# Supplementary material for: Predicting in silico electron ionization mass spectra using quantum chemistry
Source: J Cheminform. 2020 Oct 20;12:63. doi: 10.1186/s13321-020-00470-3 (PMC7576811; doi:10.1186/s13321-020-00470-3)
Supplement: Supplementary file 1 — Additional file 1. Metadata of the in-silico MS database and raw data plots. [file 13321_2020_470_MOESM1_ESM.xlsx]

## Sheet: Database
Database No.	name	Inchikey	Short	number of atoms	Mass	Match	R.match	Prob	Rank	Time in Seconds	RBN	RBF	PHI	N/O	high/low hinderance	Dot	Cos	In-silico spectrum
1	3-Cyclobutene-1,2-dione	RGBVWCQARBEPPW-UHFFFAOYSA-N	RGBVWCQARBEPPW	8	82.0055	680	681	83.1	1	665	0	0	0.556194		high	971.52	0.838772	[ 0. 0. 0. 0. 0. 0. 0. 0. 0. 0. 0. 0. 0. 0. 0. 0. 0. 0. 0. 0. 0. 0. 0. 0. 0. 0. 680. 10. 0. 0. 0. 0. 0. 0. 0. 0. 0. 0. 0. 0. 0. 0. 0. 0. 0. 0. 0. 0. 0. 0. 0. 0. 0. 10. 1000. 30. 0. 0. 0. 0. 0. 0. 0. 0. 0. 0. 0. 0. 0. 0. 0. 0. 0. 0. 0. 0. 0. 0. 0. 0. 0. 0. 230. 10. 0. 0. 0. 0. 0. 0. 0. 0. 0. 0. 0. 0. 0. 0. 0. 0. 0. 0. 0. 0. 0. 0. 0. 0. 0. 0. 0. 0. 0. 0. 0. 0. 0. 0. 0. 0. 0. 0. 0. 0. 0. 0. 0. 0. 0.…
2	1-Carboxycyclopropane-2-acetic acid (E),	UXTUIDNFTDLRIX-UHFFFAOYSA-N	UXTUIDNFTDLRIX	24	172.074	417	475	83.1	35	4424	5	0.192308	3.22623		high	389.236	0.483289	[ 0. 0. 0. 0. 0. 0. 0. 0. 0. 0. 0. 0. 0. 0. 0. 60. 0. 0. 0. 0. 0. 0. 0. 0. 0. 0. 0. 140. 30. 100. 0. 30. 0. 0. 0. 0. 0. 0. 0. 10. 10. 40. 20. 20. 0. 40. 0. 0. 0. 0. 0. 0. 70. 240. 670. 160. 10. 0. 0. 1000. 50. 0. 0. 0. 0. 0. 0. 20. 10. 20. 20. 0. 0. 0. 0. 0. 0. 0. 0. 0. 10. 110. 230. 10. 0. 20. 0. 10. 0. 0. 0. 0. 0. 0. 0. 0. 0. 10. 10. 30. 10. 0. 0. 0. 0. 0. 0. 0. 0. 10. 10. 10. 40. 710. 40. 0. 0…
3	1-Carboxycyclopropane-2-acetic acid (Z)	UXTUIDNFTDLRIX-UHFFFAOYSA-N	UXTUIDNFTDLRIX	24	172.074	401	463	82.2	37	6460	5	0.192308	3.22623		high	389.272	0.473006	[ 0. 0. 0. 0. 0. 0. 0. 0. 0. 0. 0. 0. 0. 0. 0. 60. 0. 0. 0. 0. 0. 0. 0. 0. 0. 0. 0. 270. 20. 190. 0. 10. 0. 0. 0. 0. 0. 0. 0. 20. 10. 50. 50. 40. 0. 60. 10. 0. 0. 0. 0. 30. 60. 270. 840. 120. 0. 0. 10. 1000. 50. 0. 0. 0. 0. 0. 0. 0. 30. 40. 10. 0. 0. 0. 0. 0. 0. 0. 0. 20. 0. 150. 300. 10. 0. 0. 10. 0. 0. 0. 0. 0. 0. 0. 0. 0. 0. 10. 40. 20. 0. 0. 0. 0. 0. 0. 0. 0. 0. 10. 0. 10. 30. 750. 50. 0. 0. …
4	4-Vinylcyclohexene diepoxide (isomer 2)	OECTYKWYRCHAKR-UHFFFAOYSA-N	OECTYKWYRCHAKR	22	140.084	442	457	73.2	NA	4994	1	0.0416667	0.96872		high	233.838	0.595372	[ 0. 0. 0. 0. 0. 0. 0. 0. 0. 0. 0. 0. 0. 0. 20. 0. 0. 0. 0. 0. 0. 0. 0. 0. 0. 0. 0. 680. 120. 1000. 70. 40. 0. 0. 0. 0. 0. 0. 0. 50. 210. 250. 40. 130. 30. 0. 0. 0. 0. 0. 0. 20. 70. 240. 350. 180. 30. 240. 30. 0. 0. 0. 0. 0. 0. 10. 30. 150. 80. 120. 80. 110. 0. 0. 0. 0. 0. 0. 10. 30. 50. 110. 100. 200. 30. 0. 0. 0. 0. 0. 0. 10. 10. 30. 0. 0. 50. 220. 10. 0. 0. 0. 0. 0. 0. 0. 0. 0. 0. 30. 520. 130…
5	Ethoxyacetylene	WMYNMYVRWWCRPS-UHFFFAOYSA-N	WMYNMYVRWWCRPS	11	70.0419	NA	NA	NA	NA	600	1	0.1	3.18124		high	280.242	0.564902	[ 0. 0. 0. 0. 0. 0. 0. 0. 0. 0. 0. 0. 0. 0. 0. 0. 0. 0. 0. 0. 0. 0. 0. 0. 0. 0. 0. 0. 10. 1000. 20. 0. 0. 0. 0. 0. 0. 0. 0. 0. 0. 0. 70. 0. 0. 0. 0. 0. 0. 0. 0. 0. 0. 0. 0. 0. 0. 0. 0. 0. 0. 0. 0. 0. 0. 0. 0. 0. 0. 0. 0. 0. 0. 0. 0. 0. 0. 0. 0. 0. 0. 0. 0. 0. 0. 0. 0. 0. 0. 0. 0. 0. 0. 0. 0. 0. 0. 0. 0. 0. 0. 0. 0. 0. 0. 0. 0. 0. 0. 0. 0. 0. 0. 0. 0. 0. 0. 0. 0. 0. 0. 0. 0. 0. 0. 0. 0. 0. 0. 0. 0…
6	3,8-Dioxatricyclo[5.1.0.0(2,4)]octane, 4-ethenyl-	JNYASWYZHOGSHZ-UHFFFAOYSA-N	JNYASWYZHOGSHZ	20	138.068	537	537	2.22	6	4938	0	0	1.3111		high	426.325	0.448793	[ 0. 0. 0. 0. 0. 0. 0. 0. 0. 0. 0. 0. 0. 0. 0. 0. 0. 0. 0. 0. 0. 0. 0. 0. 0. 0. 0. 220. 80. 390. 30. 0. 0. 0. 0. 0. 0. 0. 0. 20. 20. 40. 10. 0. 0. 0. 0. 0. 0. 0. 0. 20. 50. 330. 120. 1000. 70. 50. 20. 0. 0. 0. 0. 0. 0. 20. 20. 30. 10. 30. 0. 10. 0. 0. 0. 0. 0. 0. 10. 0. 20. 10. 30. 170. 10. 20. 0. 0. 0. 0. 0. 0. 0. 0. 0. 10. 20. 0. 0. 0. 0. 0. 0. 0. 0. 0. 0. 0. 0. 90. 40. 20. 100. 0. 0. 0. 0. 0. …
7	4-Hydroxyadamantan-2-one	MDHZLHGRJCMNLA-UHFFFAOYSA-N	MDHZLHGRJCMNLA	26	166.099	NA	NA	NA	NA	6597	0	0	1.00766		high	748.781	0.487489	[ 0. 0. 0. 0. 0. 0. 0. 0. 0. 0. 0. 0. 0. 0. 0. 0. 0. 0. 0. 0. 0. 0. 0. 0. 0. 0. 0. 120. 30. 70. 60. 70. 0. 0. 0. 0. 0. 0. 0. 20. 80. 310. 10. 20. 10. 10. 0. 0. 0. 0. 0. 0. 70. 240. 200. 310. 110. 510. 30. 0. 0. 0. 0. 0. 30. 30. 50. 130. 50. 30. 20. 60. 10. 0. 0. 0. 0. 30. 70. 310. 180. 260. 50. 50. 60. 0. 0. 0. 0. 0. 0. 10. 50. 60. 80. 80. 50. 50. 0. 0. 0. 0. 0. 0. 20. 30. 10. 100. 70. 100. 10. 2…
8	Bicyclo[3.2.2]non-3-en-2-one, 6,7-epoxy-	YAMYUSZFVNTKPG-UHFFFAOYSA-N	YAMYUSZFVNTKPG	21	150.068	511	515	0.69	23	4526	2	0.153846	3.10265		high	903.084	0.49548	[ 0. 0. 0. 0. 0. 0. 0. 0. 0. 0. 0. 0. 0. 0. 0. 0. 0. 0. 0. 0. 0. 0. 0. 0. 0. 0. 10. 80. 20. 350. 10. 0. 0. 0. 0. 0. 0. 0. 0. 100. 250. 160. 20. 0. 0. 0. 0. 0. 0. 0. 0. 0. 40. 280. 60. 40. 10. 20. 0. 0. 0. 0. 0. 0. 10. 30. 80. 220. 160. 100. 40. 0. 0. 0. 0. 0. 0. 0. 0. 0. 60. 240. 10. 0. 0. 0. 0. 0. 0. 0. 0. 50. 30. 130. 30. 140. 170. 10. 0. 0. 0. 0. 0. 0. 0. 0. 0. 0. 0. 0. 0. 0. 0. 0. 0. 0. 0. 0.…
9	1,3-Butadiene-1-carboxylic acid	SDVVLIIVFBKBMG-ONEGZZNKSA-N	SDVVLIIVFBKBMG	13	98.0368	607	607	15.2	2	1245	2	0.166667	3.22734		high	834.401	0.676097	[ 0. 0. 0. 0. 0. 0. 0. 0. 0. 0. 0. 0. 0. 0. 0. 0. 0. 0. 0. 0. 0. 0. 0. 0. 0. 0. 50. 330. 10. 20. 10. 0. 0. 0. 0. 0. 0. 0. 20. 40. 20. 0. 10. 10. 10. 400. 60. 0. 0. 10. 20. 90. 200. 520. 60. 10. 0. 0. 0. 0. 0. 0. 0. 0. 0. 0. 10. 0. 0. 10. 80. 30. 0. 0. 0. 0. 0. 0. 0. 0. 110. 210. 20. 0. 0. 0. 0. 0. 0. 0. 0. 0. 0. 0. 0. 0. 10. 30. 1000. 50. 0. 0. 0. 0. 0. 0. 0. 0. 0. 0. 0. 0. 0. 0. 0. 0. 0. 0. 0. 0…
10	2-Butenoic acid, 4-oxo-	ZOIRMVZWDRLJPI-OWOJBTEDSA-N	ZOIRMVZWDRLJPI	11	100.016	551	551	2.12	6	879	2	0.1	1.78498		high	826.297	0.521805	[ 0. 0. 0. 0. 0. 0. 0. 0. 0. 0. 0. 0. 0. 0. 0. 0. 0. 0. 0. 0. 0. 0. 0. 0. 0. 0. 10. 40. 0. 1000. 10. 0. 0. 0. 0. 0. 0. 0. 0. 0. 0. 0. 0. 0. 0. 260. 40. 0. 0. 0. 0. 0. 0. 10. 50. 90. 0. 0. 0. 0. 0. 0. 0. 0. 0. 0. 0. 0. 0. 0. 0. 20. 30. 0. 0. 0. 0. 0. 0. 0. 0. 0. 60. 60. 0. 0. 0. 0. 0. 0. 0. 0. 0. 0. 0. 0. 0. 0. 0. 10. 580. 20. 0. 0. 0. 0. 0. 0. 0. 0. 0. 0. 0. 0. 0. 0. 0. 0. 0. 0. 0. 0. 0. 0. 0. 0.…
11	1,1-Cyclobutanedicarboxylic acid	CCQPAEQGAVNNIA-UHFFFAOYSA-N	CCQPAEQGAVNNIA	18	144.042	494	547	0.26	8	2495	3	0.111111	1.61773		high	413.549	0.54461	[ 0. 0. 0. 0. 0. 0. 0. 0. 0. 0. 0. 0. 0. 0. 0. 0. 0. 0. 0. 0. 0. 0. 0. 0. 0. 0. 0. 70.70707071 171.71717172 80.80808081 0. 30.3030303 0. 0. 0. 0. 0. 0. 0. 0. 0. 0. 0. 10.1010101 10.1010101 787.87878788 90.90909091 10.1010101 0. 0. 0. 10.1010101 60.60606061 333.33333333 161.61616162 20.2020202 0. 0. 0. 0. 0. 0. 0. 10.1010101 0. 0. 0. 0. 0. 0. 20.2020202 232.32323232 121.21212121 0. 0. 0. 0. 0. 0. …
12	Spirohexane-1-carboxylic acid, ethyl ester	NMHNCGKWEZUMIX-UHFFFAOYSA-N	NMHNCGKWEZUMIX	25	154.099	556	558	2.15	10	5199	0	0	1.27703		high	639.686	0.686311	[ 0. 0. 0. 0. 0. 0. 0. 0. 0. 0. 0. 0. 0. 0. 0. 0. 0. 0. 0. 0. 0. 0. 0. 0. 0. 0. 0. 160. 100. 400. 0. 0. 0. 0. 0. 0. 0. 0. 10. 40. 40. 10. 10. 10. 0. 30. 0. 0. 0. 0. 0. 10. 80. 670. 260. 260. 10. 0. 0. 0. 0. 0. 0. 0. 0. 0. 0. 10. 20. 0. 0. 0. 0. 10. 0. 0. 0. 0. 0. 50. 100. 1000. 100. 0. 0. 0. 0. 0. 0. 0. 0. 0. 0. 0. 0. 0. 0. 30. 10. 0. 10. 0. 0. 0. 0. 0. 0. 0. 60. 430. 60. 0. 0. 0. 0. 0. 0. 0. 0. …
13	2-Butene ozonide	MYHLVTYWMZRDMZ-UHFFFAOYSA-N	MYHLVTYWMZRDMZ	15	104.047	347	347	0	30	2176	0	0	1.12772		high	475.398	0.419355	[ 0. 0. 0. 0. 0. 0. 0. 0. 0. 0. 0. 0. 0. 0. 0. 150. 0. 0. 0. 0. 0. 0. 0. 0. 0. 0. 0. 0. 70. 80. 0. 0. 0. 0. 0. 0. 0. 0. 0. 0. 0. 0. 0. 160. 880. 40. 0. 0. 0. 0. 0. 0. 0. 0. 0. 0. 0. 0. 0. 0. 1000. 20. 0. 0. 0. 0. 0. 0. 0. 0. 0. 0. 10. 0. 0. 0. 0. 0. 0. 0. 0. 0. 0. 0. 0. 0. 0. 0. 0. 0. 0. 0. 0. 0. 0. 0. 0. 0. 0. 0. 0. 0. 0. 0. 20. 0. 0. 0. 0. 0. 0. 0. 0. 0. 0. 0. 0. 0. 0. 0. 0. 0. 0. 0. 0. 0. 0. 0…
15	1,3-Dimethyl-2-oxabicyclo(4.1.0)hept-3-en-5-one	GZOUQKLFUKOBFC-UHFFFAOYSA-N	GZOUQKLFUKOBFC	20	138.068	532	562	6.95	2	2488	2	0.117647	3.95476		high	860.589	0.430652	[ 0. 0. 0. 0. 0. 0. 0. 0. 0. 0. 0. 0. 0. 0. 0. 0. 0. 0. 0. 0. 0. 0. 0. 0. 0. 0. 0. 90. 20. 20. 0. 0. 0. 0. 0. 0. 0. 0. 0. 40. 30. 30. 0. 1000. 30. 0. 0. 0. 0. 0. 0. 0. 10. 110. 200. 680. 20. 0. 10. 0. 0. 0. 0. 0. 0. 10. 20. 40. 120. 40. 30. 20. 0. 0. 0. 0. 0. 0. 0. 0. 0. 0. 0. 0. 40. 40. 0. 0. 0. 0. 0. 0. 0. 0. 0. 60. 0. 30. 40. 0. 0. 0. 0. 0. 0. 0. 0. 0. 0. 10. 0. 0. 0. 0. 0. 0. 0. 0. 0. 0. 0. 0…
16	1,3,4-Hexatriene, 3-methoxy-	STCWNOWVXWSYAF-UHFFFAOYSA-N	STCWNOWVXWSYAF	18	110.073	496	496	0.13	47	5360	0	0	1.1025		high	847.873	0.323175	[ 0. 0. 0. 0. 0. 0. 0. 0. 0. 0. 0. 0. 0. 0. 0. 110. 0. 0. 0. 0. 0. 0. 0. 0. 0. 0. 0. 580. 10. 10. 0. 0. 0. 0. 0. 0. 0. 0. 0. 40. 90. 100. 0. 0. 0. 0. 0. 0. 0. 0. 0. 0. 50. 50. 10. 1000. 30. 0. 0. 0. 0. 0. 0. 0. 10. 60. 0. 280. 270. 110. 0. 10. 0. 0. 0. 0. 0. 30. 50. 310. 200. 20. 0. 0. 0. 0. 0. 0. 0. 0. 0. 0. 0. 0. 30. 440. 20. 0. 0. 0. 0. 0. 0. 0. 0. 0. 0. 0. 20. 110. 510. 30. 0. 0. 0. 0. 0. 0. …
17	Succinic anhydride	RINCXYDBBGOEEQ-UHFFFAOYSA-N	RINCXYDBBGOEEQ	11	100.016	702	702	55.1	1	779	0	0	2.05745		high	521.433	0.573301	[ 0. 0. 0. 0. 0. 0. 0. 0. 0. 0. 0. 0. 0. 0. 0. 0. 0. 0. 0. 0. 0. 0. 0. 0. 0. 0. 0. 0. 230. 0. 0. 0. 0. 0. 0. 0. 0. 0. 0. 0. 0. 0. 0. 0. 0. 0. 0. 0. 0. 0. 0. 0. 0. 0. 0. 0. 1000. 30. 0. 0. 0. 0. 0. 0. 0. 0. 0. 0. 0. 0. 0. 0. 0. 0. 0. 0. 0. 0. 0. 0. 0. 0. 0. 0. 0. 0. 0. 0. 0. 0. 0. 0. 0. 0. 0. 0. 0. 0. 0. 0. 0. 0. 0. 0. 0. 0. 0. 0. 0. 0. 0. 0. 0. 0. 0. 0. 0. 0. 0. 0. 0. 0. 0. 0. 0. 0. 0. 0. 0. 0. 0…
18	1,4-Dioxane-2,5-dione, 3,6-dimethyl-	JJTUDXZGHPGLLC-UHFFFAOYSA-N	JJTUDXZGHPGLLC	18	144.042	NA	NA	NA	NA	1892	0	0	1.18787		high	250.045	0.302564	[ 0. 0. 0. 0. 0. 0. 0. 0. 0. 0. 0. 0. 0. 0. 0. 0. 0. 0. 0. 0. 0. 0. 0. 0. 0. 0. 0. 0. 0. 40. 0. 0. 0. 0. 0. 0. 0. 0. 0. 0. 0. 0. 0. 50. 1000. 20. 0. 0. 0. 0. 0. 0. 0. 0. 0. 20. 370. 20. 0. 0. 0. 0. 0. 0. 0. 0. 0. 0. 0. 0. 0. 0. 10. 0. 0. 0. 0. 0. 0. 0. 0. 0. 0. 0. 0. 0. 0. 0. 0. 0. 0. 0. 0. 0. 0. 0. 0. 0. 0. 0. 0. 0. 0. 0. 0. 0. 0. 0. 0. 0. 0. 0. 0. 0. 0. 0. 0. 0. 0. 0. 0. 0. 0. 0. 0. 0. 0. 0. 0.…
19	Propylene Carbonate	RUOJZAUFBMNUDX-UHFFFAOYSA-N	RUOJZAUFBMNUDX	13	102.032	454	478	0.36	12	860	0	0	0.25603		high	677.46	0.261228	[ 0. 0. 0. 0. 0. 0. 0. 0. 0. 0. 0. 0. 0. 0. 0. 50. 0. 0. 0. 0. 0. 0. 0. 0. 0. 0. 0. 10. 80. 150. 100. 0. 0. 0. 0. 0. 0. 0. 0. 0. 0. 0. 10. 110. 1000. 30. 0. 0. 0. 0. 0. 0. 0. 0. 0. 0. 10. 50. 300. 0. 0. 0. 0. 0. 0. 0. 0. 0. 0. 0. 0. 0. 0. 0. 0. 0. 0. 0. 0. 0. 0. 0. 0. 0. 0. 0. 0. 30. 0. 0. 0. 0. 0. 0. 0. 0. 0. 0. 0. 0. 0. 0. 40. 0. 0. 0. 0. 0. 0. 0. 0. 0. 0. 0. 0. 0. 0. 0. 0. 0. 0. 0. 0. 0. 0. 0.…
20	Propylene oxide	GOOHAUXETOMSMM-UHFFFAOYSA-N	GOOHAUXETOMSMM	10	58.0419	628	628	8.83	2	518	0	0	0.401622		high	921.642	0.794254	[ 0. 0. 0. 0. 0. 0. 0. 0. 0. 0. 0. 0. 0. 0. 50. 30. 0. 0. 0. 0. 0. 0. 0. 0. 0. 0. 0. 120. 1000. 260. 70. 20. 0. 0. 0. 0. 0. 0. 0. 0. 0. 0. 0. 70. 10. 0. 0. 0. 0. 0. 0. 0. 0. 0. 0. 0. 0. 0. 120. 0. 0. 0. 0. 0. 0. 0. 0. 0. 0. 0. 0. 0. 0. 0. 0. 0. 0. 0. 0. 0. 0. 0. 0. 0. 0. 0. 0. 0. 0. 0. 0. 0. 0. 0. 0. 0. 0. 0. 0. 0. 0. 0. 0. 0. 0. 0. 0. 0. 0. 0. 0. 0. 0. 0. 0. 0. 0. 0. 0. 0. 0. 0. 0. 0. 0. 0. 0. 0…
21	Trimethylene oxide	AHHWIHXENZJRFG-UHFFFAOYSA-N	AHHWIHXENZJRFG	10	58.0419	335	335	1.21	3	915	0	0	1.47199		high	172.521	0.801835	[ 0. 0. 0. 0. 0. 0. 0. 0. 0. 0. 0. 0. 0. 0. 0. 0. 0. 0. 0. 0. 0. 0. 0. 0. 0. 0. 0. 0. 1000. 30.3030303 252.52525253 0. 0. 0. 0. 0. 0. 0. 0. 0. 0. 0. 0. 0. 0. 0. 0. 0. 0. 0. 0. 0. 0. 0. 0. 0. 0. 0. 0. 0. 0. 0. 0. 0. 0. 0. 0. 0. 0. 0. 0. 0. 0. 0. 0. 0. 0. 0. 0. 0. 0. 0. 0. 0. 0. 0. 0. 0. 0. 0. 0. 0. 0. 0. 0. 0. 0. 0. 0. 0. 0. 0. 0. 0. 0. 0. 0. 0. 0. 0. 0. 0. 0. 0. 0. 0. 0. 0. 0. 0. 0. 0. 0. 0. 0. 0…
22	1,4-Dioxane	RYHBNJHYFVUHQT-UHFFFAOYSA-N	RYHBNJHYFVUHQT	14	88.0524	418	418	10.4	3	1583	0	0	1.2917		high	920.71	0.768207	[ 0. 0. 0. 0. 0. 0. 0. 0. 0. 0. 0. 0. 0. 0. 0. 0. 0. 0. 0. 0. 0. 0. 0. 0. 0. 0. 0. 0. 1000. 90. 470. 10. 0. 0. 0. 0. 0. 0. 0. 0. 0. 0. 0. 0. 0. 0. 0. 0. 0. 0. 0. 0. 0. 0. 0. 0. 0. 0. 10. 0. 0. 0. 0. 0. 0. 0. 0. 0. 0. 0. 0. 0. 0. 0. 0. 0. 0. 0. 0. 0. 0. 0. 0. 0. 0. 0. 0. 0. 50. 0. 0. 0. 0. 0. 0. 0. 0. 0. 0. 0. 0. 0. 0. 0. 0. 0. 0. 0. 0. 0. 0. 0. 0. 0. 0. 0. 0. 0. 0. 0. 0. 0. 0. 0. 0. 0. 0. 0. 0. 0…
23	7-Oxabicyclo[4.2.1]nona-2,4-dien-8-one	GFUHHAFPAPLHDR-UHFFFAOYSA-N	GFUHHAFPAPLHDR	18	136.052	NA	NA	NA	NA	3732	0	0	1.65675		high	655.742	0.43252	[ 0. 0. 0. 0. 0. 0. 0. 0. 0. 0. 0. 0. 0. 0. 0. 0. 0. 0. 0. 0. 0. 0. 0. 0. 0. 0. 0. 20. 0. 40. 0. 0. 0. 0. 0. 0. 0. 0. 0. 0. 0. 0. 0. 0. 0. 0. 0. 0. 0. 0. 0. 0. 10. 10. 10. 10. 0. 0. 0. 0. 0. 0. 0. 0. 0. 20. 0. 0. 0. 0. 0. 0. 0. 0. 0. 0. 0. 10. 30. 70. 20. 0. 0. 0. 0. 0. 0. 0. 0. 0. 40. 150. 1000. 70. 0. 0. 0. 0. 0. 0. 0. 0. 0. 0. 0. 0. 0. 20. 80. 0. 0. 0. 0. 0. 0. 0. 0. 0. 0. 0. 0. 0. 0. 0. 0. 0.…
24	1,4-Cyclohexanedione	DCZFGQYXRKMVFG-UHFFFAOYSA-N	DCZFGQYXRKMVFG	16	112.052	740	740	52.9	1	2998	0	0	0.0894308		high	971.02	0.856035	[ 0. 0. 0. 0. 0. 0. 0. 0. 0. 0. 0. 0. 0. 0. 0. 0. 0. 0. 0. 0. 0. 0. 0. 0. 0. 0. 0. 40. 1000. 40. 0. 0. 0. 0. 0. 0. 0. 0. 0. 0. 0. 0. 40. 0. 0. 0. 0. 0. 0. 0. 0. 0. 0. 0. 10. 90. 280. 10. 0. 0. 0. 0. 0. 0. 0. 0. 0. 0. 0. 0. 0. 0. 0. 0. 0. 0. 0. 0. 0. 0. 0. 0. 0. 0. 80. 0. 0. 0. 0. 0. 0. 0. 0. 0. 0. 0. 0. 0. 0. 0. 0. 0. 0. 0. 0. 0. 0. 0. 0. 0. 0. 0. 240. 10. 0. 0. 0. 0. 0. 0. 0. 0. 0. 0. 0. 0. 0. 0…
25	Ethylene oxide	IAYPIBMASNFSPL-UHFFFAOYSA-N	IAYPIBMASNFSPL	7	44.0262	592	592	48.7	1	450	0	0	1.095		high	906.019	0.74155	[ 0. 0. 0. 0. 0. 0. 0. 0. 0. 0. 0. 0. 0. 0. 470. 30. 0. 0. 0. 0. 0. 0. 0. 0. 0. 0. 0. 0. 0. 460. 80. 0. 0. 0. 0. 0. 0. 0. 0. 0. 0. 0. 0. 20. 1000. 20. 0. 0. 0. 0. 0. 0. 0. 0. 0. 0. 0. 0. 0. 0. 0. 0. 0. 0. 0. 0. 0. 0. 0. 0. 0. 0. 0. 0. 0. 0. 0. 0. 0. 0. 0. 0. 0. 0. 0. 0. 0. 0. 0. 0. 0. 0. 0. 0. 0. 0. 0. 0. 0. 0. 0. 0. 0. 0. 0. 0. 0. 0. 0. 0. 0. 0. 0. 0. 0. 0. 0. 0. 0. 0. 0. 0. 0. 0. 0. 0. 0. 0. 0.…
26	2,5-Methano-2H-furo[3,2-b]pyran-8-one, hexahydro-	QDHIMWQUHRGIEV-UHFFFAOYSA-N	QDHIMWQUHRGIEV	21	154.063	NA	NA	NA	NA	5468	0	0	1.01805		high	423.326	0.330855	[ 0. 0. 0. 0. 0. 0. 0. 0. 0. 0. 0. 0. 0. 0. 0. 0. 0. 0. 0. 0. 0. 0. 0. 0. 0. 0. 0. 30. 10. 620. 20. 10. 0. 0. 0. 0. 0. 0. 0. 0. 20. 50. 0. 0. 10. 0. 0. 0. 0. 0. 0. 0. 10. 20. 30. 30. 0. 0. 0. 0. 0. 0. 0. 0. 0. 0. 0. 80. 110. 110. 0. 0. 0. 0. 0. 0. 0. 0. 0. 0. 0. 10. 0. 30. 0. 0. 0. 0. 0. 0. 0. 0. 0. 0. 0. 20. 50. 500. 50. 0. 0. 0. 0. 0. 0. 0. 0. 0. 0. 0. 0. 0. 0. 0. 0. 0. 0. 0. 0. 0. 0. 0. 0. 0. …
27	2,3-Dioxabicyclo[2.2.2]octane	BFPOIBUGVNVNKU-UHFFFAOYSA-N	BFPOIBUGVNVNKU	18	114.068	234	360	5.6	NA	1691	0	0	1.04984		high	278.388	0.613816	[ 0. 0. 0. 0. 0. 0. 0. 0. 0. 0. 0. 0. 0. 0. 0. 0. 0. 0. 0. 0. 0. 0. 0. 0. 0. 0. 0. 0. 80.80808081 1000. 20.2020202 0. 0. 0. 0. 0. 0. 0. 0. 0. 0. 0. 0. 0. 0. 0. 0. 0. 0. 0. 0. 0. 0. 0. 0. 0. 10.1010101 80.80808081 252.52525253 0. 0. 0. 0. 0. 0. 0. 0. 0. 0. 0. 0. 0. 0. 0. 0. 0. 0. 0. 0. 0. 0. 0. 10.1010101 0. 10.1010101 40.4040404 565.65656566 20.2020202 0. 0. 0. 0. 0. 0. 0. 0. 0. 0. 0. 0. 0. 0. 0.…
28	Propylene ozonide	IZHVFAKMAKGJLM-UHFFFAOYSA-N	IZHVFAKMAKGJLM	12	90.0317	NA	NA	NA	NA	1578	1	0.1	2.71167		high	681.562	0.557894	[ 0. 0. 0. 0. 0. 0. 0. 0. 0. 0. 0. 0. 0. 0. 0. 370. 20. 0. 0. 0. 0. 0. 0. 0. 0. 0. 0. 10. 10. 330. 220. 50. 0. 0. 0. 0. 0. 0. 0. 0. 0. 0. 20. 270. 1000. 140. 570. 10. 0. 0. 0. 0. 0. 0. 0. 0. 0. 0. 80. 0. 440. 10. 0. 0. 0. 0. 0. 0. 0. 0. 0. 0. 0. 0. 0. 0. 0. 0. 0. 0. 0. 0. 0. 0. 0. 0. 0. 0. 0. 0. 90. 0. 0. 0. 0. 0. 0. 0. 0. 0. 0. 0. 0. 0. 0. 0. 0. 0. 0. 0. 0. 0. 0. 0. 0. 0. 0. 0. 0. 0. 0. 0. 0. 0.…
29	Propanal	NBBJYMSMWIIQGU-UHFFFAOYSA-N	NBBJYMSMWIIQGU	10	58.0419	399	399	0.28	18	1185	0	0	0.835997		high	646.152	0.625383	[ 0. 0. 0. 0. 0. 0. 0. 0. 0. 0. 0. 0. 0. 0. 0. 0. 0. 0. 0. 0. 0. 0. 0. 0. 0. 0. 0. 10. 10. 1000. 10. 0. 0. 0. 0. 0. 0. 0. 0. 0. 0. 0. 0. 0. 0. 0. 0. 0. 0. 0. 0. 0. 0. 0. 0. 0. 0. 40. 10. 0. 0. 0. 0. 0. 0. 0. 0. 0. 0. 0. 0. 0. 0. 0. 0. 0. 0. 0. 0. 0. 0. 0. 0. 0. 0. 0. 0. 0. 0. 0. 0. 0. 0. 0. 0. 0. 0. 0. 0. 0. 0. 0. 0. 0. 0. 0. 0. 0. 0. 0. 0. 0. 0. 0. 0. 0. 0. 0. 0. 0. 0. 0. 0. 0. 0. 0. 0. 0. 0. 0.…
30	1,2,4-Trioxolane	RZYIPLSVRHWROD-UHFFFAOYSA-N	RZYIPLSVRHWROD	9	76.016	443	443	68.3	1	1354	1	0.0357143	3.61396		high	837.084	0.543056	[ 0. 0. 0. 0. 0. 0. 0. 0. 0. 0. 0. 0. 0. 0. 0. 0. 0. 0. 0. 0. 0. 0. 0. 0. 0. 0. 0. 0. 0. 270. 810. 0. 0. 0. 0. 0. 0. 0. 0. 0. 0. 0. 0. 0. 20. 10. 1000. 10. 0. 0. 0. 0. 0. 0. 0. 0. 0. 0. 0. 0. 0. 0. 0. 0. 0. 0. 0. 0. 0. 0. 0. 0. 0. 0. 0. 0. 180. 0. 0. 0. 0. 0. 0. 0. 0. 0. 0. 0. 0. 0. 0. 0. 0. 0. 0. 0. 0. 0. 0. 0. 0. 0. 0. 0. 0. 0. 0. 0. 0. 0. 0. 0. 0. 0. 0. 0. 0. 0. 0. 0. 0. 0. 0. 0. 0. 0. 0. 0. 0…
31	2-Propynoic acid, 3-(1-hydroxycyclohexyl)-, methyl ester	LVUQPCAQXKXOEE-UHFFFAOYSA-N	LVUQPCAQXKXOEE	27	182.094	NA	NA	NA	NA	6865	0	0	0.926657		high	423.252	0.375965	[ 0. 0. 0. 0. 0. 0. 0. 0. 0. 0. 0. 0. 0. 0. 0. 300. 0. 0. 0. 0. 0. 0. 0. 0. 0. 0. 0. 150. 60. 310. 0. 20. 0. 0. 0. 0. 0. 0. 0. 50. 30. 380. 320. 180. 20. 20. 0. 0. 0. 0. 10. 0. 10. 300. 90. 80. 40. 40. 0. 170. 0. 0. 0. 0. 20. 20. 10. 190. 110. 130. 80. 10. 0. 0. 0. 0. 0. 10. 0. 0. 0. 80. 40. 0. 0. 20. 0. 0. 0. 0. 0. 10. 0. 0. 60. 300. 60. 130. 290. 970. 60. 0. 0. 0. 0. 20. 50. 10. 10. 0. 0. 40. 5…
32	Furan, 2,5-dihydro-3-methyl-	GSDYNJRRFBBEJS-UHFFFAOYSA-N	GSDYNJRRFBBEJS	14	84.0575	NA	NA	NA	NA	1194	0	0	1.01277		high	825.559	0.424487	[ 0. 0. 0. 0. 0. 0. 0. 0. 0. 0. 0. 0. 0. 0. 0. 40. 0. 0. 0. 0. 0. 0. 0. 0. 0. 0. 0. 80. 50. 290. 20. 0. 0. 0. 0. 0. 0. 0. 0. 150. 90. 0. 0. 0. 40. 0. 0. 0. 0. 0. 0. 10. 120. 520. 1000. 270. 20. 20. 0. 0. 0. 0. 0. 0. 0. 0. 0. 0. 10. 10. 0. 0. 0. 0. 0. 0. 0. 0. 0. 0. 10. 0. 30. 550. 390. 20. 0. 0. 0. 0. 0. 0. 0. 0. 0. 0. 0. 0. 0. 0. 0. 0. 0. 0. 0. 0. 0. 0. 0. 0. 0. 0. 0. 0. 0. 0. 0. 0. 0. 0. 0. 0. …
33	2,8,4,6-(Epoxyethanediylidenoxy)[1,3]dioxino[5,4-d]-1,3-dioxin, tetrahydro-	HHYYYQCRMPRQHX-UHFFFAOYSA-N	HHYYYQCRMPRQHX	22	200.032	370	370	7.14	3	3975	0	0	0.960939		high	905.678	0.697967	[ 0. 0. 0. 0. 0. 0. 0. 0. 0. 0. 0. 0. 0. 0. 0. 0. 0. 0. 0. 0. 0. 0. 0. 0. 0. 0. 0. 0. 0. 1000. 20.2020202 0. 0. 0. 0. 0. 0. 0. 0. 0. 0. 0. 0. 0. 0. 0. 0. 0. 0. 0. 0. 0. 0. 0. 0. 20.2020202 10.1010101 20.2020202 50.50505051 20.2020202 0. 0. 0. 0. 0. 0. 0. 0. 0. 0. 0. 10.1010101 20.2020202 0. 0. 0. 0. 0. 0. 0. 0. 0. 0. 0. 30.3030303 80.80808081 10.1010101 0. 0. 0. 0. 0. 0. 0. 0. 0. 0. 10.1010101 0.…
34	1,3-Dioxolan-2-one	KMTRUDSVKNLOMY-UHFFFAOYSA-N	KMTRUDSVKNLOMY	10	88.016	458	458	8.37	2	635	2	0.117647	2.18319		high	968.257	0.30071	[ 0. 0. 0. 0. 0. 0. 0. 0. 0. 0. 0. 0. 0. 0. 0. 0. 0. 0. 0. 0. 0. 0. 0. 0. 0. 0. 0. 0. 0. 80.80808081 1000. 10.1010101 0. 0. 0. 0. 0. 0. 0. 0. 0. 0. 0. 10.1010101 474.74747475 10.1010101 0. 0. 0. 0. 0. 0. 0. 0. 0. 0. 0. 0. 0. 0. 0. 0. 0. 0. 0. 0. 0. 0. 0. 0. 0. 0. 0. 0. 0. 0. 0. 0. 0. 0. 0. 0. 0. 0. 0. 0. 0. 0. 383.83838384 10.1010101 0. 0. 0. 0. 0. 0. 0. 0. 0. 0. 0. 0. 0. 0. 0. 0. 0. 0. 0. 0. 0. …
35	3,4-Furandicarboxylic acid	SYLAFCZSYRXBJF-UHFFFAOYSA-N	SYLAFCZSYRXBJF	15	156.006	566	602	3.3	5	2071	0	0	1.4562		high	854.794	0.641478	[ 0. 0. 0. 0. 0. 0. 0. 0. 0. 0. 0. 0. 0. 0. 0. 0. 0. 0. 0. 0. 0. 0. 0. 0. 0. 0. 0. 0. 0. 290. 10. 0. 0. 0. 0. 0. 0. 50. 50. 20. 0. 0. 0. 0. 0. 840. 110. 0. 0. 0. 0. 0. 0. 10. 20. 20. 0. 10. 0. 0. 0. 0. 0. 0. 0. 50. 160. 50. 20. 0. 0. 10. 0. 0. 0. 0. 0. 0. 0. 0. 0. 30. 10. 100. 10. 0. 0. 0. 0. 0. 0. 0. 0. 0. 70. 0. 0. 0. 0. 0. 0. 0. 0. 0. 0. 0. 0. 0. 0. 0. 10. 90. 240. 10. 0. 0. 0. 0. 0. 0. 0. 0. …
37	cis-7-Ethoxycarbonyl-bicyclo(4,3,0)non-3,7-diene	AGGBUZDFXBQJIY-NXEZZACHSA-N	AGGBUZDFXBQJIY	30	192.115	526	594	1.81	6	9506	2	0.1	2.33338		high	792.112	0.627303	[ 0. 0. 0. 0. 0. 0. 0. 0. 0. 0. 0. 0. 0. 0. 0. 0. 0. 0. 0. 0. 0. 0. 0. 0. 0. 0. 0. 90. 40. 670. 10. 0. 0. 0. 0. 0. 0. 0. 10. 70. 80. 70. 0. 50. 10. 10. 0. 0. 0. 0. 0. 20. 70. 110. 220. 20. 0. 0. 0. 0. 0. 0. 0. 20. 70. 110. 80. 60. 0. 0. 0. 0. 0. 0. 0. 0. 10. 50. 70. 170. 60. 20. 0. 0. 0. 0. 0. 0. 0. 20. 50. 50. 50. 170. 10. 0. 0. 0. 0. 0. 0. 0. 0. 0. 0. 0. 0. 0. 0. 10. 10. 0. 0. 0. 0. 20. 90. 150…
38	2(3H)-Furanone, 5-ethoxydihydro-	RGFKJRWDZOGFEG-UHFFFAOYSA-N	RGFKJRWDZOGFEG	19	130.063	519	519	0.07	7	2133	2	0.0869565	2.99233		high	573.171	0.816915	[ 0. 0. 0. 0. 0. 0. 0. 0. 0. 0. 0. 0. 0. 0. 0. 0. 0. 0. 0. 0. 0. 0. 0. 0. 0. 0. 0. 0. 80. 1000. 30. 10. 0. 0. 0. 0. 0. 0. 0. 0. 0. 0. 0. 0. 0. 0. 0. 0. 0. 0. 0. 0. 0. 0. 0. 0. 120. 130. 10. 20. 0. 0. 0. 0. 0. 0. 0. 0. 0. 0. 0. 0. 0. 0. 0. 0. 0. 0. 0. 0. 0. 0. 0. 0. 10. 600. 110. 0. 0. 0. 0. 0. 0. 0. 0. 0. 0. 0. 0. 0. 0. 0. 0. 0. 0. 0. 0. 0. 0. 0. 0. 0. 0. 0. 0. 0. 0. 0. 0. 0. 0. 0. 0. 0. 0. 0. 0.…
39	Methyl oxane-2-carboxylate	MHZRCUVVJMWSMP-UHFFFAOYSA-N	MHZRCUVVJMWSMP	22	144.079	NA	NA	NA	NA	6446	4	0.133333	2.75328		high	821.327	0.694071	[ 0. 0. 0. 0. 0. 0. 0. 0. 0. 0. 0. 0. 0. 0. 0. 0. 0. 0. 0. 0. 0. 0. 0. 0. 0. 0. 0. 50. 50. 390. 10. 0. 0. 0. 0. 0. 0. 0. 0. 0. 0. 50. 20. 0. 0. 0. 0. 0. 0. 0. 0. 0. 0. 0. 20. 70. 20. 30. 0. 120. 10. 0. 0. 0. 0. 0. 0. 0. 0. 0. 0. 0. 0. 0. 0. 0. 0. 0. 0. 0. 0. 0. 0. 0. 20. 1000. 50. 10. 0. 0. 0. 0. 0. 0. 0. 0. 0. 0. 0. 0. 0. 0. 0. 0. 0. 0. 0. 0. 0. 0. 0. 0. 0. 0. 0. 0. 0. 0. 0. 0. 0. 0. 0. 0. 0. 0.…
40	Cyclopropanecarboxylic acid, 2-phenyl-, ethyl ester, cis-	SRGUIJLJERBBCM-UHFFFAOYSA-N	SRGUIJLJERBBCM	28	190.099	599	604	2.18	5	7825	3	0.0882353	1.73002		high	883.01	0.686006	[ 0. 0. 0. 0. 0. 0. 0. 0. 0. 0. 0. 0. 0. 0. 0. 0. 0. 0. 0. 0. 0. 0. 0. 0. 0. 0. 0. 20. 10. 230. 0. 0. 0. 0. 0. 0. 0. 0. 40. 60. 20. 0. 0. 20. 0. 10. 0. 0. 0. 0. 0. 40. 20. 10. 0. 20. 0. 0. 0. 0. 0. 0. 0. 30. 80. 80. 10. 0. 10. 0. 0. 0. 0. 0. 0. 0. 10. 50. 10. 0. 0. 0. 0. 0. 0. 0. 0. 10. 0. 70. 130. 80. 0. 0. 0. 0. 0. 0. 0. 0. 0. 0. 10. 10. 50. 0. 0. 0. 0. 0. 0. 0. 0. 0. 30. 130. 120. 1000. 110. 0…
41	1-(3-Phenyl-bicyclo[1.1.1]pent-1-yl)-propan-1-one	UBUUYJMRKQFFLA-UHFFFAOYSA-N	UBUUYJMRKQFFLA	31	200.12	424	425	57.3	1	9836	2	0.08	2.49699		high	510.874	0.501114	[ 0. 0. 0. 0. 0. 0. 0. 0. 0. 0. 0. 0. 0. 0. 0. 0. 0. 0. 0. 0. 0. 0. 0. 0. 0. 0. 0. 10. 0. 110. 0. 0. 0. 0. 0. 0. 0. 0. 0. 20. 50. 10. 0. 0. 0. 0. 0. 0. 0. 0. 0. 20. 0. 0. 10. 0. 0. 660. 30. 0. 0. 0. 0. 0. 10. 30. 20. 0. 0. 0. 0. 0. 0. 0. 0. 0. 20. 110. 30. 0. 0. 0. 0. 0. 0. 0. 0. 0. 0. 0. 0. 20. 0. 0. 0. 0. 0. 0. 0. 0. 0. 0. 80. 450. 70. 10. 0. 0. 0. 0. 0. 0. 0. 0. 0. 10. 20. 110. 10. 0. 0. 0. 0.…
42	Benzaldehyde, 4-(1,3-dioxolan-2-yl)-	XXTKORQHKOYXIH-UHFFFAOYSA-N	XXTKORQHKOYXIH	23	178.063	485	487	15.7	1	5237	0	0	1.07762		high	646.103	0.597277	[ 0. 0. 0. 0. 0. 0. 0. 0. 0. 0. 0. 0. 0. 0. 20. 10. 0. 0. 0. 0. 0. 0. 0. 0. 0. 0. 0. 20. 20. 860. 30. 10. 0. 0. 0. 0. 0. 0. 10. 20. 0. 0. 0. 10. 120. 130. 0. 0. 0. 0. 0. 90. 30. 10. 20. 0. 0. 0. 0. 0. 0. 0. 0. 0. 10. 0. 0. 0. 0. 0. 0. 0. 40. 930. 30. 30. 210. 280. 120. 0. 10. 0. 0. 0. 0. 0. 0. 0. 0. 180. 180. 10. 0. 10. 10. 0. 0. 0. 0. 0. 0. 0. 0. 0. 30. 220. 170. 10. 0. 0. 0. 0. 0. 0. 0. 0. 0. 1…
43	1,3-Dioxolane-4,5-dione	IVJSVTUVNPAOTO-UHFFFAOYSA-N	IVJSVTUVNPAOTO	9	101.995	NA	NA	NA	NA	386	0	0	2.22558		high	107.068	0.828326	[ 0. 0. 0. 0. 0. 0. 0. 0. 0. 0. 0. 0. 0. 0. 0. 0. 0. 0. 0. 0. 0. 0. 0. 0. 0. 0. 0. 0. 0. 0. 1000. 10. 0. 0. 0. 0. 0. 0. 0. 0. 0. 0. 0. 0. 0. 0. 0. 0. 0. 0. 0. 0. 0. 0. 0. 0. 0. 0. 80. 0. 0. 0. 0. 0. 0. 0. 0. 0. 0. 0. 0. 0. 0. 0. 0. 0. 0. 0. 0. 0. 0. 0. 0. 0. 0. 0. 0. 0. 0. 0. 0. 0. 0. 0. 0. 0. 0. 0. 0. 0. 0. 0. 0. 0. 0. 0. 0. 0. 0. 0. 0. 0. 0. 0. 0. 0. 0. 0. 0. 0. 0. 0. 0. 0. 0. 0. 0. 0. 0. 0. 0.…
44	DL-Arabinose	SRBFZHDQGSBBOR-UHFFFAOYSA-N	SRBFZHDQGSBBOR	20	150.053	391	429	0.08	52	3223	0	0	1.80057		high	130.786	0.31717	[ 0. 0. 0. 0. 0. 0. 0. 0. 0. 0. 0. 0. 0. 0. 0. 0. 0. 0. 0. 0. 0. 0. 0. 0. 0. 0. 0. 10. 0. 70. 100. 40. 0. 0. 0. 0. 0. 0. 0. 0. 0. 0. 0. 20. 80. 20. 0. 30. 0. 0. 0. 0. 0. 0. 0. 0. 20. 70. 10. 80. 1000. 80. 0. 0. 0. 0. 0. 0. 0. 0. 0. 0. 20. 70. 0. 0. 0. 0. 0. 0. 0. 0. 0. 0. 0. 0. 10. 0. 0. 10. 10. 0. 0. 0. 0. 0. 0. 0. 0. 0. 0. 0. 0. 0. 10. 0. 0. 0. 0. 0. 0. 0. 0. 0. 0. 0. 0. 0. 0. 0. 0. 0. 0. 0. 0.…
45	Glycolaldehyde dimer	ATFVTAOSZBVGHC-UHFFFAOYSA-N	ATFVTAOSZBVGHC	16	120.042	NA	NA	NA	NA	1716	2	0.08	2.83889		high	167.002	0.0181123	[ 0. 0. 0. 0. 0. 0. 0. 0. 0. 0. 0. 0. 0. 0. 0. 0. 0. 0. 0. 0. 0. 0. 0. 0. 0. 0. 0. 0. 0. 0. 0. 0. 0. 0. 0. 0. 0. 0. 0. 0. 0. 0. 0. 0. 1000. 20. 0. 0. 0. 0. 0. 0. 0. 0. 0. 0. 0. 0. 0. 0. 0. 0. 0. 0. 0. 0. 0. 0. 0. 0. 0. 0. 0. 0. 0. 0. 0. 0. 0. 0. 0. 0. 0. 0. 0. 0. 0. 0. 0. 0. 0. 0. 0. 0. 0. 0. 0. 0. 0. 0. 0. 0. 10. 0. 0. 0. 0. 0. 0. 0. 0. 0. 0. 0. 0. 0. 0. 0. 0. 0. 0. 0. 0. 0. 0. 0. 0. 0. 0. 0. 0.…
46	1,3-Dihydroxyacetone dimer	KEQUNHIAUQQPAC-UHFFFAOYSA-N	KEQUNHIAUQQPAC	24	180.063	NA	NA	NA	NA	3803	1	0.0416667	2.99886		high	155.432	0.658853	[ 0. 0. 0. 0. 0. 0. 0. 0. 0. 0. 0. 0. 0. 0. 0. 0. 0. 0. 0. 0. 0. 0. 0. 0. 0. 0. 0. 0. 0. 110. 20. 1000. 20. 0. 0. 0. 0. 0. 0. 0. 0. 0. 10. 150. 10. 80. 10. 0. 0. 0. 0. 0. 0. 0. 0. 0. 10. 30. 0. 210. 50. 0. 0. 0. 0. 0. 0. 0. 0. 0. 0. 0. 0. 10. 990. 30. 10. 40. 0. 0. 0. 0. 0. 0. 0. 0. 0. 0. 10. 0. 0. 20. 0. 0. 0. 0. 0. 0. 0. 0. 0. 0. 0. 0. 0. 0. 0. 0. 0. 0. 0. 0. 0. 0. 0. 0. 0. 0. 20. 240. 10. 0. 0…
47	1,3-dioxane-5,5-dimethanol, 2-methyl-	QYSOFXYWZFPSCB-UHFFFAOYSA-N	QYSOFXYWZFPSCB	25	162.089	307	349	0.08	78	4841	0	0	1.43707		high	380.429	0.504449	[ 0. 0. 0. 0. 0. 0. 0. 0. 0. 0. 0. 0. 0. 0. 0. 0. 0. 0. 0. 0. 0. 0. 0. 0. 0. 0. 0. 0. 0. 90.90909091 20.2020202 1000. 10.1010101 0. 0. 0. 0. 0. 0. 0. 50.50505051 10.1010101 0. 70.70707071 40.4040404 20.2020202 0. 0. 0. 0. 0. 0. 0. 0. 0. 0. 0. 323.23232323 20.2020202 0. 0. 0. 0. 0. 0. 0. 0. 0. 0. 30.3030303 181.81818182 20.2020202 0. 0. 0. 0. 0. 0. 0. 0. 0. 0. 0. 0. 0. 0. 10.1010101 60.60606061 35…
48	D(+)-Talose	WQZGKKKJIJFFOK-UHFFFAOYSA-N	WQZGKKKJIJFFOK	24	180.063	441	501	3.88	8	4085	2	0.0909091	1.99495		high	187.085	0.610954	[ 0. 0. 0. 0. 0. 0. 0. 0. 0. 0. 0. 0. 0. 0. 0. 0. 0. 0. 0. 0. 0. 0. 0. 0. 0. 0. 0. 0. 0. 130. 50. 250. 0. 0. 0. 0. 0. 0. 0. 0. 0. 0. 0. 10. 10. 10. 0. 80. 0. 0. 0. 0. 0. 0. 0. 30. 30. 10. 10. 100. 1000. 80. 0. 0. 0. 0. 0. 0. 0. 0. 0. 0. 50. 140. 120. 10. 0. 0. 0. 0. 0. 0. 0. 0. 10. 20. 0. 40. 0. 60. 10. 10. 0. 0. 0. 0. 0. 0. 0. 0. 0. 0. 10. 0. 0. 0. 0. 0. 0. 0. 0. 0. 0. 0. 0. 0. 10. 0. 0. 10. 80.…
49	1,3,5-Trioxane	BGJSXRVXTHVRSN-UHFFFAOYSA-N	BGJSXRVXTHVRSN	12	90.0317	141	141	0	13	1073	0	0	2.40476		high	123.397	0.176915	[ 0. 0. 0. 0. 0. 0. 0. 0. 0. 0. 0. 0. 0. 0. 0. 0. 0. 0. 0. 0. 0. 0. 0. 0. 0. 0. 0. 0. 0. 70. 1000. 30. 0. 0. 0. 0. 0. 0. 0. 0. 0. 0. 0. 0. 0. 0. 0. 0. 0. 0. 0. 0. 0. 0. 0. 0. 0. 0. 0. 40. 0. 0. 0. 0. 0. 0. 0. 0. 0. 0. 0. 0. 0. 0. 0. 0. 0. 0. 0. 0. 0. 0. 0. 0. 0. 0. 0. 0. 0. 0. 10. 0. 0. 0. 0. 0. 0. 0. 0. 0. 0. 0. 0. 0. 0. 0. 0. 0. 0. 0. 0. 0. 0. 0. 0. 0. 0. 0. 0. 0. 0. 0. 0. 0. 0. 0. 0. 0. 0. 0. …
50	Cyclobutane-3,4-dione, 1,1-dihydroxy-2,2-dimethoxy-	RDDFXEXZZMNBNN-UHFFFAOYSA-N	RDDFXEXZZMNBNN	20	176.032	NA	NA	NA	NA	6504	0	0	0.770964		high	155.513	0.11538	[ 0. 0. 0. 0. 0. 0. 0. 0. 0. 0. 0. 0. 0. 0. 0. 30. 0. 0. 0. 0. 0. 0. 0. 0. 0. 0. 0. 0. 0. 0. 0. 0. 0. 0. 0. 0. 0. 0. 0. 0. 0. 0. 0. 0. 0. 0. 30. 0. 0. 0. 0. 0. 0. 0. 0. 0. 0. 0. 0. 100. 0. 0. 0. 0. 0. 0. 0. 0. 0. 0. 0. 0. 0. 0. 50. 460. 10. 0. 0. 0. 0. 0. 0. 0. 0. 0. 0. 0. 0. 0. 0. 0. 0. 0. 0. 0. 0. 0. 0. 0. 0. 0. 0. 0. 0. 0. 0. 0. 0. 0. 0. 0. 0. 0. 0. 0. 0. 0. 0. 0. 1000. 40. 0. 0. 0. 0. 0. 0. 0…
51	2H-Benzocyclohepten-2-one, 3,4,4a,5,6,7,8,9-octahydro-	GWGBQUOWRUBYTJ-UHFFFAOYSA-N	GWGBQUOWRUBYTJ	28	164.12	568	574	8.91	5	7952	0	0	1.51208		high	757.932	0.588688	[ 0. 0. 0. 0. 0. 0. 0. 0. 0. 0. 0. 0. 0. 0. 0. 0. 0. 0. 0. 0. 0. 0. 0. 0. 0. 0. 0. 200. 200. 80. 0. 0. 0. 0. 0. 0. 0. 0. 40. 110. 70. 260. 170. 40. 0. 0. 0. 0. 0. 0. 0. 70. 290. 220. 110. 170. 40. 0. 0. 0. 0. 0. 0. 0. 0. 160. 220. 150. 50. 40. 0. 0. 0. 0. 0. 0. 10. 0. 90. 200. 230. 100. 30. 40. 0. 0. 0. 0. 0. 0. 10. 10. 30. 80. 30. 70. 10. 0. 0. 0. 0. 0. 0. 0. 0. 10. 90. 120. 220. 40. 0. 0. 0. 0.…
52	7-Oxabicyclo[4.1.0]heptane, 2-methylene-	RBGPCWFDIPYZNK-UHFFFAOYSA-N	RBGPCWFDIPYZNK	18	110.073	568	571	0.19	17	5035	1	0.047619	0.891686		high	724.868	0.646169	[ 0. 0. 0. 0. 0. 0. 0. 0. 0. 0. 0. 0. 0. 0. 0. 20. 0. 0. 0. 0. 0. 0. 0. 0. 0. 0. 10. 260. 70. 660. 20. 0. 0. 0. 0. 0. 0. 0. 10. 400. 100. 270. 200. 60. 10. 0. 0. 0. 0. 0. 0. 10. 60. 280. 210. 140. 20. 10. 0. 0. 0. 0. 0. 0. 0. 10. 10. 10. 0. 10. 10. 120. 0. 0. 0. 0. 0. 0. 0. 20. 10. 90. 70. 50. 20. 0. 0. 0. 0. 0. 0. 0. 0. 0. 0. 0. 0. 0. 0. 0. 0. 0. 0. 0. 0. 0. 0. 0. 0. 20. 1000. 70. 0. 0. 0. 0. 0.…
53	2-Cyclopenten-1-one, 5-hydroxy-2,3-dimethyl-	GOTCNQYWFYTGJN-UHFFFAOYSA-N	GOTCNQYWFYTGJN	19	126.068	589	590	27.1	1	2732	1	0.030303	1.60941		high	778.858	0.318438	[ 0. 0. 0. 0. 0. 0. 0. 0. 0. 0. 0. 0. 0. 0. 0. 0. 0. 0. 0. 0. 0. 0. 0. 0. 0. 0. 0. 20. 0. 250. 90. 40. 0. 0. 0. 0. 0. 0. 0. 30. 30. 50. 10. 20. 600. 30. 0. 0. 0. 0. 0. 0. 50. 320. 490. 90. 0. 0. 10. 10. 0. 0. 0. 0. 0. 10. 70. 100. 320. 170. 20. 10. 0. 0. 0. 0. 10. 0. 0. 10. 0. 0. 90. 70. 0. 0. 0. 0. 0. 0. 0. 0. 0. 0. 0. 10. 60. 370. 790. 50. 0. 0. 0. 0. 0. 0. 0. 0. 10. 0. 0. 0. 0. 0. 0. 0. 0. 0. …
54	Cyclobutanone, 2-methyl-2-oxiranyl-	FRZGGKAGDGVHBI-UHFFFAOYSA-N	FRZGGKAGDGVHBI	19	126.068	NA	NA	NA	NA	5011	1	0.0769231	0.750023		high	243.201	0.366819	[ 0. 0. 0. 0. 0. 0. 0. 0. 0. 0. 0. 0. 0. 0. 0. 10. 0. 0. 0. 0. 0. 0. 0. 0. 0. 0. 0. 130. 710. 220. 80. 30. 0. 0. 0. 0. 0. 0. 0. 200. 820. 140. 40. 40. 0. 0. 0. 0. 0. 0. 0. 0. 100. 210. 270. 180. 140. 0. 0. 0. 0. 0. 0. 0. 0. 30. 40. 190. 540. 140. 10. 30. 0. 0. 0. 0. 0. 0. 0. 0. 20. 90. 80. 20. 100. 0. 0. 0. 0. 0. 0. 0. 0. 0. 0. 40. 940. 270. 520. 50. 0. 0. 0. 0. 0. 0. 0. 0. 0. 0. 0. 0. 10. 0. 0. …
55	Bicyclo[2.2.1]heptan-2-ol, 2-(1-cyclopenten-1-yl)-	UEFLEQZTKKQMBA-UHFFFAOYSA-N	UEFLEQZTKKQMBA	31	178.136	NA	NA	NA	NA	9919	1	0.0909091	0.484253		high	401.289	0.408402	[ 0. 0. 0. 0. 0. 0. 0. 0. 0. 0. 0. 0. 0. 0. 0. 0. 0. 0. 0. 10. 0. 0. 0. 0. 0. 0. 0. 120. 40. 170. 0. 0. 0. 0. 0. 0. 0. 0. 0. 140. 150. 330. 40. 30. 10. 0. 0. 0. 0. 0. 0. 10. 30. 100. 110. 70. 30. 0. 0. 0. 0. 0. 0. 0. 40. 30. 160. 500. 300. 80. 20. 10. 0. 0. 0. 0. 0. 30. 10. 80. 100. 170. 220. 100. 10. 0. 0. 0. 0. 0. 20. 30. 40. 80. 40. 330. 480. 110. 0. 0. 0. 10. 0. 20. 0. 20. 0. 20. 0. 60. 190. …
56	Cyclopropanecarboxylic acid	YMGUBTXCNDTFJI-UHFFFAOYSA-N	YMGUBTXCNDTFJI	12	86.0368	505	506	0	25	2848	1	0.0714286	0.549628		high	424.07	0.59854	[ 0. 0. 0. 0. 0. 0. 0. 0. 0. 0. 0. 0. 0. 0. 20. 70. 0. 0. 0. 0. 0. 0. 0. 0. 0. 0. 20. 90. 50. 110. 70. 110. 10. 0. 0. 0. 0. 0. 10. 100. 340. 1000. 50. 0. 0. 440. 40. 0. 0. 0. 0. 0. 0. 0. 0. 80. 20. 20. 30. 20. 0. 0. 0. 0. 0. 0. 0. 0. 240. 150. 0. 0. 0. 0. 0. 0. 0. 0. 0. 0. 0. 0. 0. 0. 10. 20. 600. 20. 0. 0. 0. 0. 0. 0. 0. 0. 0. 0. 0. 0. 0. 0. 0. 0. 0. 0. 0. 0. 0. 0. 0. 0. 0. 0. 0. 0. 0. 0. 0. 0. …
57	Oxirane, ethenyl-	GXBYFVGCMPJVJX-UHFFFAOYSA-N	GXBYFVGCMPJVJX	11	70.0419	185	185	0.02	22	1196	0	0	0.430216		high	278	0.254017	[ 0. 0. 0. 0. 0. 0. 0. 0. 0. 0. 0. 0. 0. 0. 40. 0. 0. 0. 0. 0. 0. 0. 0. 0. 0. 0. 0. 0. 0. 20. 0. 0. 0. 0. 0. 0. 0. 0. 0. 30. 1000. 60. 0. 0. 0. 0. 0. 0. 0. 0. 0. 0. 0. 0. 0. 0. 0. 0. 0. 0. 0. 0. 0. 0. 0. 0. 0. 0. 0. 0. 160. 0. 0. 0. 0. 0. 0. 0. 0. 0. 0. 0. 0. 0. 0. 0. 0. 0. 0. 0. 0. 0. 0. 0. 0. 0. 0. 0. 0. 0. 0. 0. 0. 0. 0. 0. 0. 0. 0. 0. 0. 0. 0. 0. 0. 0. 0. 0. 0. 0. 0. 0. 0. 0. 0. 0. 0. 0. 0. 0…
58	2-Methyl-2-vinyloxirane	FVCDMHWSPLRYAB-UHFFFAOYSA-N	FVCDMHWSPLRYAB	14	84.0575	262	262	NA	NA	1026	1	0.0714286	0.701631		high	394.027	0.272695	[ 0. 0. 0. 0. 0. 0. 0. 0. 0. 0. 0. 0. 0. 0. 0. 0. 0. 0. 0. 0. 0. 0. 0. 0. 0. 0. 0. 20. 0. 0. 0. 0. 0. 0. 0. 0. 0. 0. 0. 20. 0. 0. 0. 0. 0. 0. 0. 0. 0. 0. 0. 0. 10. 60. 1000. 60. 0. 0. 0. 0. 0. 0. 0. 0. 0. 0. 0. 0. 0. 0. 0. 0. 0. 0. 0. 0. 0. 0. 0. 0. 0. 0. 0. 0. 20. 0. 0. 0. 0. 0. 0. 0. 0. 0. 0. 0. 0. 0. 0. 0. 0. 0. 0. 0. 0. 0. 0. 0. 0. 0. 0. 0. 0. 0. 0. 0. 0. 0. 0. 0. 0. 0. 0. 0. 0. 0. 0. 0. 0. 0…
59	2-Oxabicyclo[2.2.0]hex-5-en-3-one	QAVYTTBRXJVSNJ-UHFFFAOYSA-N	QAVYTTBRXJVSNJ	11	96.0211	334	334	0	25	1708	0	0	0.994929		high	437.051	0.568353	[ 0. 0. 0. 0. 0. 0. 0. 0. 0. 0. 0. 0. 0. 0. 0. 0. 0. 0. 0. 0. 0. 0. 0. 0. 0. 0. 0. 0. 0. 10. 0. 0. 0. 0. 0. 0. 0. 0. 0. 10. 0. 0. 0. 0. 0. 0. 0. 0. 0. 0. 0. 0. 1000. 40. 0. 0. 0. 0. 0. 0. 0. 0. 0. 0. 0. 0. 0. 10. 30. 0. 0. 0. 0. 0. 0. 0. 0. 0. 0. 0. 0. 0. 0. 0. 0. 0. 0. 0. 0. 0. 0. 0. 0. 0. 0. 0. 0. 0. 0. 0. 0. 0. 0. 0. 0. 0. 0. 0. 0. 0. 0. 0. 0. 0. 0. 0. 0. 0. 0. 0. 0. 0. 0. 0. 0. 0. 0. 0. 0. 0.…
60	2-Methyl-3,4-epoxy-1-butene	JZQHTTYHPIAPCZ-UHFFFAOYSA-N	JZQHTTYHPIAPCZ	14	84.0575	401	407	NA	NA	1082	1	0.0714286	0.701631		high	679.659	0.416568	[ 0. 0. 0. 0. 0. 0. 0. 0. 0. 0. 0. 0. 0. 0. 20. 40. 0. 0. 0. 0. 0. 0. 0. 0. 0. 0. 0. 70. 20. 70. 10. 10. 0. 0. 0. 0. 0. 0. 30. 250. 90. 80. 10. 50. 10. 0. 0. 0. 0. 0. 0. 10. 50. 230. 1000. 80. 0. 0. 0. 0. 0. 0. 0. 0. 0. 0. 0. 0. 0. 10. 0. 0. 0. 0. 0. 0. 0. 0. 0. 0. 0. 0. 10. 50. 260. 10. 0. 0. 0. 0. 0. 0. 0. 0. 0. 0. 0. 0. 0. 0. 0. 0. 0. 0. 0. 0. 0. 0. 0. 0. 0. 0. 0. 0. 0. 0. 0. 0. 0. 0. 0. 0. 0.…
61	3-Cyclobutene-1,2-dione, 3,4-dimethyl-	XSPNWUVAVYEPBO-UHFFFAOYSA-N	XSPNWUVAVYEPBO	14	110.037	523	523	0.42	13	1173	2	0.105263	2.38275		high	937.486	0.637872	[ 0. 0. 0. 0. 0. 0. 0. 0. 0. 0. 0. 0. 0. 0. 0. 10. 0. 0. 0. 0. 0. 0. 0. 0. 0. 0. 0. 0. 0. 0. 0. 0. 0. 0. 0. 0. 0. 0. 0. 0. 0. 0. 0. 0. 0. 0. 0. 0. 0. 0. 0. 0. 10. 80. 1000. 40. 0. 0. 0. 0. 0. 0. 0. 0. 0. 0. 0. 10. 0. 0. 0. 0. 0. 0. 0. 0. 0. 0. 0. 0. 0. 0. 190. 10. 0. 0. 0. 0. 0. 0. 0. 0. 0. 0. 0. 0. 0. 0. 0. 0. 0. 0. 0. 0. 0. 0. 0. 0. 0. 0. 110. 0. 0. 0. 0. 0. 0. 0. 0. 0. 0. 0. 0. 0. 0. 0. 0. 0. …
62	2-Methyl-3-vinyl-oxirane	SZERAFCDZCHRQS-UHFFFAOYSA-N	SZERAFCDZCHRQS	14	84.0575	402	402	NA	NA	988	2	0.0952381	0.891686		high	305.544	0.354623	[ 0. 0. 0. 0. 0. 0. 0. 0. 0. 0. 0. 0. 0. 0. 0. 0. 0. 0. 0. 0. 0. 0. 0. 0. 0. 0. 0. 110. 280. 130. 10. 0. 0. 0. 0. 0. 0. 0. 10. 90. 1000. 80. 0. 60. 60. 30. 0. 0. 0. 0. 0. 0. 0. 10. 0. 30. 60. 30. 0. 0. 0. 0. 0. 0. 0. 0. 0. 0. 0. 0. 0. 0. 0. 0. 0. 0. 0. 0. 0. 0. 0. 0. 0. 0. 230. 10. 0. 0. 0. 0. 0. 0. 0. 0. 0. 0. 0. 0. 0. 0. 0. 0. 0. 0. 0. 0. 0. 0. 0. 0. 0. 0. 0. 0. 0. 0. 0. 0. 0. 0. 0. 0. 0. 0. 0.…
63	9-(S)-Methyl-δ-5(10)-octalin-1,6-dione	DNHDRUMZDHWHKG-NSHDSACASA-N	DNHDRUMZDHWHKG	27	178.099	NA	NA	NA	NA	7906	0	0	1.1523		high	613.653	0.506462	[ 0. 0. 0. 0. 0. 0. 0. 0. 0. 0. 0. 0. 0. 0. 0. 10. 0. 0. 0. 0. 0. 0. 0. 0. 0. 0. 0. 120. 40. 70. 0. 10. 0. 0. 0. 0. 0. 0. 0. 140. 90. 190. 160. 20. 0. 0. 0. 0. 0. 0. 0. 100. 140. 200. 190. 200. 30. 0. 0. 0. 0. 0. 0. 0. 10. 80. 260. 250. 30. 10. 10. 0. 0. 0. 0. 0. 10. 30. 40. 140. 190. 50. 10. 10. 0. 0. 0. 0. 0. 10. 10. 20. 80. 170. 320. 70. 10. 0. 0. 0. 0. 0. 0. 0. 0. 10. 10. 40. 60. 20. 0. 10. 0…
64	2,3-Diformylphenol	VSGACYFHLPVUQM-UHFFFAOYSA-N	VSGACYFHLPVUQM	17	150.032	510	535	0.01	95	4327	0	0	1.94488		high	829.627	0.543343	[ 0. 0. 0. 0. 0. 0. 0. 0. 0. 0. 0. 0. 0. 0. 0. 0. 0. 0. 0. 0. 0. 0. 0. 0. 0. 0. 0. 10. 0. 1000. 40. 0. 0. 0. 0. 0. 0. 10. 20. 20. 0. 0. 20. 10. 0. 0. 0. 0. 0. 0. 10. 0. 0. 0. 10. 10. 0. 10. 0. 0. 0. 0. 0. 70. 80. 80. 40. 50. 10. 0. 0. 0. 0. 0. 0. 0. 0. 0. 0. 0. 0. 0. 0. 0. 0. 0. 0. 0. 0. 0. 0. 40. 150. 310. 90. 20. 0. 0. 0. 0. 0. 0. 0. 0. 0. 0. 0. 0. 0. 0. 0. 0. 0. 0. 0. 0. 0. 0. 0. 0. 40. 260. 5…
65	Spiropentanoic acid, methyl ester	ICLNWIYCFZWTPE-UHFFFAOYSA-N	ICLNWIYCFZWTPE	19	126.068	532	539	0.09	33	2371	0	0	2.52477		high	537.081	0.757868	[ 0. 0. 0. 0. 0. 0. 0. 0. 0. 0. 0. 0. 0. 0. 0. 30. 0. 0. 0. 0. 0. 0. 0. 0. 0. 0. 0. 280. 90. 80. 0. 10. 0. 0. 0. 0. 0. 10. 80. 830. 490. 70. 0. 0. 0. 10. 0. 0. 0. 0. 0. 10. 30. 80. 20. 360. 10. 0. 0. 320. 10. 0. 0. 0. 40. 130. 110. 1000. 80. 10. 0. 0. 0. 0. 0. 0. 0. 0. 0. 0. 20. 0. 0. 40. 0. 0. 30. 20. 0. 0. 0. 0. 0. 10. 30. 540. 30. 20. 80. 0. 0. 0. 0. 0. 0. 0. 0. 0. 0. 10. 0. 40. 10. 0. 0. 0. 0…
66	2,5-Furandione, 3-methyl-	AYKYXWQEBUNJCN-UHFFFAOYSA-N	AYKYXWQEBUNJCN	12	112.016	736	736	0.46	8	843	0	0	2.4008		high	613.081	0.577099	[ 0. 0. 0. 0. 0. 0. 0. 0. 0. 0. 0. 0. 0. 0. 0. 0. 0. 0. 0. 0. 0. 0. 0. 0. 0. 0. 0. 0. 0. 0. 0. 0. 0. 0. 0. 0. 0. 0. 0. 0. 90. 0. 0. 0. 0. 0. 0. 0. 0. 0. 0. 0. 0. 0. 0. 0. 0. 0. 0. 0. 0. 0. 0. 0. 0. 0. 0. 10. 1000. 40. 0. 0. 0. 0. 0. 0. 0. 0. 0. 0. 0. 0. 0. 0. 0. 0. 0. 0. 0. 0. 0. 0. 0. 0. 0. 0. 0. 0. 0. 0. 0. 0. 0. 0. 0. 0. 0. 0. 0. 0. 0. 0. 0. 0. 0. 0. 0. 0. 0. 0. 0. 0. 0. 0. 0. 0. 0. 0. 0. 0. 0…
67	4H-Cyclopenta[3,4]cyclobuta[1,2-b]furan-4-one, 3a,3b,5,6,6a,6b-hexahydro-	SLQIRJLLGUWLOC-UHFFFAOYSA-N	SLQIRJLLGUWLOC	21	150.068	562	568	0.42	29	4472	1	0.05	2.09702		high	887.29	0.589417	[ 0. 0. 0. 0. 0. 0. 0. 0. 0. 0. 0. 0. 0. 0. 0. 0. 0. 0. 0. 0. 0. 0. 0. 0. 0. 0. 0. 90. 90. 300. 10. 0. 0. 0. 0. 0. 0. 0. 40. 150. 150. 50. 20. 0. 0. 0. 0. 0. 0. 0. 0. 30. 50. 100. 110. 70. 0. 0. 0. 0. 0. 0. 0. 0. 100. 270. 120. 120. 990. 60. 0. 0. 0. 0. 0. 0. 0. 10. 80. 70. 60. 80. 320. 30. 0. 0. 0. 0. 0. 0. 0. 110. 110. 200. 110. 50. 30. 10. 10. 0. 0. 0. 10. 0. 0. 0. 0. 10. 30. 0. 0. 0. 0. 0. 0.…
68	2H-Pyran-2-one	ZPSJGADGUYYRKE-UHFFFAOYSA-N	ZPSJGADGUYYRKE	11	96.0211	487	574	2.3	NA	975	2	0.0869565	2.78002		high	935.422	0.793286	[ 0. 0. 0. 0. 0. 0. 0. 0. 0. 0. 0. 0. 0. 0. 0. 0. 0. 0. 0. 0. 0. 0. 0. 0. 0. 0. 0. 10. 0. 520. 0. 0. 0. 0. 0. 0. 0. 0. 50. 290. 210. 0. 40. 10. 0. 0. 0. 0. 0. 0. 10. 0. 0. 0. 0. 10. 0. 0. 0. 0. 0. 0. 0. 0. 0. 0. 0. 170. 540. 20. 0. 0. 0. 0. 0. 0. 0. 0. 0. 0. 0. 0. 0. 0. 0. 0. 0. 0. 0. 0. 0. 0. 0. 0. 10. 10. 1000. 50. 0. 0. 0. 0. 0. 0. 0. 0. 0. 0. 0. 0. 0. 0. 0. 0. 0. 0. 0. 0. 0. 0. 0. 0. 0. 0. 0.…
69	2(5H)-Oxepinone, 6,7-dihydro-	QKRUPRBAQFNCCY-UHFFFAOYSA-N	QKRUPRBAQFNCCY	16	112.052	227	347	NA	NA	1562	1	0.0909091	3.73419		high	796.653	0.416474	[ 0. 0. 0. 0. 0. 0. 0. 0. 0. 0. 0. 0. 0. 0. 0. 0. 0. 0. 0. 0. 0. 0. 0. 0. 0. 0. 10. 90. 280. 170. 50. 30. 0. 0. 0. 0. 0. 0. 0. 50. 150. 50. 90. 10. 0. 10. 0. 0. 0. 0. 0. 0. 40. 120. 300. 70. 20. 0. 0. 0. 0. 0. 0. 0. 0. 10. 0. 20. 60. 0. 0. 10. 0. 0. 0. 0. 0. 0. 0. 0. 10. 100. 1000. 90. 30. 0. 0. 0. 0. 0. 0. 0. 0. 0. 0. 0. 0. 0. 0. 0. 0. 0. 0. 0. 0. 0. 0. 0. 0. 0. 30. 110. 180. 10. 0. 0. 0. 0. 0. …
70	2,5-Cyclooctadien-1-ol	GAJWLWOIFZSYOW-PQZOIKATSA-N	GAJWLWOIFZSYOW	21	124.089	NA	NA	NA	NA	3497	0	0	1.58742		high	310.717	0.305926	[ 0. 0. 0. 0. 0. 0. 0. 0. 0. 0. 0. 0. 0. 0. 0. 0. 0. 0. 0. 0. 0. 0. 0. 0. 0. 0. 10. 160. 20. 140. 100. 50. 0. 0. 0. 0. 0. 0. 0. 40. 90. 100. 10. 10. 150. 10. 0. 0. 0. 0. 0. 0. 20. 100. 200. 70. 60. 110. 120. 20. 0. 0. 0. 10. 30. 40. 190. 130. 60. 100. 270. 20. 0. 0. 0. 0. 0. 0. 0. 30. 40. 20. 0. 50. 20. 0. 0. 0. 0. 0. 10. 0. 20. 60. 30. 50. 110. 50. 20. 0. 0. 0. 0. 0. 0. 20. 80. 30. 0. 10. 0. 0. …
71	2,5-Cyclooctadien-1-one	RRGABRVOWQSLPI-PQZOIKATSA-N	RRGABRVOWQSLPI	19	122.073	NA	NA	NA	NA	2984	4	0.133333	3.70496		high	671.641	0.481768	[ 0. 0. 0. 0. 0. 0. 0. 0. 0. 0. 0. 0. 0. 0. 0. 0. 0. 0. 0. 0. 0. 0. 0. 0. 0. 0. 0. 111.11111111 40.4040404 60.60606061 0. 0. 0. 0. 0. 0. 0. 0. 10.1010101 60.60606061 363.63636364 131.31313131 40.4040404 10.1010101 0. 0. 0. 0. 0. 0. 0. 10.1010101 30.3030303 90.90909091 151.51515152 90.90909091 0. 0. 0. 0. 0. 0. 0. 0. 40.4040404 171.71717172 464.64646465 272.72727273 505.05050505 20.2020202 0. 0. 0…
72	1-Cyclohexene-1-methanol	QBJOHGAEIAUULA-UHFFFAOYSA-N	QBJOHGAEIAUULA	20	112.089	NA	NA	NA	NA	6676	0	0	1.9147		high	725.938	0.389567	[ 0. 0. 0. 0. 0. 0. 0. 0. 0. 0. 0. 0. 0. 0. 0. 10. 0. 0. 0. 0. 0. 0. 0. 0. 0. 0. 0. 140. 90. 120. 70. 850. 10. 0. 0. 0. 0. 10. 10. 100. 50. 130. 30. 20. 10. 10. 0. 0. 0. 0. 0. 30. 60. 490. 100. 40. 30. 40. 0. 0. 0. 0. 0. 0. 10. 10. 80. 70. 10. 20. 0. 10. 0. 0. 0. 0. 0. 10. 10. 50. 70. 470. 30. 50. 90. 0. 0. 0. 0. 0. 0. 0. 10. 20. 110. 80. 10. 10. 0. 0. 0. 0. 0. 0. 0. 0. 0. 0. 20. 90. 70. 370. 100…
73	1-Cyclohexenylacetic acid	KDFBPHXESBPHTK-UHFFFAOYSA-N	KDFBPHXESBPHTK	22	140.084	NA	NA	NA	NA	3836	2	0.111111	2.54071		high	785.695	0.533711	[ 0. 0. 0. 0. 0. 0. 0. 0. 0. 0. 0. 0. 0. 0. 0. 0. 0. 0. 0. 0. 0. 0. 0. 0. 0. 0. 0. 150. 30. 60. 0. 0. 0. 0. 0. 0. 0. 0. 0. 110. 100. 130. 20. 10. 10. 180. 10. 0. 0. 0. 0. 0. 30. 130. 60. 10. 0. 0. 0. 0. 0. 0. 0. 0. 10. 100. 100. 250. 20. 0. 0. 0. 0. 0. 0. 0. 0. 0. 0. 30. 0. 20. 0. 0. 0. 0. 0. 0. 0. 0. 20. 10. 60. 160. 370. 1000. 70. 0. 0. 0. 0. 0. 0. 0. 0. 0. 0. 0. 0. 0. 0. 0. 100. 10. 0. 0. 0. 0…
74	1-Methoxy-1-buten-3-yne	VTWTUVLDYHBQTC-SNAWJCMRSA-N	VTWTUVLDYHBQTC	12	82.0419	NA	NA	NA	NA	1011	1	0.0384615	2.39589		high	792.424	0.46163	[ 0. 0. 0. 0. 0. 0. 0. 0. 0. 0. 0. 0. 0. 0. 0. 140. 0. 0. 0. 0. 0. 0. 0. 0. 0. 0. 0. 0. 0. 230. 0. 0. 0. 0. 0. 0. 0. 0. 180. 170. 0. 0. 0. 0. 0. 0. 0. 0. 0. 0. 10. 10. 0. 0. 0. 0. 0. 0. 0. 0. 0. 0. 0. 0. 0. 0. 0. 1000. 40. 0. 0. 0. 0. 0. 0. 0. 0. 0. 0. 0. 0. 0. 680. 30. 0. 0. 0. 0. 0. 0. 0. 0. 0. 0. 0. 0. 0. 0. 0. 0. 0. 0. 0. 0. 0. 0. 0. 0. 0. 0. 0. 0. 0. 0. 0. 0. 0. 0. 0. 0. 0. 0. 0. 0. 0. 0. 0.…
75	2-Cyclohexen-1-one, 2-methyl-	LKTNAAYQZJAXCJ-UHFFFAOYSA-N	LKTNAAYQZJAXCJ	18	110.073	547	547	0.02	79	2151	0	0	1.76971		high	830.626	0.672017	[ 0. 0. 0. 0. 0. 0. 0. 0. 0. 0. 0. 0. 0. 0. 0. 10. 0. 0. 0. 0. 0. 0. 0. 0. 0. 0. 0. 40. 40. 70. 0. 0. 0. 0. 0. 0. 0. 0. 0. 90. 60. 140. 360. 10. 0. 0. 0. 0. 0. 0. 0. 0. 40. 200. 1000. 80. 0. 0. 0. 0. 0. 0. 0. 0. 0. 0. 40. 10. 0. 0. 10. 0. 0. 0. 0. 0. 0. 0. 0. 0. 40. 70. 330. 40. 0. 0. 0. 0. 0. 0. 0. 0. 0. 0. 0. 0. 0. 0. 0. 0. 0. 0. 0. 0. 0. 0. 0. 0. 0. 150. 870. 60. 0. 0. 0. 0. 0. 0. 0. 0. 0. 0. …
76	Ethyl 1-(2-propynyl)-2-oxocyclopentanecarboxylate	SGKFFLPUDHYUQQ-UHFFFAOYSA-N	SGKFFLPUDHYUQQ	28	194.094	NA	NA	NA	NA	7714	4	0.137931	3.4429		high	547.891	0.450356	[ 0. 0. 0. 0. 0. 0. 0. 0. 0. 0. 0. 0. 0. 0. 0. 0. 0. 0. 0. 0. 0. 0. 0. 0. 0. 0. 0. 10. 50. 640. 10. 0. 0. 0. 0. 0. 0. 0. 0. 120. 60. 20. 20. 30. 0. 30. 0. 0. 0. 0. 0. 20. 0. 10. 40. 20. 10. 0. 0. 0. 0. 0. 0. 20. 40. 380. 40. 30. 0. 0. 0. 10. 0. 0. 0. 0. 0. 0. 10. 20. 20. 0. 10. 0. 0. 0. 0. 0. 0. 0. 0. 30. 70. 250. 40. 20. 10. 0. 0. 0. 0. 0. 0. 0. 0. 0. 0. 0. 0. 30. 40. 10. 0. 0. 0. 0. 0. 0. 0. 40…
77	Bicyclo[3.3.0]octan-2-one, 7-isopropylidene-	ZJWYYAWAYYRFPV-UHFFFAOYSA-N	ZJWYYAWAYYRFPV	28	164.12	NA	NA	NA	NA	7755	0	0	0.447283		high	800.156	0.451104	[ 0. 0. 0. 0. 0. 0. 0. 0. 0. 0. 0. 0. 0. 0. 0. 0. 0. 0. 0. 0. 0. 0. 0. 0. 0. 0. 0. 100. 40. 20. 0. 0. 0. 0. 0. 0. 0. 0. 10. 20. 140. 200. 110. 30. 0. 0. 0. 0. 0. 0. 0. 30. 60. 140. 120. 90. 10. 0. 10. 0. 0. 0. 0. 0. 30. 90. 100. 200. 220. 70. 0. 0. 0. 0. 0. 0. 0. 0. 30. 60. 50. 10. 210. 30. 0. 0. 0. 0. 0. 0. 10. 60. 80. 180. 50. 50. 10. 0. 0. 0. 0. 0. 0. 0. 20. 70. 130. 580. 780. 80. 0. 0. 0. 0. …
78	Benzene, (2-propynyloxy)-	AIQRJSXKXVZCJO-UHFFFAOYSA-N	AIQRJSXKXVZCJO	18	132.058	NA	NA	NA	NA	5950	0	0	1.17173		high	379.247	0.425945	[ 0. 0. 0. 0. 0. 0. 0. 0. 0. 0. 0. 0. 0. 0. 0. 0. 0. 0. 0. 0. 0. 0. 0. 0. 0. 0. 0. 0. 0. 0. 0. 0. 0. 0. 0. 0. 0. 0. 10. 620. 20. 0. 0. 0. 0. 0. 0. 0. 0. 0. 0. 0. 0. 0. 0. 0. 0. 0. 0. 0. 0. 0. 0. 0. 10. 100. 10. 20. 0. 0. 0. 0. 0. 0. 0. 0. 0. 30. 0. 0. 0. 0. 0. 0. 0. 0. 0. 0. 0. 0. 0. 0. 0. 1000. 70. 0. 0. 0. 0. 0. 0. 0. 0. 0. 0. 0. 0. 0. 0. 0. 0. 0. 0. 0. 0. 0. 0. 0. 0. 0. 0. 0. 0. 0. 0. 0. 0. 0.…
79	6-(p-Tolyl)-2H-pyran-2-one	QPXKJZPVHDWMHT-UHFFFAOYSA-N	QPXKJZPVHDWMHT	24	186.068	492	568	0.19	54	6395	2	0.111111	2.28062		high	769.935	0.517058	[ 0. 0. 0. 0. 0. 0. 0. 0. 0. 0. 0. 0. 0. 0. 0. 0. 0. 0. 0. 0. 0. 0. 0. 0. 0. 0. 0. 0. 0. 10. 0. 0. 0. 0. 0. 0. 0. 0. 20. 320. 40. 10. 0. 0. 0. 0. 0. 0. 0. 0. 0. 50. 10. 0. 0. 0. 0. 0. 0. 0. 0. 0. 0. 20. 20. 40. 30. 180. 50. 10. 0. 0. 0. 0. 0. 10. 60. 10. 10. 0. 0. 0. 0. 0. 0. 0. 0. 0. 30. 30. 80. 550. 70. 0. 0. 320. 20. 0. 0. 0. 0. 0. 0. 30. 40. 10. 0. 0. 0. 0. 0. 0. 0. 0. 0. 20. 0. 0. 10. 320. 6…
80	Dihydropyrano(3,2-f)coumaranone	RNKADCAFXYCJEN-UHFFFAOYSA-N	RNKADCAFXYCJEN	24	190.063	NA	NA	NA	NA	6506	0	0	0.715609		high	693.428	0.240511	[ 0. 0. 0. 0. 0. 0. 0. 0. 0. 0. 0. 0. 0. 0. 0. 0. 0. 0. 0. 0. 0. 0. 0. 0. 0. 0. 0. 30.3030303 10.1010101 10.1010101 0. 0. 0. 0. 0. 0. 0. 0. 0. 20.2020202 10.1010101 10.1010101 20.2020202 0. 0. 0. 0. 0. 0. 0. 0. 30.3030303 494.94949495 70.70707071 60.60606061 20.2020202 0. 0. 0. 0. 0. 0. 0. 0. 30.3030303 10.1010101 40.4040404 0. 0. 0. 0. 0. 0. 0. 0. 10.1010101 50.50505051 30.3030303 70.70707071 70…
81	1,2-Cyclobutanedicarboxylic acid, 3-methyl-, dimethyl ester	LQPITCKFNIFQEH-UHFFFAOYSA-N	LQPITCKFNIFQEH	27	186.089	370	444	NA	NA	6536	1	0.0526316	0.890503		high	453.195	0.431647	[ 0. 0. 0. 0. 0. 0. 0. 0. 0. 0. 0. 0. 0. 0. 0. 70. 0. 0. 0. 0. 0. 0. 0. 0. 0. 0. 0. 50. 10. 40. 0. 10. 0. 0. 0. 0. 0. 0. 0. 20. 40. 210. 160. 10. 0. 20. 0. 0. 0. 0. 0. 0. 10. 20. 0. 50. 0. 0. 0. 520. 50. 20. 0. 0. 0. 20. 40. 260. 480. 80. 0. 0. 0. 0. 0. 0. 0. 0. 0. 0. 0. 10. 10. 10. 10. 30. 10. 0. 0. 0. 0. 0. 0. 0. 0. 190. 110. 40. 10. 50. 50. 0. 0. 0. 0. 0. 0. 0. 0. 0. 0. 0. 60. 140. 10. 0. 0. 0…
82	Spirohexan-5-one	MKWQOXREXMKNOA-UHFFFAOYSA-N	MKWQOXREXMKNOA	15	96.0575	477	477	NA	NA	1301	1	0.030303	2.69505		high	593.606	0.639577	[ 0. 0. 0. 0. 0. 0. 0. 0. 0. 0. 0. 0. 0. 0. 0. 0. 0. 0. 0. 0. 0. 0. 0. 0. 0. 0. 0. 60. 160. 30. 0. 0. 0. 0. 0. 0. 0. 0. 0. 40. 1000. 70. 30. 10. 0. 0. 0. 0. 0. 0. 0. 0. 10. 30. 80. 10. 0. 0. 0. 0. 0. 0. 0. 0. 0. 10. 10. 70. 710. 40. 0. 0. 0. 0. 0. 0. 0. 0. 0. 0. 0. 0. 0. 0. 0. 0. 0. 0. 0. 0. 0. 0. 0. 0. 0. 10. 300. 20. 0. 0. 0. 0. 0. 0. 0. 0. 0. 0. 0. 0. 0. 0. 0. 0. 0. 0. 0. 0. 0. 0. 0. 0. 0. 0. …
83	2,5-Furandione, dihydro-3-methylene-	OFNISBHGPNMTMS-UHFFFAOYSA-N	OFNISBHGPNMTMS	12	112.016	720	720	3.73	2	785	0	0	0.371994		high	958.132	0.811317	[ 0. 0. 0. 0. 0. 0. 0. 0. 0. 0. 0. 0. 0. 0. 0. 0. 0. 0. 0. 0. 0. 0. 0. 0. 0. 0. 0. 0. 0. 0. 0. 0. 0. 0. 0. 0. 0. 0. 0. 10. 1000. 30. 0. 0. 0. 0. 0. 0. 0. 0. 0. 0. 0. 0. 0. 0. 0. 0. 0. 0. 0. 0. 0. 0. 0. 0. 0. 10. 820. 30. 0. 0. 0. 0. 0. 0. 0. 0. 0. 0. 0. 0. 0. 0. 0. 0. 0. 0. 0. 0. 0. 0. 0. 0. 0. 0. 0. 0. 0. 0. 0. 0. 0. 0. 0. 0. 0. 0. 0. 0. 0. 0. 10. 0. 0. 0. 0. 0. 0. 0. 0. 0. 0. 0. 0. 0. 0. 0. 0. …
84	cis-Aconitic anhydride	GVJRTUUUJYMTNQ-UHFFFAOYSA-N	GVJRTUUUJYMTNQ	15	156.006	370	370	NA	NA	3691	1	0.0833333	0.548772		high	809.654	0.21665	[ 0. 0. 0. 0. 0. 0. 0. 0. 0. 0. 0. 0. 0. 0. 0. 0. 0. 0. 0. 0. 0. 0. 0. 0. 0. 0. 0. 0. 0. 0. 0. 0. 0. 0. 0. 0. 0. 0. 0. 210. 0. 0. 0. 0. 0. 410. 0. 0. 0. 0. 0. 0. 0. 0. 0. 0. 0. 0. 0. 0. 0. 0. 0. 0. 0. 0. 50. 710. 40. 0. 0. 0. 0. 10. 0. 0. 0. 0. 0. 0. 0. 0. 0. 0. 270. 10. 0. 0. 0. 0. 0. 0. 0. 0. 0. 0. 0. 0. 0. 0. 0. 0. 0. 0. 0. 0. 0. 0. 0. 0. 0. 20. 1000. 50. 0. 0. 0. 0. 0. 0. 0. 0. 0. 0. 0. 0. 0.…
90	1H,3H-Pyrano[3,4-c]pyran-5-carboxaldehyde, 4,4a,5,6-tetrahydro-6-methyl-1-oxo-, [4as-(4aα,5α,6β)]-	XPXHSUOIQNJEQI-UHFFFAOYSA-N	XPXHSUOIQNJEQI	26	196.074	NA	NA	NA	NA	6771	4	0.173913	3.38707		high	680.947	0.226382	[ 0. 0. 0. 0. 0. 0. 0. 0. 0. 0. 0. 0. 0. 0. 0. 0. 0. 0. 0. 0. 0. 0. 0. 0. 0. 0. 0. 30. 20. 1000. 30. 20. 0. 0. 0. 0. 0. 0. 0. 10. 60. 80. 40. 10. 10. 10. 0. 0. 0. 0. 0. 0. 0. 30. 30. 40. 0. 10. 0. 0. 0. 0. 0. 0. 0. 20. 50. 90. 200. 170. 220. 40. 0. 0. 0. 0. 0. 0. 10. 30. 90. 80. 40. 30. 0. 0. 0. 0. 0. 0. 0. 0. 0. 30. 50. 90. 150. 20. 10. 0. 0. 0. 0. 0. 0. 0. 0. 10. 30. 50. 20. 0. 0. 0. 0. 0. 0. 0…
91	Dimethylketene	VDOKWPVSGXHSNP-UHFFFAOYSA-N	VDOKWPVSGXHSNP	11	70.0419	447	447	NA	NA	778	2	0.0689655	1.32551		high	887.26	0.432519	[ 0. 0. 0. 0. 0. 0. 0. 0. 0. 0. 0. 0. 0. 0. 0. 10. 0. 0. 0. 0. 0. 0. 0. 0. 0. 0. 0. 80. 0. 10. 0. 0. 0. 0. 0. 0. 0. 0. 0. 0. 10. 150. 1000. 30. 0. 0. 0. 0. 0. 0. 0. 0. 0. 0. 0. 30. 0. 0. 0. 0. 0. 0. 0. 0. 0. 0. 0. 0. 0. 0. 200. 0. 0. 0. 0. 0. 0. 0. 0. 0. 0. 0. 0. 0. 0. 0. 0. 0. 0. 0. 0. 0. 0. 0. 0. 0. 0. 0. 0. 0. 0. 0. 0. 0. 0. 0. 0. 0. 0. 0. 0. 0. 0. 0. 0. 0. 0. 0. 0. 0. 0. 0. 0. 0. 0. 0. 0. 0. …
92	Dicyclopropyl carbinol	PIXLZMHERIHLJL-UHFFFAOYSA-N	PIXLZMHERIHLJL	20	112.089	NA	NA	NA	NA	3908	0	0	0.346604		high	253.006	0.362332	[ 0. 0. 0. 0. 0. 0. 0. 0. 0. 0. 0. 0. 0. 0. 10. 10. 0. 0. 0. 0. 0. 0. 0. 0. 0. 0. 0. 80. 40. 160. 60. 40. 0. 0. 0. 0. 0. 0. 0. 40. 190. 500. 140. 60. 40. 0. 0. 0. 0. 0. 0. 0. 10. 60. 20. 40. 30. 70. 10. 0. 0. 0. 0. 0. 0. 10. 50. 10. 0. 110. 190. 1000. 50. 0. 0. 0. 0. 0. 0. 10. 30. 30. 60. 50. 120. 10. 0. 0. 0. 0. 0. 0. 20. 10. 100. 30. 10. 10. 10. 0. 0. 0. 0. 0. 0. 0. 0. 0. 0. 0. 30. 220. 700. 50…
93	Spiro[2.2]pentane-1-carboxylic acid, 2-cyclopropyl-2-methyl-	SAVYPEZLECDCGS-UHFFFAOYSA-N	SAVYPEZLECDCGS	26	166.099	NA	NA	NA	NA	6700	0	0	1.21682		high	609.029	0.424166	[ 0. 0. 0. 0. 0. 0. 0. 0. 0. 0. 0. 0. 0. 0. 0. 0. 0. 0. 0. 0. 0. 0. 0. 0. 0. 0. 0. 100. 70. 30. 10. 20. 0. 0. 0. 0. 0. 0. 10. 80. 150. 150. 10. 0. 0. 280. 20. 0. 0. 0. 10. 40. 140. 210. 30. 0. 0. 0. 0. 0. 0. 0. 0. 20. 20. 160. 100. 180. 120. 10. 0. 0. 0. 0. 0. 0. 0. 70. 0. 70. 90. 30. 20. 10. 0. 0. 0. 0. 0. 0. 20. 40. 190. 1000. 120. 0. 0. 10. 40. 10. 0. 0. 0. 0. 0. 10. 20. 50. 20. 20. 40. 30. 0.…
94	Bicyclo[2.2.0]hexane-1-carboxaldehyde	VGTQPUNAYLVUSS-UHFFFAOYSA-N	VGTQPUNAYLVUSS	18	110.073	NA	NA	NA	NA	4030	2	0.105263	1.33236		high	331.351	0.608664	[ 0. 0. 0. 0. 0. 0. 0. 0. 0. 0. 0. 0. 0. 0. 0. 0. 0. 0. 0. 0. 0. 0. 0. 0. 0. 0. 0. 210. 40. 670. 30. 0. 0. 0. 0. 0. 0. 0. 0. 30. 160. 1000. 50. 0. 0. 0. 0. 0. 0. 0. 0. 0. 20. 160. 210. 170. 30. 0. 0. 0. 0. 0. 0. 0. 0. 0. 0. 0. 0. 40. 0. 0. 0. 0. 0. 0. 0. 0. 20. 50. 70. 570. 130. 20. 0. 0. 0. 0. 0. 0. 0. 0. 0. 0. 0. 0. 0. 0. 0. 0. 0. 0. 0. 0. 0. 0. 0. 0. 0. 30. 650. 50. 0. 0. 0. 0. 0. 0. 0. 0. 0. …
95	Benzaldehyde, 4-(2-propenyloxy)-	TYNJQOJWNMZQFZ-UHFFFAOYSA-N	TYNJQOJWNMZQFZ	22	162.068	614	617	75.4	1	3366	2	0.0645161	1.69205		high	834.021	0.895141	[ 0. 0. 0. 0. 0. 0. 0. 0. 0. 0. 0. 0. 0. 0. 0. 0. 0. 0. 0. 0. 0. 0. 0. 0. 0. 0. 0. 10. 0. 50. 0. 0. 0. 0. 0. 0. 0. 0. 10. 10. 20. 1000. 30. 0. 0. 0. 0. 0. 0. 0. 0. 0. 0. 0. 0. 0. 0. 0. 0. 0. 0. 0. 0. 10. 60. 20. 10. 0. 0. 0. 0. 0. 0. 0. 0. 0. 0. 0. 0. 0. 0. 0. 0. 0. 0. 0. 0. 0. 0. 0. 0. 0. 80. 50. 0. 0. 0. 0. 0. 0. 0. 0. 0. 0. 0. 20. 0. 0. 0. 0. 0. 0. 0. 0. 0. 0. 0. 0. 0. 0. 0. 160. 10. 0. 0. 0. …
96	Spiro[2.3]hexan-4-one, 5,5-diethyl-	USEVBEOHTGJOOR-UHFFFAOYSA-N	USEVBEOHTGJOOR	28	168.115	506	508	0.03	96	6348	0	0	1.26545		high	737.288	0.456457	[ 0. 0. 0. 0. 0. 0. 0. 0. 0. 0. 0. 0. 0. 0. 0. 30. 0. 0. 0. 0. 0. 0. 0. 0. 0. 0. 0. 30. 0. 300. 0. 0. 0. 0. 0. 0. 0. 0. 10. 40. 240. 90. 30. 0. 0. 0. 0. 0. 0. 0. 0. 0. 10. 90. 190. 260. 30. 0. 0. 0. 0. 0. 0. 0. 0. 20. 30. 170. 140. 130. 160. 30. 0. 0. 0. 0. 0. 0. 0. 70. 40. 10. 70. 50. 200. 10. 0. 0. 0. 0. 0. 10. 10. 30. 60. 90. 80. 20. 30. 0. 0. 0. 0. 0. 0. 0. 0. 10. 20. 100. 10. 0. 0. 0. 0. 0. …
97	Isobutylene epoxide	GELKGHVAFRCJNA-UHFFFAOYSA-N	GELKGHVAFRCJNA	13	72.0575	380	380	0	73	2380	1	0.0555556	1.24091		high	625.052	0.541411	[ 0. 0. 0. 0. 0. 0. 0. 0. 0. 0. 0. 0. 0. 0. 0. 0. 0. 0. 0. 0. 0. 0. 0. 0. 0. 0. 0. 10. 0. 0. 0. 0. 0. 0. 0. 0. 0. 0. 0. 0. 0. 20. 1000. 50. 0. 0. 0. 0. 0. 0. 0. 0. 0. 0. 0. 0. 0. 0. 0. 0. 0. 0. 0. 0. 0. 0. 0. 0. 0. 0. 0. 0. 20. 0. 0. 0. 0. 0. 0. 0. 0. 0. 0. 0. 0. 0. 0. 0. 0. 0. 0. 0. 0. 0. 0. 0. 0. 0. 0. 0. 0. 0. 0. 0. 0. 0. 0. 0. 0. 0. 0. 0. 0. 0. 0. 0. 0. 0. 0. 0. 0. 0. 0. 0. 0. 0. 0. 0. 0. 0. …
98	1,6-Anhydro-2,4-dideoxy-β-D-arabo-hexopyranose	GXABMYNLRYTXGK-UHFFFAOYSA-N	GXABMYNLRYTXGK	19	130.063	NA	NA	NA	NA	2736	1	0.04	1.55532		high	575.063	0.332136	[ 0. 0. 0. 0. 0. 0. 0. 0. 0. 0. 0. 0. 0. 0. 10. 0. 0. 0. 0. 0. 0. 0. 0. 0. 0. 0. 0. 120. 30. 1000. 60. 50. 0. 0. 0. 0. 0. 0. 0. 0. 70. 220. 30. 120. 700. 60. 0. 0. 0. 0. 0. 0. 0. 30. 10. 10. 30. 150. 150. 70. 0. 0. 0. 0. 10. 10. 10. 10. 0. 30. 0. 50. 20. 780. 20. 0. 0. 0. 0. 0. 0. 10. 20. 30. 10. 10. 120. 80. 0. 0. 0. 0. 0. 0. 0. 0. 0. 0. 10. 10. 870. 60. 0. 0. 0. 0. 0. 0. 0. 0. 0. 10. 200. 20. 0…
99	Oxirane, 2-methyl-3-propyl-, trans-	LIESJAYIOKBLIL-PHDIDXHHSA-N	LIESJAYIOKBLIL	19	100.089	NA	NA	NA	NA	1729	0	0	1.26545		high	365.68	0.205808	[ 0. 0. 0. 0. 0. 0. 0. 0. 0. 0. 0. 0. 0. 0. 0. 0. 0. 0. 0. 0. 0. 0. 0. 0. 0. 0. 0. 370. 1000. 660. 10. 0. 0. 0. 0. 0. 0. 0. 0. 0. 10. 80. 10. 200. 90. 50. 0. 0. 0. 0. 0. 0. 0. 10. 40. 90. 310. 60. 0. 0. 0. 0. 0. 0. 0. 0. 0. 0. 0. 0. 0. 70. 100. 30. 0. 0. 0. 0. 0. 0. 0. 0. 0. 0. 0. 10. 0. 0. 0. 0. 0. 0. 0. 0. 0. 0. 0. 0. 0. 0. 340. 20. 0. 0. 0. 0. 0. 0. 0. 0. 0. 0. 0. 0. 0. 0. 0. 0. 0. 0. 0. 0. 0.…
100	3,5-Methano-2H-cyclopenta[b]furan-2-one, 3,3a,4,5,6,6a-hexahydro-4,4-dimethoxy-, (3R,3a-trans,5-cis,6a-trans)-	GEVZGXBMPXTKPK-UHFFFAOYSA-N	GEVZGXBMPXTKPK	28	198.089	364	510	NA	NA	8306	3	0.0909091	3.98719		high	592.855	0.387709	[ 0. 0. 0. 0. 0. 0. 0. 0. 0. 0. 0. 0. 0. 0. 10. 310. 0. 0. 0. 0. 0. 0. 0. 0. 0. 0. 20. 70. 0. 560. 0. 20. 0. 0. 0. 0. 0. 0. 0. 10. 60. 310. 30. 70. 0. 20. 30. 0. 0. 0. 0. 20. 40. 60. 90. 160. 10. 30. 0. 490. 20. 0. 0. 0. 0. 60. 100. 160. 120. 110. 40. 0. 0. 0. 170. 20. 0. 10. 30. 550. 1000. 140. 80. 140. 0. 0. 0. 0. 0. 0. 0. 0. 0. 80. 80. 450. 590. 50. 0. 60. 0. 30. 0. 0. 0. 0. 10. 10. 40. 90. 20…
101	(E)-3(10)-Caren-4-ol	BKSIPWIAFSUQKX-UHFFFAOYSA-N	BKSIPWIAFSUQKX	27	152.12	NA	NA	NA	NA	6113	0	0	0.891686		high	486.207	0.490932	[ 0. 0. 0. 0. 0. 0. 0. 0. 0. 0. 0. 0. 0. 0. 0. 0. 0. 0. 0. 0. 0. 0. 0. 0. 0. 0. 0. 130. 20. 100. 110. 0. 0. 0. 0. 0. 0. 0. 0. 40. 140. 460. 450. 180. 120. 30. 0. 0. 0. 0. 0. 10. 60. 150. 110. 110. 110. 40. 0. 20. 0. 0. 0. 0. 10. 40. 10. 190. 70. 290. 270. 10. 0. 0. 0. 0. 0. 10. 30. 30. 30. 220. 510. 150. 20. 10. 0. 0. 0. 10. 0. 50. 30. 80. 30. 70. 50. 50. 10. 30. 0. 0. 0. 0. 0. 70. 30. 80. 80. 18…
102	Cyclobutanone, 2-ethyl-	FZZIOLFULBXCKD-UHFFFAOYSA-N	FZZIOLFULBXCKD	17	98.0732	710	742	2.36	25	2135	2	0.1	1.38643		high	935.805	0.835333	[ 0. 0. 0. 0. 0. 0. 0. 0. 0. 0. 0. 0. 0. 0. 20. 30. 0. 0. 0. 0. 0. 0. 0. 0. 0. 0. 0. 320. 160. 310. 0. 0. 0. 0. 0. 0. 0. 0. 0. 0. 190. 500. 620. 80. 10. 0. 0. 0. 0. 0. 0. 0. 0. 30. 80. 380. 180. 0. 0. 0. 0. 0. 0. 0. 0. 10. 10. 30. 160. 300. 1000. 60. 0. 0. 0. 0. 0. 0. 0. 0. 0. 0. 0. 50. 0. 0. 0. 0. 0. 0. 0. 0. 0. 0. 0. 0. 10. 40. 560. 30. 0. 0. 0. 0. 0. 0. 0. 0. 0. 0. 0. 0. 0. 0. 0. 0. 0. 0. 0. 0…
103	Oxetane, 2-(1,1-dimethylethyl)-3-methyl-	YZUOZLHQBCFIKB-UHFFFAOYSA-N	YZUOZLHQBCFIKB	25	128.12	NA	NA	NA	NA	3453	0	0	1.65891		high	151.483	0.368231	[ 0. 0. 0. 0. 0. 0. 0. 0. 0. 0. 0. 0. 0. 0. 0. 0. 0. 0. 0. 0. 0. 0. 0. 0. 0. 0. 0. 0. 0. 130. 10. 0. 0. 0. 0. 0. 0. 0. 0. 0. 10. 60. 470. 30. 0. 0. 0. 0. 0. 0. 0. 0. 0. 0. 0. 0. 30. 1000. 40. 0. 0. 0. 0. 0. 0. 0. 0. 0. 0. 0. 0. 70. 0. 0. 0. 0. 0. 0. 0. 0. 0. 0. 0. 90. 0. 0. 100. 0. 0. 0. 0. 0. 0. 0. 0. 0. 0. 20. 200. 10. 0. 0. 0. 0. 0. 0. 0. 0. 0. 0. 0. 0. 0. 0. 0. 0. 0. 0. 0. 0. 0. 0. 0. 0. 0. 0…
104	Isopinocarveol	LCYXQUJDODZYIJ-UHFFFAOYSA-N	LCYXQUJDODZYIJ	27	152.12	NA	NA	NA	NA	6452	0	0	1.21422		high	364.464	0.486365	[ 0. 0. 0. 0. 0. 0. 0. 0. 0. 0. 0. 0. 0. 0. 0. 10. 0. 0. 0. 0. 0. 0. 0. 0. 0. 0. 0. 110. 10. 130. 70. 60. 0. 0. 0. 0. 0. 0. 0. 40. 100. 250. 260. 130. 70. 30. 0. 0. 0. 0. 0. 30. 60. 370. 210. 240. 80. 10. 0. 10. 0. 0. 0. 0. 10. 60. 60. 170. 150. 910. 90. 110. 0. 0. 0. 0. 0. 10. 10. 30. 120. 360. 90. 330. 20. 10. 0. 0. 0. 0. 10. 20. 40. 20. 20. 50. 40. 70. 80. 240. 10. 0. 0. 0. 0. 30. 70. 120. 70.…
105	2(3H)-Furanone, 4,5-dihydro-5-methoxy-4-(2,3-dimethyl-2-buten-4-yl)-	LGSHCFJZAMQQIF-UHFFFAOYSA-N	LGSHCFJZAMQQIF	32	198.126	NA	NA	NA	NA	10240	1	0.0555556	1.24091		high	410.799	0.283809	[ 0. 0. 0. 0. 0. 0. 0. 0. 0. 0. 0. 0. 0. 0. 0. 20. 0. 0. 0. 0. 0. 0. 0. 0. 0. 0. 0. 10. 0. 110. 0. 0. 0. 0. 0. 0. 0. 0. 0. 0. 10. 130. 50. 10. 30. 0. 0. 0. 0. 0. 0. 0. 0. 40. 40. 20. 20. 20. 0. 10. 0. 10. 0. 0. 0. 0. 10. 70. 100. 170. 20. 60. 0. 0. 0. 0. 0. 0. 0. 0. 0. 10. 30. 390. 30. 0. 0. 0. 0. 0. 0. 0. 0. 0. 10. 40. 10. 0. 0. 0. 0. 0. 0. 0. 0. 0. 0. 10. 70. 200. 1000. 100. 0. 0. 0. 0. 0. 0. 0…
106	7-Oxabicyclo[4.1.0]heptan-2-one, 6-methyl-	QDIYYQQYVPMKJZ-UHFFFAOYSA-N	QDIYYQQYVPMKJZ	19	126.068	538	538	NA	NA	2424	2	0.117647	1.15327		high	764.972	0.630733	[ 0. 0. 0. 0. 0. 0. 0. 0. 0. 0. 0. 0. 0. 0. 0. 0. 0. 0. 0. 0. 0. 0. 0. 0. 0. 0. 0. 60. 160. 570. 20. 0. 0. 0. 0. 0. 0. 0. 0. 30. 90. 1000. 240. 80. 0. 0. 0. 0. 0. 0. 0. 0. 0. 30. 40. 130. 40. 50. 0. 0. 0. 0. 0. 0. 0. 20. 30. 10. 60. 230. 170. 20. 0. 0. 0. 0. 0. 0. 0. 0. 0. 0. 0. 10. 20. 0. 0. 0. 0. 0. 0. 0. 0. 0. 0. 10. 30. 190. 190. 10. 0. 0. 0. 0. 0. 0. 0. 0. 0. 0. 0. 0. 0. 0. 0. 0. 0. 0. 0. 0.…
107	2-Isopropyl-3-vinyloxirane	RFBDBLSVNCYCGP-UHFFFAOYSA-N	RFBDBLSVNCYCGP	20	112.089	414	414	NA	NA	2035	3	0.136364	1.89669		high	344.912	0.378974	[ 0. 0. 0. 0. 0. 0. 0. 0. 0. 0. 0. 0. 0. 0. 0. 10.1010101 0. 0. 0. 0. 0. 0. 0. 0. 0. 0. 0. 30.3030303 0. 90.90909091 0. 0. 0. 0. 0. 0. 0. 0. 0. 90.90909091 1000. 292.92929293 30.3030303 292.92929293 10.1010101 0. 0. 0. 0. 0. 0. 0. 0. 0. 30.3030303 60.60606061 151.51515152 30.3030303 0. 0. 0. 0. 0. 0. 0. 0. 0. 0. 0. 30.3030303 0. 0. 20.2020202 0. 0. 0. 0. 0. 0. 0. 0. 0. 0. 0. 0. 0. 0. 0. 0. 0. 0. …
108	5,5-Dimethyl-1,3-dioxan-2-one	JRFXQKZEGILCCO-UHFFFAOYSA-N	JRFXQKZEGILCCO	19	130.063	547	547	82	NA	4681	0	0	1.17207		high	764.928	0.597891	[ 0. 0. 0. 0. 0. 0. 0. 0. 0. 0. 0. 0. 0. 0. 0. 0. 0. 0. 0. 0. 0. 0. 0. 0. 0. 0. 0. 0. 0. 20. 0. 0. 0. 0. 0. 0. 0. 0. 0. 10. 10. 60. 0. 0. 0. 0. 0. 0. 0. 0. 0. 0. 0. 0. 20. 90. 1000. 40. 0. 0. 0. 0. 0. 0. 0. 0. 0. 0. 0. 0. 0. 0. 0. 0. 0. 0. 0. 0. 0. 0. 0. 0. 0. 0. 0. 0. 0. 0. 0. 0. 0. 0. 0. 0. 0. 0. 0. 0. 0. 0. 0. 0. 0. 0. 0. 0. 0. 0. 0. 0. 0. 0. 0. 0. 0. 0. 0. 0. 0. 0. 0. 0. 0. 0. 0. 0. 0. 0. 0. …
109	2(3H)-Furanone, dihydro-3-methyl-	QGLBZNZGBLRJGS-UHFFFAOYSA-N	QGLBZNZGBLRJGS	15	100.052	697	697	33.3	1	4047	0	0	1.37026		high	897.306	0.665898	[ 0. 0. 0. 0. 0. 0. 0. 0. 0. 0. 0. 0. 0. 0. 0. 20. 0. 0. 0. 0. 0. 0. 0. 0. 0. 0. 0. 80. 100. 120. 20. 0. 0. 0. 0. 0. 0. 0. 0. 0. 0. 80. 610. 30. 0. 0. 0. 0. 0. 0. 0. 0. 0. 0. 60. 160. 1000. 40. 0. 0. 0. 0. 0. 0. 0. 0. 0. 0. 0. 10. 20. 0. 0. 0. 0. 0. 0. 0. 0. 0. 0. 0. 0. 0. 0. 0. 0. 0. 0. 0. 0. 0. 0. 0. 0. 0. 0. 0. 0. 10. 140. 0. 0. 0. 0. 0. 0. 0. 0. 0. 0. 0. 0. 0. 0. 0. 0. 0. 0. 0. 0. 0. 0. 0. 0.…
110	Cyclobutanone, 3-ethyl-	SWSOFKZYSFBJSH-UHFFFAOYSA-N	SWSOFKZYSFBJSH	18	114.068	673	715	0.48	59	2720	0	0	2.43577		high	895.319	0.841778	[ 0. 0. 0. 0. 0. 0. 0. 0. 0. 0. 0. 0. 0. 0. 10. 10. 0. 0. 0. 0. 0. 0. 0. 0. 0. 0. 0. 130. 50. 680. 10. 0. 0. 0. 0. 0. 0. 0. 0. 10. 150. 1000. 450. 70. 0. 0. 0. 0. 0. 0. 0. 0. 10. 60. 60. 140. 460. 20. 0. 0. 0. 0. 0. 0. 0. 0. 0. 50. 20. 220. 330. 10. 0. 0. 0. 0. 0. 0. 0. 0. 0. 0. 0. 0. 0. 0. 0. 0. 0. 0. 0. 0. 0. 0. 0. 0. 0. 10. 560. 30. 0. 0. 0. 0. 0. 0. 0. 0. 0. 0. 0. 0. 0. 0. 0. 0. 0. 0. 0. 0. 0…
111	2-Ethyl-3-vinyloxirane	AMXASLDHSQRSDI-UHFFFAOYSA-N	AMXASLDHSQRSDI	17	98.0732	348	350	NA	NA	3426	0	0	0.935969		high	381.509	0.323772	[ 0. 0. 0. 0. 0. 0. 0. 0. 0. 0. 0. 0. 0. 0. 10. 20. 0. 0. 0. 0. 0. 0. 0. 0. 0. 0. 0. 60. 10. 160. 0. 0. 0. 0. 0. 0. 0. 0. 0. 60. 1000. 170. 220. 20. 0. 0. 0. 0. 0. 0. 0. 0. 0. 0. 0. 20. 50. 40. 20. 20. 0. 0. 0. 0. 0. 0. 0. 0. 0. 20. 0. 0. 0. 0. 0. 0. 0. 0. 0. 0. 0. 0. 0. 0. 0. 0. 0. 0. 0. 0. 0. 0. 0. 0. 0. 0. 0. 0. 250. 10. 0. 0. 0. 0. 0. 0. 0. 0. 0. 0. 0. 0. 0. 0. 0. 0. 0. 0. 0. 0. 0. 0. 0. 0. 0…
112	Oxirane, 2-ethyl-3-propyl-	ZNAFWUJVHGNGIF-UHFFFAOYSA-N	ZNAFWUJVHGNGIF	22	114.104	496	507	NA	NA	3883	0	0	1.04496		high	480.349	0.29078	[ 0. 0. 0. 0. 0. 0. 0. 0. 0. 0. 0. 0. 0. 0. 10. 50. 0. 0. 0. 0. 0. 0. 0. 0. 0. 0. 10. 630. 130. 1000. 20. 0. 0. 0. 0. 0. 0. 0. 0. 60. 70. 280. 630. 230. 20. 0. 0. 0. 0. 0. 0. 0. 0. 20. 20. 50. 250. 40. 70. 30. 0. 0. 0. 0. 0. 0. 0. 0. 0. 10. 0. 30. 110. 40. 0. 0. 0. 0. 0. 0. 0. 0. 0. 0. 10. 30. 0. 10. 0. 0. 0. 0. 0. 0. 0. 0. 10. 0. 0. 10. 0. 0. 0. 0. 0. 0. 0. 0. 0. 0. 0. 0. 0. 0. 230. 10. 0. 0. 0.…
113	Bicyclo[2.2.1]heptan-2-ol, 3,3-dimethyl-, exo-	HXUXMDQJDDDOIJ-UHFFFAOYSA-N	HXUXMDQJDDDOIJ	26	140.12	476	574	NA	NA	6128	2	0.125	1.21422		high	524.003	0.48909	[ 0. 0. 0. 0. 0. 0. 0. 0. 0. 0. 0. 0. 0. 0. 0. 10. 0. 0. 0. 0. 0. 0. 0. 0. 0. 0. 0. 60. 0. 110. 100. 50. 0. 0. 0. 0. 0. 0. 0. 20. 40. 230. 190. 130. 20. 20. 0. 0. 0. 0. 0. 0. 20. 60. 90. 110. 80. 360. 10. 0. 0. 0. 0. 0. 0. 10. 60. 410. 300. 450. 100. 140. 380. 40. 0. 0. 0. 0. 10. 10. 20. 80. 100. 100. 40. 10. 0. 0. 0. 0. 0. 0. 0. 50. 40. 40. 20. 60. 100. 50. 0. 0. 0. 0. 0. 10. 10. 30. 50. 130. 18…
114	6-Hydroxyhexahydrocyclopenta[b]furan-2-one	MBJJGJACXCAZKL-UHFFFAOYSA-N	MBJJGJACXCAZKL	20	142.063	454	454	NA	NA	3041	2	0.125	1.0694		high	672.452	0.475022	[ 0. 0. 0. 0. 0. 0. 0. 0. 0. 0. 0. 0. 0. 0. 0. 0. 0. 0. 0. 0. 0. 0. 0. 0. 0. 0. 0. 20. 0. 600. 110. 130. 0. 0. 0. 0. 0. 0. 0. 10. 80. 680. 50. 40. 210. 10. 0. 0. 0. 0. 0. 0. 0. 40. 70. 170. 50. 180. 290. 50. 0. 0. 0. 0. 0. 0. 0. 60. 10. 50. 30. 10. 0. 10. 0. 0. 0. 0. 0. 0. 0. 10. 10. 40. 70. 1000. 60. 0. 0. 0. 0. 0. 0. 0. 0. 0. 0. 0. 30. 20. 30. 0. 0. 0. 0. 0. 0. 0. 0. 0. 0. 0. 10. 30. 240. 10. 0…
115	Pent-2-ynal, 4,4-dimethyl-	DTMPOWDLMOYPDD-UHFFFAOYSA-N	DTMPOWDLMOYPDD	18	110.073	NA	NA	NA	NA	5374	0	0	1.21682		high	537.013	0.375414	[ 0. 0. 0. 0. 0. 0. 0. 0. 0. 0. 0. 0. 0. 0. 0. 10. 0. 0. 0. 0. 0. 0. 0. 0. 0. 0. 0. 50. 0. 690. 0. 0. 0. 0. 0. 0. 0. 0. 0. 20. 0. 30. 130. 0. 0. 0. 0. 0. 0. 0. 0. 40. 30. 10. 0. 0. 80. 300. 10. 0. 0. 0. 0. 0. 0. 60. 170. 640. 40. 0. 0. 0. 0. 0. 0. 0. 0. 0. 0. 0. 20. 330. 230. 10. 0. 0. 0. 0. 0. 0. 0. 0. 0. 0. 50. 1000. 60. 0. 0. 0. 0. 0. 0. 0. 0. 0. 0. 0. 20. 130. 730. 50. 0. 0. 0. 0. 0. 0. 0. 0.…
116	Epoxyfilifolone	UMXWFBSAWGHMMF-UHFFFAOYSA-N	UMXWFBSAWGHMMF	26	166.099	262	262	NA	NA	6602	1	0.0526316	1.03058		high	606.102	0.356645	[ 0. 0. 0. 0. 0. 0. 0. 0. 0. 0. 0. 0. 0. 0. 0. 0. 0. 0. 0. 0. 0. 0. 0. 0. 0. 0. 0. 40. 0. 270. 10. 0. 0. 0. 0. 0. 0. 0. 0. 20. 10. 100. 220. 90. 0. 0. 0. 0. 0. 0. 0. 0. 0. 50. 20. 30. 0. 0. 0. 0. 0. 0. 0. 0. 0. 10. 70. 140. 110. 840. 170. 20. 0. 0. 0. 0. 0. 0. 0. 10. 10. 20. 10. 10. 0. 0. 0. 0. 0. 0. 0. 0. 0. 70. 80. 220. 180. 40. 120. 0. 0. 0. 0. 0. 0. 0. 0. 10. 50. 40. 70. 70. 0. 0. 0. 0. 0. 0.…
117	2(5H)-Furanone, 3-methyl-	VGHBEMPMIVEGJP-UHFFFAOYSA-N	VGHBEMPMIVEGJP	13	98.0368	330	477	NA	NA	1105	0	0	1.09575		high	880.081	0.21836	[ 0. 0. 0. 0. 0. 0. 0. 0. 0. 0. 0. 0. 0. 0. 0. 10. 0. 0. 0. 0. 0. 0. 0. 0. 0. 0. 0. 0. 0. 130. 70. 0. 0. 0. 0. 0. 0. 0. 0. 50. 190. 80. 0. 0. 0. 0. 0. 0. 0. 0. 0. 0. 0. 190. 1000. 40. 0. 0. 0. 0. 0. 0. 0. 0. 0. 0. 0. 0. 40. 50. 0. 0. 0. 0. 0. 0. 0. 0. 0. 0. 0. 0. 0. 0. 0. 0. 0. 0. 0. 0. 0. 0. 0. 0. 0. 0. 0. 40. 340. 10. 0. 0. 0. 0. 0. 0. 0. 0. 0. 0. 0. 0. 0. 0. 0. 0. 0. 0. 0. 0. 0. 0. 0. 0. 0. 0.…
118	Cyclopropanecarboxylic acid, methyl ester	PKAHQJNJPDVTDP-UHFFFAOYSA-N	PKAHQJNJPDVTDP	15	100.052	658	658	0.16	27	1237	0	0	0.712171		high	569.4	0.85866	[ 0. 0. 0. 0. 0. 0. 0. 0. 0. 0. 0. 0. 0. 0. 0. 60. 0. 0. 0. 0. 0. 0. 0. 0. 0. 0. 0. 10. 10. 50. 0. 20. 0. 0. 0. 0. 0. 0. 10. 50. 90. 640. 40. 20. 0. 20. 0. 0. 0. 0. 0. 0. 0. 0. 0. 50. 0. 0. 0. 50. 0. 0. 0. 0. 0. 0. 0. 10. 50. 1000. 70. 0. 0. 0. 0. 0. 0. 0. 0. 0. 0. 0. 0. 0. 0. 30. 0. 0. 0. 0. 0. 0. 0. 0. 0. 0. 0. 0. 0. 0. 170. 0. 0. 0. 0. 0. 0. 0. 0. 0. 0. 0. 0. 0. 0. 0. 0. 0. 0. 0. 0. 0. 0. 0. 0…
119	2-Propen-1-one, 1-cyclopropyl-	TWFKEGONKTUVSX-UHFFFAOYSA-N	TWFKEGONKTUVSX	15	96.0575	700	701	28.6	27	3577	0	0	0.712171		high	904.659	0.877832	[ 0. 0. 0. 0. 0. 0. 0. 0. 0. 0. 0. 0. 0. 0. 10. 10. 0. 0. 0. 0. 0. 0. 0. 0. 0. 0. 0. 340. 50. 20. 0. 0. 0. 0. 0. 0. 0. 0. 10. 90. 160. 660. 40. 0. 0. 0. 0. 0. 0. 0. 0. 0. 0. 10. 10. 1000. 50. 0. 0. 0. 0. 0. 0. 0. 0. 40. 10. 10. 90. 660. 70. 0. 0. 0. 0. 0. 0. 0. 0. 0. 0. 10. 0. 0. 0. 0. 0. 0. 0. 0. 0. 0. 0. 0. 10. 40. 750. 50. 0. 0. 0. 0. 0. 0. 0. 0. 0. 0. 0. 0. 0. 0. 0. 0. 0. 0. 0. 0. 0. 0. 0. 0.…
120	-Deoxy-2,4-methylene-3,5-anhydro-d-xylitol	KIRRILZBWKPGLR-UHFFFAOYSA-N	KIRRILZBWKPGLR	19	130.063	NA	NA	NA	NA	2227	0	0	0.805887		high	798.387	0.38766	[ 0. 0. 0. 0. 0. 0. 0. 0. 0. 0. 0. 0. 0. 0. 0. 0. 0. 0. 0. 0. 0. 0. 0. 0. 0. 0. 0. 20. 10. 290. 20. 10. 0. 0. 0. 0. 0. 0. 0. 0. 0. 80. 50. 60. 50. 0. 0. 0. 0. 0. 0. 0. 0. 0. 10. 20. 200. 1000. 30. 0. 0. 0. 0. 0. 0. 0. 0. 0. 10. 0. 770. 70. 0. 0. 0. 0. 0. 0. 0. 0. 0. 0. 0. 0. 0. 0. 0. 0. 0. 0. 0. 0. 0. 0. 0. 0. 0. 0. 0. 0. 250. 10. 0. 0. 0. 0. 0. 0. 0. 0. 0. 0. 0. 0. 0. 0. 0. 0. 0. 0. 0. 0. 0. 0. …
121	1,2-Dimethylcyclopropanecarboxylic acid	MMEAVAVRZYNYFB-UHFFFAOYSA-N	MMEAVAVRZYNYFB	18	114.068	613	613	3.96	7	2211	0	0	0.82495		high	943.842	0.736569	[ 0. 0. 0. 0. 0. 0. 0. 0. 0. 0. 0. 0. 0. 0. 10. 30. 0. 0. 0. 10. 0. 0. 0. 0. 0. 0. 0. 310. 170. 250. 0. 10. 0. 0. 0. 0. 0. 0. 0. 30. 70. 500. 290. 80. 30. 340. 60. 20. 0. 0. 0. 20. 90. 170. 160. 90. 0. 0. 0. 0. 0. 0. 0. 0. 0. 10. 70. 370. 700. 700. 60. 0. 100. 20. 0. 0. 0. 0. 0. 0. 0. 0. 0. 0. 10. 10. 30. 10. 0. 0. 0. 0. 0. 0. 10. 10. 90. 140. 0. 20. 0. 0. 0. 0. 0. 0. 0. 0. 0. 0. 0. 10. 10. 190. …
122	Tricyclo[5.1.0.0(3,5)]octane-2,6-dione, 1,3,5,7-tetramethyl-	BQPCLLPLCLJTSD-UHFFFAOYSA-N	BQPCLLPLCLJTSD	30	192.115	595	617	12.4	1	9818	3	0.15	1.95321		high	866.891	0.760263	[ 0. 0. 0. 0. 0. 0. 0. 0. 0. 0. 0. 0. 0. 0. 0. 0. 0. 0. 0. 0. 0. 0. 0. 0. 0. 0. 0. 110. 40. 50. 0. 0. 0. 0. 0. 0. 0. 0. 0. 10. 20. 760. 60. 110. 0. 0. 0. 0. 0. 0. 0. 20. 30. 250. 70. 40. 20. 0. 0. 0. 0. 0. 0. 0. 0. 40. 140. 410. 1000. 430. 20. 0. 0. 0. 0. 0. 0. 0. 0. 0. 30. 10. 10. 0. 0. 0. 0. 0. 0. 0. 0. 0. 0. 10. 30. 100. 180. 60. 0. 0. 0. 0. 0. 0. 0. 0. 0. 20. 10. 0. 0. 0. 0. 0. 0. 0. 0. 0. 0.…
123	Furan, 2,5-dihydro-	ARGCQEVBJHPOGB-UHFFFAOYSA-N	ARGCQEVBJHPOGB	11	70.0419	647	647	7.6	3	1949	1	0.0625	0.667031		high	950.244	0.605499	[ 0. 0. 0. 0. 0. 0. 0. 0. 0. 0. 0. 0. 0. 0. 20.2020202 0. 0. 0. 0. 0. 0. 0. 0. 0. 0. 0. 0. 10.1010101 0. 343.43434343 20.2020202 10.1010101 0. 0. 0. 0. 0. 0. 0. 70.70707071 1000. 373.73737374 30.3030303 0. 50.50505051 0. 0. 0. 0. 0. 0. 10.1010101 0. 0. 0. 0. 0. 0. 0. 0. 0. 0. 0. 0. 0. 0. 0. 0. 121.21212121 353.53535354 696.96969697 30.3030303 0. 0. 0. 0. 0. 0. 0. 0. 0. 0. 0. 0. 0. 0. 0. 0. 0. 0. …
124	Furan, 2,3-dihydro-	JKTCBAGSMQIFNL-UHFFFAOYSA-N	JKTCBAGSMQIFNL	11	70.0419	NA	NA	NA	NA	901	3	0.15	1.95321		high	909.628	0.73291	[ 0. 0. 0. 0. 0. 0. 0. 0. 0. 0. 0. 0. 0. 0. 100. 20. 0. 0. 0. 0. 0. 0. 0. 0. 0. 0. 10. 60. 40. 740. 20. 0. 0. 0. 0. 0. 0. 0. 0. 0. 160. 460. 230. 10. 10. 0. 0. 0. 0. 0. 0. 0. 0. 0. 0. 10. 10. 0. 0. 0. 0. 0. 0. 0. 0. 0. 0. 0. 20. 40. 1000. 40. 0. 0. 0. 0. 0. 0. 0. 0. 0. 0. 0. 0. 0. 0. 0. 0. 0. 0. 0. 0. 0. 0. 0. 0. 0. 0. 0. 0. 0. 0. 0. 0. 0. 0. 0. 0. 0. 0. 0. 0. 0. 0. 0. 0. 0. 0. 0. 0. 0. 0. 0. 0. …
125	2-Oxetanone, 3,3-dimethyl-	ULKFLOVGORAZDI-UHFFFAOYSA-N	ULKFLOVGORAZDI	15	100.052	NA	NA	NA	NA	1228	1	0.047619	0.762068		high	509.345	0.40662	[ 0. 0. 0. 0. 0. 0. 0. 0. 0. 0. 0. 0. 0. 0. 0. 0. 0. 0. 0. 0. 0. 0. 0. 0. 0. 0. 0. 0. 0. 0. 0. 0. 0. 0. 0. 0. 0. 0. 0. 0. 0. 0. 0. 0. 0. 0. 0. 0. 0. 0. 0. 0. 0. 0. 0. 0. 1000. 40. 0. 0. 0. 0. 0. 0. 0. 0. 0. 0. 0. 0. 10. 0. 10. 0. 0. 0. 0. 0. 0. 0. 0. 0. 0. 0. 0. 0. 0. 0. 0. 0. 0. 0. 0. 0. 0. 0. 0. 0. 0. 0. 0. 0. 0. 0. 0. 0. 0. 0. 0. 0. 0. 0. 0. 0. 0. 0. 0. 0. 0. 0. 0. 0. 0. 0. 0. 0. 0. 0. 0. 0. 0…
126	Cyclobutanone, 2,2-dimethyl-	DOPFCVBSOPCWAQ-UHFFFAOYSA-N	DOPFCVBSOPCWAQ	17	98.0732	599	659	0.18	91	1756	0	0	4.11162		high	901.885	0.712016	[ 0. 0. 0. 0. 0. 0. 0. 0. 0. 0. 0. 0. 0. 0. 0. 10. 0. 0. 0. 0. 0. 0. 0. 0. 0. 0. 0. 30. 40. 30. 0. 0. 0. 0. 0. 0. 0. 0. 0. 10. 40. 230. 460. 40. 0. 0. 0. 0. 0. 0. 0. 0. 0. 0. 50. 130. 150. 0. 0. 0. 0. 0. 0. 0. 0. 0. 0. 10. 60. 200. 1000. 50. 0. 0. 0. 0. 0. 0. 0. 0. 0. 0. 0. 0. 0. 0. 0. 0. 0. 0. 0. 0. 0. 0. 0. 0. 10. 0. 320. 20. 0. 0. 0. 0. 0. 0. 0. 0. 0. 0. 0. 0. 0. 0. 0. 0. 0. 0. 0. 0. 0. 0. 0. …
127	Cyclopropanecarboxylic acid, 2-methoxy-, methyl ester, trans-	CXSOIAZZNZFSSR-RFZPGFLSSA-N	CXSOIAZZNZFSSR	19	130.063	378	378	0.13	63	3394	0	0	1.15327		high	570.838	0.370755	[ 0. 0. 0. 0. 0. 0. 0. 0. 0. 0. 0. 0. 0. 0. 0. 120. 0. 0. 0. 0. 0. 0. 0. 0. 0. 0. 0. 50. 20. 1000. 20. 0. 0. 0. 0. 0. 0. 0. 0. 0. 30. 0. 10. 0. 40. 0. 0. 0. 0. 0. 0. 0. 0. 0. 0. 220. 110. 0. 0. 110. 0. 0. 0. 0. 0. 0. 0. 0. 0. 0. 10. 360. 40. 0. 0. 0. 0. 0. 0. 0. 0. 0. 0. 0. 130. 10. 20. 150. 0. 0. 0. 0. 0. 0. 0. 0. 0. 0. 0. 60. 0. 0. 0. 0. 0. 0. 0. 0. 0. 0. 0. 0. 0. 0. 0. 0. 0. 0. 0. 0. 0. 0. 0. …
128	Oxirane, 2-ethyl-2-methyl-	QZXUQPKFNQQQAJ-UHFFFAOYSA-N	QZXUQPKFNQQQAJ	16	86.0732	NA	NA	NA	NA	1367	2	0.0689655	2.23373		high	392.493	0.425038	[ 0. 0. 0. 0. 0. 0. 0. 0. 0. 0. 0. 0. 0. 0. 0. 0. 0. 0. 0. 0. 0. 0. 0. 0. 0. 0. 0. 0. 20. 30. 0. 0. 0. 0. 0. 0. 0. 0. 0. 0. 10. 170. 0. 10. 0. 0. 0. 0. 0. 0. 0. 0. 0. 0. 20. 40. 1000. 80. 0. 0. 0. 0. 0. 0. 0. 0. 0. 0. 0. 0. 0. 0. 0. 0. 0. 0. 0. 0. 0. 0. 0. 0. 0. 0. 0. 0. 10. 0. 0. 0. 0. 0. 0. 0. 0. 0. 0. 0. 0. 0. 0. 0. 0. 0. 0. 0. 0. 0. 0. 0. 0. 0. 0. 0. 0. 0. 0. 0. 0. 0. 0. 0. 0. 0. 0. 0. 0. 0. …
129	2-Hydroxymethylcyclopropanecarboxylic acid methyl ester	QMFFTUAKXYCOKM-UHFFFAOYSA-N	QMFFTUAKXYCOKM	19	130.063	NA	NA	NA	NA	6034	0	0	0.987129		high	107.16	0.183335	[ 0. 0. 0. 0. 0. 0. 0. 0. 0. 0. 0. 0. 0. 0. 0. 60. 0. 0. 0. 0. 0. 0. 0. 0. 0. 0. 0. 200. 0. 270. 90. 860. 10. 0. 0. 0. 0. 0. 10. 30. 210. 70. 60. 30. 280. 130. 0. 0. 0. 0. 0. 0. 40. 80. 60. 230. 40. 40. 30. 140. 0. 0. 0. 0. 0. 0. 0. 10. 160. 150. 230. 1000. 100. 0. 0. 10. 0. 0. 0. 0. 0. 40. 30. 10. 10. 10. 10. 10. 0. 0. 0. 0. 0. 0. 0. 0. 10. 70. 240. 780. 70. 0. 0. 0. 0. 0. 0. 0. 0. 0. 0. 10. 30.…
130	Bicyclo[2.2.0]hex-1-yl-methanol	ATGXTJPMVRTSJY-UHFFFAOYSA-N	ATGXTJPMVRTSJY	20	112.089	NA	NA	NA	NA	2483	0	0	0.528905		high	348.227	0.50514	[ 0. 0. 0. 0. 0. 0. 0. 0. 0. 0. 0. 0. 0. 0. 0. 0. 0. 0. 0. 0. 0. 0. 0. 0. 0. 0. 0. 120. 50. 50. 90. 1000. 10. 0. 0. 0. 0. 0. 0. 90. 200. 610. 30. 0. 0. 0. 0. 0. 0. 0. 0. 10. 30. 90. 100. 90. 70. 100. 0. 0. 0. 0. 0. 0. 0. 0. 20. 30. 10. 0. 30. 80. 0. 0. 0. 0. 0. 0. 10. 40. 30. 160. 20. 0. 20. 0. 0. 0. 0. 0. 0. 0. 0. 20. 160. 80. 0. 10. 0. 0. 0. 0. 0. 0. 0. 0. 0. 0. 0. 10. 30. 80. 750. 50. 0. 0. 0.…
131	: 3,6-Nonadien-5-one, 2,2,8,8-tetramethyl-	KMTSPKJHYJTHDH-UHFFFAOYSA-N	KMTSPKJHYJTHDH	32	190.136	475	498	0.16	18	10432	0	0	1.59722		high	800.396	0.415201	[ 0. 0. 0. 0. 0. 0. 0. 0. 0. 0. 0. 0. 0. 0. 0. 10. 0. 0. 0. 0. 0. 0. 0. 0. 0. 0. 0. 0. 0. 0. 0. 0. 0. 0. 0. 0. 0. 0. 0. 0. 30. 130. 80. 20. 0. 0. 0. 0. 0. 0. 0. 20. 0. 50. 0. 20. 120. 1000. 40. 0. 0. 0. 0. 0. 10. 60. 80. 20. 0. 0. 0. 0. 0. 0. 0. 0. 0. 0. 10. 20. 20. 190. 10. 0. 0. 0. 0. 0. 0. 0. 0. 10. 0. 10. 70. 0. 0. 0. 0. 0. 0. 0. 0. 0. 0. 20. 10. 0. 0. 470. 30. 0. 0. 0. 0. 0. 0. 10. 0. 10. 0.…
132	Furan, tetrahydro-3-methyl-4-methylene-	JJDXDJKPBZIXPI-UHFFFAOYSA-N	JJDXDJKPBZIXPI	17	98.0732	584	584	0.42	16	2234	1	0.0769231	0.6182		high	695.961	0.607791	[ 0. 0. 0. 0. 0. 0. 0. 0. 0. 0. 0. 0. 0. 0. 0. 10. 0. 0. 0. 0. 0. 0. 0. 0. 0. 0. 0. 130. 110. 120. 20. 10. 0. 0. 0. 0. 0. 0. 10. 50. 170. 200. 260. 0. 10. 0. 0. 0. 0. 0. 0. 0. 40. 280. 40. 0. 10. 40. 10. 0. 0. 0. 0. 0. 0. 0. 50. 190. 1000. 100. 0. 0. 0. 0. 0. 0. 0. 0. 0. 0. 0. 0. 0. 30. 0. 0. 0. 0. 0. 0. 0. 0. 0. 0. 0. 0. 20. 150. 770. 50. 0. 0. 0. 0. 0. 0. 0. 0. 0. 0. 0. 0. 0. 0. 0. 0. 0. 0. 0. …
133	Chrysanthemic acid	XLOPRKKSAJMMEW-UHFFFAOYSA-N	XLOPRKKSAJMMEW	28	168.115	478	478	NA	NA	7137	0	0	0.512868		high	745.079	0.439195	[ 0. 0. 0. 0. 0. 0. 0. 0. 0. 0. 0. 0. 0. 0. 0. 0. 0. 0. 0. 0. 0. 0. 0. 0. 0. 0. 0. 0. 0. 0. 0. 0. 0. 0. 0. 0. 0. 0. 0. 0. 0. 50. 60. 20. 0. 10. 0. 0. 0. 0. 0. 0. 0. 20. 10. 20. 0. 0. 0. 0. 0. 0. 0. 0. 0. 0. 0. 50. 20. 10. 0. 0. 0. 0. 0. 0. 0. 0. 0. 0. 20. 30. 10. 0. 0. 0. 0. 0. 0. 0. 0. 0. 10. 10. 0. 10. 0. 0. 0. 0. 0. 0. 0. 0. 0. 10. 20. 90. 70. 10. 0. 0. 0. 0. 0. 0. 0. 0. 0. 0. 10. 110. 220. 10…
134	Butyrolactone	YEJRWHAVMIAJKC-UHFFFAOYSA-N	YEJRWHAVMIAJKC	12	86.0368	715	742	25.8	2	2301	0	0	0.875718		high	935.789	0.78532	[ 0. 0. 0. 0. 0. 0. 0. 0. 0. 0. 0. 0. 0. 0. 20. 10. 0. 0. 0. 0. 0. 0. 0. 0. 0. 0. 0. 80. 930. 270. 250. 10. 0. 0. 0. 0. 0. 0. 0. 0. 40. 140. 950. 30. 0. 0. 0. 0. 0. 0. 0. 0. 0. 0. 0. 20. 1000. 40. 0. 0. 0. 0. 0. 0. 0. 0. 0. 0. 0. 0. 0. 0. 0. 0. 0. 0. 0. 0. 0. 0. 0. 0. 0. 10. 20. 50. 340. 10. 0. 0. 0. 0. 0. 0. 0. 0. 0. 0. 0. 0. 0. 0. 0. 0. 0. 0. 0. 0. 0. 0. 0. 0. 0. 0. 0. 0. 0. 0. 0. 0. 0. 0. 0. 0…
135	Propiolactone	VEZXCJBBBCKRPI-UHFFFAOYSA-N	VEZXCJBBBCKRPI	9	72.0211	738	738	69.3	1	897	0	0	0.875718		high	888.822	0.715441	[ 0. 0. 0. 0. 0. 0. 0. 0. 0. 0. 0. 0. 0. 0. 0. 0. 0. 0. 0. 0. 0. 0. 0. 0. 0. 0. 0. 0. 1000. 40. 20. 0. 0. 0. 0. 0. 0. 0. 0. 0. 0. 0. 540. 50. 10. 0. 0. 0. 0. 0. 0. 0. 0. 0. 0. 0. 0. 0. 0. 0. 0. 0. 0. 0. 0. 0. 0. 0. 0. 0. 0. 0. 0. 0. 0. 0. 0. 0. 0. 0. 0. 0. 0. 0. 0. 0. 0. 0. 0. 0. 0. 0. 0. 0. 0. 0. 0. 0. 0. 0. 0. 0. 0. 0. 0. 0. 0. 0. 0. 0. 0. 0. 0. 0. 0. 0. 0. 0. 0. 0. 0. 0. 0. 0. 0. 0. 0. 0. 0. 0…
136	,4-Dioxane-2,5-dione	RKDVKSZUMVYZHH-UHFFFAOYSA-N	RKDVKSZUMVYZHH	12	116.011	291	305	NA	NA	1260	0	0	0.512868		high	45.2072	0.576559	[ 0. 0. 0. 0. 0. 0. 0. 0. 0. 0. 0. 0. 0. 0. 0. 0. 0. 0. 0. 0. 0. 0. 0. 0. 0. 0. 0. 0. 0. 0. 1000. 10. 0. 0. 0. 0. 0. 0. 0. 0. 0. 0. 910. 20. 0. 0. 0. 0. 0. 0. 0. 0. 0. 0. 0. 0. 0. 0. 60. 0. 0. 0. 0. 0. 0. 0. 0. 0. 0. 0. 0. 0. 0. 0. 0. 0. 0. 0. 0. 0. 0. 0. 0. 0. 0. 0. 10. 0. 0. 0. 0. 0. 0. 0. 0. 0. 0. 0. 0. 0. 0. 0. 0. 0. 0. 0. 0. 0. 0. 0. 0. 0. 0. 0. 0. 0. 0. 0. 0. 0. 0. 0. 0. 0. 0. 0. 0. 0. 0. 0…
137	Oxirane, ethyl-	RBACIKXCRWGCBB-UHFFFAOYSA-N	RBACIKXCRWGCBB	13	72.0575	680	680	4.21	11	2123	0	0	0.750023		high	731.68	0.788961	[ 0. 0. 0. 0. 0. 0. 0. 0. 0. 0. 0. 0. 0. 0. 80. 30. 0. 0. 0. 0. 0. 0. 0. 0. 0. 0. 0. 160. 10. 240. 30. 20. 0. 0. 0. 0. 0. 0. 0. 0. 50. 180. 1000. 110. 20. 0. 0. 0. 0. 0. 0. 0. 0. 0. 0. 0. 0. 20. 0. 0. 0. 0. 0. 0. 0. 0. 0. 0. 0. 0. 0. 0. 350. 10. 0. 0. 0. 0. 0. 0. 0. 0. 0. 0. 0. 0. 0. 0. 0. 0. 0. 0. 0. 0. 0. 0. 0. 0. 0. 0. 0. 0. 0. 0. 0. 0. 0. 0. 0. 0. 0. 0. 0. 0. 0. 0. 0. 0. 0. 0. 0. 0. 0. 0. 0. …
138	6-Oxabicyclo[3.1.0]hexan-2-one	FDSYWIWRUBJSDE-UHFFFAOYSA-N	FDSYWIWRUBJSDE	13	98.0368	591	594	0.11	96	3225	0	0	0.84513		high	944.952	0.683514	[ 0. 0. 0. 0. 0. 0. 0. 0. 0. 0. 0. 0. 0. 0. 30. 0. 0. 0. 0. 0. 0. 0. 0. 0. 0. 0. 0. 290. 80. 1000. 10. 0. 0. 0. 0. 0. 0. 0. 0. 20. 270. 510. 530. 40. 20. 0. 0. 0. 0. 0. 0. 0. 0. 0. 0. 50. 80. 10. 0. 0. 0. 0. 0. 0. 0. 0. 0. 0. 20. 360. 440. 20. 0. 0. 0. 0. 0. 0. 0. 0. 0. 0. 0. 0. 0. 0. 0. 0. 0. 0. 0. 0. 0. 0. 0. 0. 0. 0. 820. 40. 0. 0. 0. 0. 0. 0. 0. 0. 0. 0. 0. 0. 0. 0. 0. 0. 0. 0. 0. 0. 0. 0. 0.…
139	1,4-Dioxaspiro[2.4]heptan-5-one, 6-methyl-	AEVNBIDPMSDSKG-UHFFFAOYSA-N	AEVNBIDPMSDSKG	17	128.047	928	928	NA	NA	4048	0	0	0.616901		high	414.833	0.0284267	[ 0. 0. 0. 0. 0. 0. 0. 0. 0. 0. 0. 0. 0. 0. 0. 0. 0. 0. 0. 0. 0. 0. 0. 0. 0. 0. 0. 0. 0. 0. 0. 0. 0. 0. 0. 0. 0. 0. 0. 0. 0. 0. 0. 0. 0. 0. 0. 0. 0. 0. 0. 0. 0. 0. 0. 0. 0. 0. 0. 0. 0. 0. 0. 0. 0. 0. 0. 0. 0. 0. 0. 0. 0. 0. 0. 0. 0. 0. 0. 0. 0. 0. 0. 0. 0. 0. 0. 0. 0. 0. 0. 0. 0. 0. 0. 0. 0. 0. 1000. 50. 0. 0. 0. 0. 0. 0. 0. 0. 0. 0. 0. 0. 0. 0. 0. 0. 0. 0. 0. 0. 0. 0. 0. 0. 0. 0. 0. 0. 0. 0. 0. …
140	1,4-Dioxaspiro[2.4]heptan-5-one, 7-methyl-	CRDVOLPCGSIZKD-UHFFFAOYSA-N	CRDVOLPCGSIZKD	17	128.047	360	360	NA	NA	1849	0	0	0.548772		high	564.207	0.619899	[ 0. 0. 0. 0. 0. 0. 0. 0. 0. 0. 0. 0. 0. 0. 0. 0. 0. 0. 0. 0. 0. 0. 0. 0. 0. 0. 0. 0. 0. 0. 0. 0. 0. 0. 0. 0. 0. 0. 0. 0. 0. 0. 810. 20. 0. 0. 0. 0. 0. 0. 0. 0. 0. 0. 0. 0. 0. 0. 0. 0. 0. 0. 0. 0. 0. 0. 0. 0. 0. 0. 830. 30. 0. 0. 0. 0. 0. 0. 0. 0. 0. 0. 0. 0. 0. 0. 0. 0. 0. 0. 0. 0. 0. 0. 0. 0. 0. 0. 1000. 60. 0. 0. 0. 0. 0. 0. 0. 0. 0. 0. 0. 0. 0. 0. 0. 0. 0. 0. 0. 0. 0. 0. 0. 0. 0. 0. 0. 0. 0. …
141	6-Oxa-bicyclo[3.1.0]hexan-3-one	VZMRGSWFCBXBPW-UHFFFAOYSA-N	VZMRGSWFCBXBPW	13	98.0368	453	457	NA	NA	1186	0	0	1.02086		high	943.385	0.482284	[ 0. 0. 0. 0. 0. 0. 0. 0. 0. 0. 0. 0. 0. 0. 0. 0. 0. 0. 0. 0. 0. 0. 0. 0. 0. 0. 0. 1000. 30.3030303 383.83838384 0. 0. 0. 0. 0. 0. 0. 0. 0. 0. 0. 10.1010101 90.90909091 141.41414141 20.2020202 0. 0. 0. 0. 0. 0. 0. 0. 0. 0. 50.50505051 10.1010101 0. 0. 0. 0. 0. 0. 0. 0. 0. 0. 0. 0. 20.2020202 181.81818182 393.93939394 30.3030303 0. 0. 0. 0. 0. 0. 0. 0. 0. 0. 0. 0. 0. 0. 0. 0. 0. 0. 0. 0. 0. 0. 0. …
142	2-Oxetanone, 4-methyl-	GSCLMSFRWBPUSK-UHFFFAOYSA-N	GSCLMSFRWBPUSK	12	86.0368	560	560	0	29	1643	1	0.0769231	0.750023		high	799.294	0.891502	[ 0. 0. 0. 0. 0. 0. 0. 0. 0. 0. 0. 0. 0. 0. 0. 0. 0. 0. 0. 0. 0. 0. 0. 0. 0. 0. 0. 0. 0. 10. 0. 0. 0. 0. 0. 0. 0. 0. 0. 0. 0. 0. 1000. 60. 60. 0. 0. 0. 0. 0. 0. 0. 0. 0. 0. 0. 0. 0. 0. 0. 0. 0. 0. 0. 0. 0. 0. 0. 0. 0. 0. 0. 0. 0. 0. 0. 0. 0. 0. 0. 0. 0. 0. 0. 0. 0. 0. 0. 0. 0. 0. 0. 0. 0. 0. 0. 0. 0. 0. 0. 0. 0. 0. 0. 0. 0. 0. 0. 0. 0. 0. 0. 0. 0. 0. 0. 0. 0. 0. 0. 0. 0. 0. 0. 0. 0. 0. 0. 0. 0. 0…
143	2,4-Dimethyl-oxetane	KPPWZEMUMPFHEX-UHFFFAOYSA-N	KPPWZEMUMPFHEX	16	86.0732	276	276	NA	NA	2628	2	0.0833333	2.64241		high	413.562	0.729019	[ 0. 0. 0. 0. 0. 0. 0. 0. 0. 0. 0. 0. 0. 0. 0. 0. 0. 0. 0. 0. 0. 0. 0. 0. 0. 0. 0. 0. 0. 10. 0. 0. 0. 0. 0. 0. 0. 0. 0. 0. 0. 0. 1000. 40. 90. 0. 0. 0. 0. 0. 0. 0. 0. 0. 0. 0. 0. 0. 0. 0. 0. 0. 0. 0. 0. 0. 0. 0. 0. 0. 0. 0. 0. 0. 0. 0. 0. 0. 0. 0. 0. 0. 0. 0. 0. 0. 0. 0. 0. 0. 0. 0. 0. 0. 0. 0. 0. 0. 0. 0. 0. 0. 0. 0. 0. 0. 0. 0. 0. 0. 0. 0. 0. 0. 0. 0. 0. 0. 0. 0. 0. 0. 0. 0. 0. 0. 0. 0. 0. 0. 0…
144	2-Oxetanone, 4-methylene-	WASQWSOJHCZDFK-UHFFFAOYSA-N	WASQWSOJHCZDFK	10	84.0211	625	625	14.1	1	656	0	0	1.72244		high	785.611	0.842716	[ 0. 0. 0. 0. 0. 0. 0. 0. 0. 0. 0. 0. 0. 0. 20. 0. 0. 0. 0. 0. 0. 0. 0. 0. 0. 0. 0. 10. 60. 0. 10. 0. 0. 0. 0. 0. 0. 0. 0. 0. 0. 0. 1000. 20. 0. 0. 0. 0. 0. 0. 0. 0. 0. 0. 0. 0. 60. 0. 0. 0. 0. 0. 0. 0. 0. 0. 0. 0. 0. 0. 0. 0. 0. 0. 0. 0. 0. 0. 0. 0. 0. 0. 0. 0. 120. 0. 0. 0. 0. 0. 0. 0. 0. 0. 0. 0. 0. 0. 0. 0. 0. 0. 0. 0. 0. 0. 0. 0. 0. 0. 0. 0. 0. 0. 0. 0. 0. 0. 0. 0. 0. 0. 0. 0. 0. 0. 0. 0. 0.…
145	Cyclobutanone	SHQSVMDWKBRBGB-UHFFFAOYSA-N	SHQSVMDWKBRBGB	12	82.0419	799	799	46.5	1	747	0	0	0.664613		high	981.594	0.977302	[ 0. 0. 0. 0. 0. 0. 0. 0. 0. 0. 0. 0. 0. 0. 20. 0. 0. 0. 0. 0. 0. 0. 0. 0. 0. 0. 0. 60. 110. 10. 0. 0. 0. 0. 0. 0. 0. 0. 0. 0. 140. 150. 1000. 30. 0. 0. 0. 0. 0. 0. 0. 0. 0. 0. 0. 0. 0. 0. 0. 0. 0. 0. 0. 0. 0. 0. 0. 0. 0. 0. 320. 10. 0. 0. 0. 0. 0. 0. 0. 0. 0. 0. 0. 0. 0. 0. 0. 0. 0. 0. 0. 0. 0. 0. 0. 0. 0. 0. 0. 0. 0. 0. 0. 0. 0. 0. 0. 0. 0. 0. 0. 0. 0. 0. 0. 0. 0. 0. 0. 0. 0. 0. 0. 0. 0. 0. 0. …
146	4-Hydroxy-2(5H)-furanone	JZQBAGOECGRTSA-UHFFFAOYSA-N	JZQBAGOECGRTSA	11	100.016	339	339	NA	NA	830	2	0.1	2.21632		high	797.769	0.238005	[ 0. 0. 0. 0. 0. 0. 0. 0. 0. 0. 0. 0. 0. 0. 0. 0. 0. 0. 0. 0. 0. 0. 0. 0. 0. 0. 0. 0. 0. 70. 20. 70. 0. 0. 0. 0. 0. 0. 0. 0. 0. 0. 140. 10. 0. 0. 0. 0. 0. 0. 0. 0. 0. 0. 0. 0. 20. 0. 0. 0. 0. 0. 0. 0. 0. 0. 0. 0. 0. 60. 1000. 100. 0. 0. 0. 0. 0. 0. 0. 0. 0. 0. 0. 0. 0. 0. 0. 0. 0. 0. 0. 0. 0. 0. 0. 0. 0. 0. 0. 10. 260. 10. 0. 0. 0. 0. 0. 0. 0. 0. 0. 0. 0. 0. 0. 0. 0. 0. 0. 0. 0. 0. 0. 0. 0. 0. 0.…
147	Ethanone, 1-oxiranyl-	YBWJKTAELMMCHQ-UHFFFAOYSA-N	YBWJKTAELMMCHQ	12	86.0368	714	714	0.44	26	853	0	0	0.667031		high	778.22	0.928871	[ 0. 0. 0. 0. 0. 0. 0. 0. 0. 0. 0. 0. 0. 0. 0. 20. 0. 0. 0. 0. 0. 0. 0. 0. 0. 0. 0. 0. 10. 30. 0. 0. 0. 0. 0. 0. 0. 0. 0. 0. 0. 0. 20. 1000. 30. 0. 0. 0. 0. 0. 0. 0. 0. 0. 0. 0. 40. 0. 0. 0. 0. 0. 0. 0. 0. 0. 0. 0. 0. 0. 0. 10. 0. 0. 0. 0. 0. 0. 0. 0. 0. 0. 0. 0. 0. 0. 70. 0. 0. 0. 0. 0. 0. 0. 0. 0. 0. 0. 0. 0. 0. 0. 0. 0. 0. 0. 0. 0. 0. 0. 0. 0. 0. 0. 0. 0. 0. 0. 0. 0. 0. 0. 0. 0. 0. 0. 0. 0. 0.…
148	2(5H)-Furanone, 4-(acetyloxy)-3,5-dimethyl-	OBQCRKRFVJMFQH-UHFFFAOYSA-N	OBQCRKRFVJMFQH	22	170.058	550	550	NA	NA	2486	0	0	0.539826		high	174.453	0.976132	[ 0. 0. 0. 0. 0. 0. 0. 0. 0. 0. 0. 0. 0. 0. 0. 0. 0. 0. 0. 0. 0. 0. 0. 0. 0. 0. 0. 0. 0. 0. 0. 0. 0. 0. 0. 0. 0. 0. 0. 0. 0. 0. 0. 1000. 20. 0. 0. 0. 0. 0. 0. 0. 0. 0. 0. 0. 0. 0. 0. 0. 0. 0. 0. 0. 0. 0. 0. 0. 0. 0. 0. 0. 0. 0. 0. 0. 0. 0. 0. 0. 0. 0. 0. 40. 0. 0. 0. 0. 0. 0. 0. 0. 0. 0. 0. 0. 0. 0. 0. 0. 0. 0. 0. 0. 0. 0. 0. 0. 0. 0. 0. 0. 0. 0. 0. 0. 0. 0. 0. 0. 0. 0. 0. 0. 0. 0. 0. 0. 0. 0. 0.…
149	1,2,4,5-Tetroxane, 3,3,6,6-tetramethyl-	SJQITXILEOCXGI-UHFFFAOYSA-N	SJQITXILEOCXGI	22	148.074	NA	NA	NA	NA	2202	1	0.05	0.984179		high	369.252	0.170981	[ 0. 0. 0. 0. 0. 0. 0. 0. 0. 0. 0. 0. 0. 0. 0. 10. 0. 0. 0. 0. 0. 0. 0. 0. 0. 0. 0. 0. 0. 0. 0. 0. 0. 0. 0. 0. 0. 0. 0. 0. 0. 0. 0. 100. 0. 0. 0. 0. 0. 0. 0. 0. 0. 0. 0. 0. 0. 0. 1000. 30. 0. 0. 0. 0. 0. 0. 0. 0. 0. 0. 0. 0. 0. 0. 0. 0. 0. 0. 0. 0. 0. 0. 0. 0. 0. 0. 0. 0. 0. 0. 0. 0. 0. 0. 0. 0. 0. 0. 0. 0. 0. 0. 0. 0. 0. 0. 0. 0. 0. 0. 0. 0. 0. 0. 0. 0. 0. 0. 0. 0. 0. 0. 0. 0. 0. 0. 0. 0. 0. 0. …
150	2,3-Dioxabicyclo[2.2.1]heptane	RNFXAEBUWFIOQW-UHFFFAOYSA-N	RNFXAEBUWFIOQW	15	100.052	152	165	NA	NA	2445	1	0.0454545	1.10606		high	290.007	0.333162	[ 0. 0. 0. 0. 0. 0. 0. 0. 0. 0. 0. 0. 0. 0. 0. 0. 0. 0. 0. 0. 0. 0. 0. 0. 0. 0. 0. 10. 230. 930. 10. 0. 0. 0. 0. 0. 0. 0. 0. 0. 0. 0. 0. 20. 320. 0. 0. 0. 0. 0. 0. 0. 0. 0. 0. 0. 0. 10. 0. 0. 0. 0. 0. 0. 0. 0. 0. 0. 130. 10. 0. 30. 1000. 30. 0. 0. 0. 0. 0. 0. 0. 0. 0. 0. 0. 10. 0. 0. 0. 0. 0. 0. 0. 0. 0. 0. 0. 0. 0. 0. 20. 0. 0. 0. 0. 0. 0. 0. 0. 0. 0. 0. 0. 0. 0. 0. 0. 0. 0. 0. 0. 0. 0. 0. 0. 0.…
151	2-Cyclopenten-1-one, 3-(acetyloxy)-	NUDBOGKLPOMBMP-UHFFFAOYSA-N	NUDBOGKLPOMBMP	18	140.047	NA	NA	NA	NA	1748	0	0	0.453341		high	218.433	0.955393	[ 0. 0. 0. 0. 0. 0. 0. 0. 0. 0. 0. 0. 0. 0. 0. 0. 0. 0. 0. 0. 0. 0. 0. 0. 0. 0. 0. 0. 0. 0. 0. 0. 0. 0. 0. 0. 0. 0. 0. 0. 0. 0. 0. 1000. 20. 0. 0. 0. 0. 0. 0. 0. 0. 0. 0. 0. 0. 0. 0. 0. 0. 0. 0. 0. 0. 0. 0. 0. 0. 20. 0. 0. 0. 0. 0. 0. 0. 0. 0. 0. 0. 0. 0. 0. 0. 0. 0. 0. 0. 0. 0. 0. 0. 0. 0. 0. 0. 0. 0. 0. 0. 0. 0. 0. 0. 0. 0. 0. 0. 0. 0. 0. 0. 0. 0. 0. 0. 0. 0. 0. 0. 0. 0. 0. 0. 0. 0. 0. 0. 0. 0.…
152	Oxetane, 2,2-dimethyl-	XHYFCIYCSYEDCP-UHFFFAOYSA-N	XHYFCIYCSYEDCP	16	86.0732	527	527	1.02	27	2893	1	0.0714286	0.822573		high	600.589	0.516007	[ 0. 0. 0. 0. 0. 0. 0. 0. 0. 0. 0. 0. 0. 0. 0. 0. 0. 0. 0. 0. 0. 0. 0. 0. 0. 0. 0. 0. 130. 20. 0. 0. 0. 0. 0. 0. 0. 0. 0. 0. 0. 60. 10. 280. 0. 0. 0. 0. 0. 0. 0. 0. 0. 10. 10. 20. 1000. 70. 650. 20. 0. 0. 0. 0. 0. 0. 0. 0. 0. 0. 0. 0. 0. 0. 0. 0. 0. 0. 0. 0. 0. 0. 0. 0. 0. 10. 0. 0. 0. 0. 0. 0. 0. 0. 0. 0. 0. 0. 0. 0. 0. 0. 0. 0. 0. 0. 0. 0. 0. 0. 0. 0. 0. 0. 0. 0. 0. 0. 0. 0. 0. 0. 0. 0. 0. 0. 0…
153	Oxirane, trimethyl-	QPBYBLZYMNWGMO-UHFFFAOYSA-N	QPBYBLZYMNWGMO	16	86.0732	303	303	NA	NA	3030	2	0.142857	1.18787		high	434.362	0.457041	[ 0. 0. 0. 0. 0. 0. 0. 0. 0. 0. 0. 0. 0. 0. 0. 0. 0. 0. 0. 0. 0. 0. 0. 0. 0. 0. 0. 20. 110. 10. 0. 0. 0. 0. 0. 0. 0. 0. 0. 0. 0. 40. 1000. 110. 10. 0. 0. 0. 0. 0. 0. 0. 0. 0. 0. 0. 0. 0. 0. 0. 0. 0. 0. 0. 0. 0. 0. 0. 0. 0. 0. 0. 0. 0. 0. 0. 0. 0. 0. 0. 0. 0. 0. 0. 0. 0. 30. 0. 0. 0. 0. 0. 0. 0. 0. 0. 0. 0. 0. 0. 0. 0. 0. 0. 0. 0. 0. 0. 0. 0. 0. 0. 0. 0. 0. 0. 0. 0. 0. 0. 0. 0. 0. 0. 0. 0. 0. 0. 0…
154	Cyclopropanemethanol, α,α-dimethyl-2-methylene-	OYJPJMVNLCUHNZ-UHFFFAOYSA-N	OYJPJMVNLCUHNZ	20	112.089	NA	NA	NA	NA	4863	2	0.117647	1.1898		high	402.612	0.345334	[ 0. 0. 0. 0. 0. 0. 0. 0. 0. 0. 0. 0. 0. 0. 0. 0. 0. 0. 0. 0. 0. 0. 0. 0. 0. 0. 0. 50. 20. 30. 0. 20. 0. 0. 0. 0. 0. 0. 0. 70. 50. 10. 60. 170. 150. 0. 0. 0. 0. 0. 0. 10. 20. 150. 90. 20. 0. 30. 50. 1000. 30. 0. 0. 0. 0. 0. 0. 40. 60. 50. 0. 120. 80. 0. 0. 0. 0. 0. 0. 10. 10. 30. 10. 0. 0. 0. 0. 0. 0. 0. 0. 0. 0. 30. 150. 50. 50. 270. 10. 0. 0. 0. 0. 0. 0. 0. 0. 0. 0. 0. 0. 40. 440. 30. 0. 0. 0. …
155	Ethanone, 1-(trimethyloxiranyl)-	WBHTXOSVODIGTN-UHFFFAOYSA-N	WBHTXOSVODIGTN	21	128.084	NA	NA	NA	NA	4431	1	0.0384615	2.29261		high	196.637	0.640601	[ 0. 0. 0. 0. 0. 0. 0. 0. 0. 0. 0. 0. 0. 0. 0. 0. 0. 0. 0. 0. 0. 0. 0. 0. 0. 0. 0. 100. 0. 0. 0. 0. 0. 0. 0. 0. 0. 0. 0. 0. 0. 50. 1000. 850. 10. 0. 0. 0. 0. 0. 0. 0. 0. 0. 0. 10. 0. 0. 20. 20. 0. 0. 0. 0. 0. 0. 0. 0. 0. 0. 170. 10. 0. 0. 0. 0. 0. 0. 0. 0. 0. 0. 0. 0. 0. 140. 10. 0. 0. 0. 0. 0. 0. 0. 0. 0. 0. 0. 0. 0. 0. 0. 0. 0. 0. 0. 0. 0. 0. 0. 0. 0. 0. 0. 0. 0. 0. 0. 0. 0. 0. 0. 0. 0. 0. 0. 0…
156	Oxirane, 2,3-dimethyl-, trans-	PQXKWPLDPFFDJP-QWWZWVQMSA-N	PQXKWPLDPFFDJP	13	72.0575	523	523	1.35	10	2129	0	0	1.07148		high	642.517	0.348424	[ 0. 0. 0. 0. 0. 0. 0. 0. 0. 0. 0. 0. 0. 0. 0. 0. 0. 0. 0. 0. 0. 0. 0. 0. 0. 0. 0. 60. 1000. 160. 0. 0. 0. 0. 0. 0. 0. 0. 0. 0. 0. 0. 0. 80. 90. 60. 0. 0. 0. 0. 0. 0. 0. 0. 0. 0. 10. 0. 0. 0. 0. 0. 0. 0. 0. 0. 0. 0. 0. 0. 0. 0. 180. 0. 0. 0. 0. 0. 0. 0. 0. 0. 0. 0. 0. 0. 0. 0. 0. 0. 0. 0. 0. 0. 0. 0. 0. 0. 0. 0. 0. 0. 0. 0. 0. 0. 0. 0. 0. 0. 0. 0. 0. 0. 0. 0. 0. 0. 0. 0. 0. 0. 0. 0. 0. 0. 0. 0. 0…
157	(3-Methyl-oxiran-2-yl)-methanol	QQHZNUPEBVRUFO-UHFFFAOYSA-N	QQHZNUPEBVRUFO	14	88.0524	517	518	0.01	56	1119	4	0.0784314	3.67718		high	616.181	0.425712	[ 0. 0. 0. 0. 0. 0. 0. 0. 0. 0. 0. 0. 0. 0. 0. 0. 0. 0. 0. 0. 0. 0. 0. 0. 0. 0. 0. 210. 1000. 240. 30. 430. 10. 0. 0. 0. 0. 0. 0. 0. 0. 0. 40. 100. 440. 160. 0. 0. 0. 0. 0. 0. 0. 0. 0. 0. 0. 40. 30. 40. 20. 50. 0. 0. 0. 0. 0. 0. 0. 0. 0. 0. 0. 0. 0. 0. 0. 0. 0. 0. 0. 0. 0. 0. 0. 0. 0. 0. 350. 10. 0. 0. 0. 0. 0. 0. 0. 0. 0. 0. 0. 0. 0. 0. 0. 0. 0. 0. 0. 0. 0. 0. 0. 0. 0. 0. 0. 0. 0. 0. 0. 0. 0. 0.…
158	Oxirane-2-carboxylic acid, methyl ester	YKNYRRVISWJDSR-UHFFFAOYSA-N	YKNYRRVISWJDSR	13	102.032	493	493	NA	NA	978	3	0.0638298	3.04517		high	562.497	0.675399	[ 0. 0. 0. 0. 0. 0. 0. 0. 0. 0. 0. 0. 0. 0. 30. 390. 0. 0. 0. 0. 0. 0. 0. 0. 0. 0. 0. 0. 0. 190. 40. 10. 0. 0. 0. 0. 0. 0. 0. 0. 0. 0. 80. 1000. 50. 10. 0. 0. 0. 0. 0. 0. 0. 0. 0. 0. 0. 20. 0. 150. 0. 0. 0. 0. 0. 0. 0. 0. 0. 0. 0. 570. 60. 0. 0. 0. 0. 0. 0. 0. 0. 0. 0. 0. 0. 0. 0. 0. 0. 0. 0. 0. 0. 0. 0. 0. 0. 0. 0. 0. 0. 0. 110. 0. 0. 0. 0. 0. 0. 0. 0. 0. 0. 0. 0. 0. 0. 0. 0. 0. 0. 0. 0. 0. 0. 0…
159	2-Methyoxirane-2-carboxylic acid, methyl ester	OSYXXQUUGMLSGE-UHFFFAOYSA-N	OSYXXQUUGMLSGE	16	116.047	NA	NA	NA	NA	1754	0	0	1.07148		high	169.643	0.570611	[ 0. 0. 0. 0. 0. 0. 0. 0. 0. 0. 0. 0. 0. 0. 0. 280. 0. 0. 0. 0. 0. 0. 0. 0. 0. 0. 0. 600. 90. 340. 60. 20. 10. 0. 0. 0. 0. 0. 10. 0. 0. 0. 70. 570. 10. 20. 0. 0. 0. 0. 0. 0. 0. 30. 50. 590. 130. 1000. 60. 380. 10. 0. 0. 0. 0. 0. 0. 0. 0. 0. 10. 20. 0. 0. 0. 0. 0. 0. 0. 0. 0. 0. 0. 0. 20. 120. 620. 30. 0. 0. 0. 0. 0. 0. 0. 0. 0. 0. 0. 0. 10. 0. 0. 0. 0. 0. 0. 0. 0. 0. 0. 0. 0. 0. 0. 10. 290. 10. 0…
160	2-Acetyl-3-methyl-benzo-p-dioxin	CMHPVTDHZRQCAR-UHFFFAOYSA-N	CMHPVTDHZRQCAR	24	190.063	539	558	22.3	1	5081	1	0.0263158	2.05606		high	923.262	0.946797	[ 0. 0. 0. 0. 0. 0. 0. 0. 0. 0. 0. 0. 0. 0. 0. 0. 0. 0. 0. 0. 0. 0. 0. 0. 0. 0. 10. 0. 0. 0. 0. 0. 0. 0. 0. 0. 0. 0. 0. 0. 0. 0. 0. 1000. 20. 0. 0. 0. 0. 0. 0. 0. 0. 0. 10. 0. 0. 0. 0. 0. 0. 0. 0. 0. 30. 0. 0. 0. 0. 0. 0. 0. 0. 0. 0. 0. 50. 30. 0. 10. 60. 0. 10. 0. 0. 0. 0. 0. 0. 0. 0. 0. 50. 0. 0. 0. 0. 0. 0. 0. 0. 0. 0. 0. 10. 0. 0. 0. 50. 0. 0. 0. 0. 0. 0. 0. 0. 0. 0. 10. 0. 0. 0. 0. 0. 0. 0. …
161	Amantadine	DKNWSYNQZKUICI-UHFFFAOYSA-N	DKNWSYNQZKUICI	28	151.136	484	574	NA	NA	7278	1	0.0243902	1.92868		high	644.428	0.248608	[ 0. 0. 0. 0. 0. 0. 0. 0. 0. 0. 0. 0. 0. 0. 0. 0. 0. 0. 10. 0. 0. 0. 0. 0. 0. 0. 0. 110. 90. 60. 50. 0. 0. 0. 0. 0. 0. 0. 0. 80. 60. 460. 830. 150. 0. 0. 0. 0. 0. 0. 0. 0. 10. 30. 100. 90. 130. 40. 0. 0. 0. 0. 0. 0. 0. 30. 70. 270. 190. 170. 20. 0. 0. 0. 0. 0. 10. 10. 0. 10. 60. 70. 90. 40. 10. 0. 0. 0. 0. 0. 0. 0. 60. 100. 160. 80. 30. 0. 0. 0. 0. 0. 0. 0. 0. 20. 60. 60. 130. 70. 90. 0. 0. 0. 0.…
162	Adamantan-1-amine, N-(3,4-dimethoxybenzylidene)-	SKSOGVQDJXWULT-UDWIEESQSA-N	SKSOGVQDJXWULT	47	299.189	474	538	NA	NA	48829	0	0	1.38975		high	742.488	0.787179	[ 0. 0. 0. 0. 0. 0. 0. 0. 0. 0. 0. 0. 0. 0. 0. 0. 0. 0. 0. 0. 0. 0. 0. 0. 0. 0. 0. 10. 0. 10. 0. 0. 0. 0. 0. 0. 0. 0. 0. 10. 10. 40. 0. 0. 0. 0. 0. 0. 0. 0. 0. 10. 10. 20. 10. 10. 0. 0. 0. 0. 0. 0. 0. 0. 10. 0. 0. 40. 10. 0. 0. 0. 0. 0. 0. 0. 0. 0. 10. 70. 60. 10. 0. 0. 0. 0. 0. 0. 0. 0. 0. 20. 20. 30. 20. 0. 0. 0. 0. 0. 0. 0. 0. 0. 0. 0. 10. 10. 20. 0. 0. 0. 0. 0. 0. 0. 0. 0. 0. 0. 0. 0. 20. 0. …
163	Adamantan-1-amine, N-(4-methoxybenzylidene)-	CIJYMDAJQWMQSG-XDHOZWIPSA-N	CIJYMDAJQWMQSG	43	269.178	575	592	3.76	28	31155	3	0.0517241	4.09186		high	827.501	0.929152	[ 0. 0. 0. 0. 0. 0. 0. 0. 0. 0. 0. 0. 0. 0. 0. 0. 0. 0. 0. 0. 0. 0. 0. 0. 0. 0. 0. 10. 0. 0. 0. 0. 0. 0. 0. 0. 0. 0. 0. 10. 10. 80. 0. 0. 0. 0. 0. 0. 0. 0. 0. 0. 0. 20. 0. 10. 0. 0. 0. 0. 0. 0. 0. 10. 10. 20. 10. 30. 20. 0. 0. 0. 0. 0. 0. 0. 10. 0. 0. 10. 0. 0. 0. 0. 0. 0. 0. 0. 0. 0. 0. 0. 30. 60. 40. 20. 0. 0. 0. 0. 0. 0. 0. 0. 0. 10. 10. 30. 10. 0. 0. 0. 0. 0. 0. 0. 0. 0. 0. 10. 10. 0. 0. 0. 0…
164	1-Adamantanol	VLLNJDMHDJRNFK-UHFFFAOYSA-N	VLLNJDMHDJRNFK	27	152.12	NA	NA	NA	NA	6696	2	0.031746	4.11406		high	668.312	0.238129	[ 0. 0. 0. 0. 0. 0. 0. 0. 0. 0. 0. 0. 0. 0. 0. 0. 0. 0. 0. 0. 0. 0. 0. 0. 0. 0. 0. 190. 30. 110. 10. 10. 0. 0. 0. 0. 0. 0. 0. 90. 150. 760. 80. 160. 40. 0. 0. 0. 0. 0. 0. 10. 50. 100. 110. 80. 50. 80. 20. 0. 0. 0. 0. 0. 0. 80. 100. 230. 90. 100. 70. 0. 0. 0. 0. 0. 0. 30. 10. 40. 60. 70. 30. 50. 60. 0. 0. 0. 0. 0. 0. 20. 80. 100. 30. 70. 50. 20. 0. 0. 0. 0. 0. 0. 0. 20. 10. 30. 90. 110. 90. 40. 10…
166	Adamantan-1-ol, 3-(3-methyl-[1,2,4]triazol-1-yl)-	ZQISSADDPTYZGO-UHFFFAOYSA-N	ZQISSADDPTYZGO	36	233.153	NA	NA	NA	NA	19167	2	0.031746	4.11406		high	534.528	0.160191	[ 0. 0. 0. 0. 0. 0. 0. 0. 0. 0. 0. 0. 0. 0. 0. 0. 0. 0. 0. 0. 0. 0. 0. 0. 0. 0. 0. 10. 0. 10. 0. 0. 0. 0. 0. 0. 0. 0. 0. 0. 20. 80. 10. 30. 0. 0. 0. 0. 0. 0. 0. 0. 0. 10. 80. 10. 10. 10. 0. 0. 0. 0. 0. 0. 0. 0. 10. 20. 0. 20. 0. 0. 0. 0. 0. 0. 0. 0. 0. 10. 10. 10. 20. 10. 0. 0. 0. 0. 0. 0. 0. 0. 10. 10. 10. 20. 0. 0. 0. 0. 0. 0. 0. 0. 0. 0. 0. 10. 20. 40. 20. 0. 0. 0. 0. 0. 0. 0. 0. 0. 0. 0. 0. 1…
169	(Adamantan-1-yl)[4-(2,5-dimethylphenyl)piperazin-1-yl]methanone	KLMWXSLKNKFNDV-UHFFFAOYSA-N	KLMWXSLKNKFNDV	58	352.251	449	478	1.57	5	75551	0	0	1.18153		high	776.795	0.323891	[ 0. 0. 0. 0. 0. 0. 0. 0. 0. 0. 0. 0. 0. 0. 0. 0. 0. 0. 0. 0. 0. 0. 0. 0. 0. 0. 0. 10. 0. 0. 0. 0. 0. 0. 0. 0. 0. 0. 0. 0. 10. 40. 120. 0. 0. 0. 0. 0. 0. 0. 0. 0. 0. 10. 10. 10. 50. 0. 0. 0. 0. 0. 0. 0. 0. 0. 0. 20. 10. 0. 0. 0. 0. 0. 0. 0. 0. 0. 0. 0. 0. 10. 0. 0. 10. 0. 0. 0. 0. 0. 0. 0. 10. 30. 10. 0. 0. 0. 0. 0. 0. 0. 0. 0. 20. 60. 20. 0. 0. 0. 0. 0. 0. 0. 0. 0. 0. 0. 0. 0. 0. 0. 0. 0. 0. 0. …
170	(Adamantan-1-yl)[4-(2-ethoxyphenyl)piperazin-1-yl]methanone	CERXFJHZAWSIBN-UHFFFAOYSA-N	CERXFJHZAWSIBN	59	368.246	375	524	0.11	52	10849	1	0.025	1.99868		high	511.036	0.431229	[ 0. 0. 0. 0. 0. 0. 0. 0. 0. 0. 0. 0. 0. 0. 0. 0. 0. 0. 0. 0. 0. 0. 0. 0. 0. 0. 0. 0. 0. 20. 0. 0. 0. 0. 0. 0. 0. 0. 0. 0. 10. 50. 100. 0. 0. 0. 0. 0. 0. 0. 0. 0. 0. 0. 20. 20. 30. 0. 0. 0. 0. 0. 0. 0. 0. 0. 10. 10. 0. 0. 0. 0. 0. 0. 0. 0. 0. 0. 0. 0. 10. 0. 0. 10. 0. 0. 0. 0. 0. 0. 0. 10. 40. 50. 10. 10. 0. 0. 0. 0. 0. 0. 0. 0. 0. 0. 10. 0. 0. 0. 0. 0. 0. 0. 0. 0. 0. 0. 0. 10. 150. 50. 10. 0. 0.…
171	(Adamantan-1-yl)[4-(3,4-dimethylphenyl)piperazin-1-yl]methanone	OFFQYGSGJUJTNN-UHFFFAOYSA-N	OFFQYGSGJUJTNN	58	352.251	464	464	3.61	8	79286	0	0	2.00485		high	872.275	0.315702	[ 0. 0. 0. 0. 0. 0. 0. 0. 0. 0. 0. 0. 0. 0. 0. 0. 0. 0. 0. 0. 0. 0. 0. 0. 0. 0. 0. 0. 0. 0. 0. 0. 0. 0. 0. 0. 0. 0. 0. 0. 10. 40. 90. 0. 0. 0. 0. 0. 0. 0. 0. 0. 0. 10. 0. 10. 40. 0. 0. 0. 0. 0. 0. 0. 0. 0. 10. 20. 0. 0. 0. 0. 0. 0. 0. 0. 0. 10. 0. 10. 0. 0. 0. 10. 0. 0. 0. 0. 0. 0. 0. 0. 10. 20. 10. 0. 0. 0. 0. 0. 0. 0. 0. 0. 10. 60. 20. 10. 0. 0. 0. 0. 0. 0. 0. 0. 0. 0. 0. 10. 0. 0. 0. 0. 0. 0. …
172	Adamantan-1-yl)(4-p-tolylpiperazin-1-yl)methanone	MQEKHHGZLUHYRN-UHFFFAOYSA-N	MQEKHHGZLUHYRN	55	338.236	430	456	1.08	13	64555	0	0	1.61193		high	781.353	0.362612	[ 0. 0. 0. 0. 0. 0. 0. 0. 0. 0. 0. 0. 0. 0. 0. 0. 0. 0. 0. 0. 0. 0. 0. 0. 0. 0. 0. 10. 0. 0. 0. 0. 0. 0. 0. 0. 0. 0. 0. 0. 10. 30. 80. 0. 0. 0. 0. 0. 0. 0. 0. 0. 0. 10. 10. 0. 50. 0. 0. 0. 0. 0. 0. 0. 0. 0. 0. 20. 10. 0. 0. 0. 0. 0. 0. 0. 0. 0. 0. 0. 0. 0. 0. 0. 0. 0. 0. 0. 0. 0. 10. 50. 10. 20. 20. 0. 0. 0. 0. 0. 0. 0. 0. 0. 0. 0. 0. 0. 0. 0. 0. 0. 0. 0. 0. 0. 0. 0. 20. 130. 20. 0. 0. 0. 0. 0. 0…
173	Adamantan-1-ylaminoacetic acid	NJRFVURYVWPLKB-UHFFFAOYSA-N	NJRFVURYVWPLKB	34	209.142	NA	NA	NA	NA	13840	0	0	1.25134		high	636.266	0.374996	[ 0. 0. 0. 0. 0. 0. 0. 0. 0. 0. 0. 0. 0. 0. 0. 0. 0. 0. 0. 0. 0. 0. 0. 0. 0. 0. 0. 0. 30.3030303 30.3030303 10.1010101 0. 0. 0. 0. 0. 0. 0. 0. 0. 0. 20.2020202 0. 0. 0. 0. 0. 0. 0. 0. 0. 0. 0. 0. 10.1010101 10.1010101 0. 0. 0. 0. 0. 0. 0. 0. 0. 0. 0. 10.1010101 0. 10.1010101 0. 0. 0. 0. 212.12121212 0. 0. 0. 0. 10.1010101 0. 0. 0. 0. 0. 0. 0. 0. 0. 0. 0. 0. 10.1010101 30.3030303 10.1010101 10.101…
174	Adamantan-2-ol	FOWDOWQYRZXQDP-UHFFFAOYSA-N	FOWDOWQYRZXQDP	27	152.12	NA	NA	NA	NA	6742	0	0	1.12695		high	440.005	0.267876	[ 0. 0. 0. 0. 0. 0. 0. 0. 0. 0. 0. 0. 0. 0. 0. 0. 0. 0. 0. 0. 0. 0. 0. 0. 0. 0. 0. 170. 0. 80. 120. 50. 0. 0. 0. 0. 0. 0. 0. 20. 50. 330. 20. 0. 0. 0. 0. 0. 0. 0. 0. 0. 30. 140. 140. 40. 50. 380. 20. 0. 0. 0. 0. 0. 10. 40. 30. 150. 80. 10. 30. 30. 0. 0. 0. 0. 0. 10. 20. 120. 80. 120. 50. 50. 40. 0. 0. 0. 0. 0. 0. 50. 30. 160. 80. 70. 20. 20. 0. 0. 0. 0. 0. 0. 0. 0. 0. 30. 0. 20. 10. 50. 10. 0. 0.…
175	Adamantan-2-ol, 2-phenyl-	FSVUOZUVEZBKGB-UHFFFAOYSA-N	FSVUOZUVEZBKGB	37	228.151	560	582	3.96	6	21601	2	0.047619	2.32668		high	807.477	0.511204	[ 0. 0. 0. 0. 0. 0. 0. 0. 0. 0. 0. 0. 0. 0. 0. 0. 0. 0. 0. 0. 0. 0. 0. 0. 0. 0. 0. 80. 0. 10. 0. 10. 0. 0. 0. 0. 0. 0. 20. 10. 40. 190. 10. 0. 0. 0. 0. 0. 0. 0. 10. 40. 40. 60. 100. 60. 10. 0. 0. 0. 0. 0. 0. 0. 0. 30. 70. 90. 50. 10. 0. 0. 0. 0. 0. 0. 40. 260. 150. 220. 120. 140. 20. 30. 10. 0. 0. 0. 0. 10. 10. 30. 30. 70. 40. 40. 0. 0. 0. 0. 0. 0. 20. 10. 10. 120. 170. 110. 0. 20. 0. 0. 0. 0. 10…
179	Adamantan-2-ol, 5-amino-	IQZMKGCMSXOILZ-UHFFFAOYSA-N	IQZMKGCMSXOILZ	29	167.131	426	518	NA	NA	8633	2	0.0465116	3.20807		high	659.24	0.330312	[ 0. 0. 0. 0. 0. 0. 0. 0. 0. 0. 0. 0. 0. 0. 0. 0. 0. 0. 0. 0. 0. 0. 0. 0. 0. 0. 0. 50. 120. 40. 110. 20. 0. 0. 0. 0. 0. 0. 0. 20. 50. 190. 630. 130. 30. 0. 0. 0. 0. 0. 0. 0. 10. 20. 50. 110. 70. 280. 0. 0. 0. 0. 0. 0. 0. 10. 30. 120. 160. 140. 80. 10. 0. 0. 0. 0. 0. 0. 0. 40. 20. 60. 110. 100. 80. 10. 0. 0. 0. 0. 0. 0. 20. 40. 140. 160. 70. 50. 40. 10. 0. 0. 0. 0. 0. 10. 10. 40. 90. 30. 50. 0. 0.…
180	2-Adamantanone	IYKFYARMMIESOX-UHFFFAOYSA-N	IYKFYARMMIESOX	25	150.104	557	558	0.29	18	5529	0	0	2.44848		high	752.893	0.47295	[ 0. 0. 0. 0. 0. 0. 0. 0. 0. 0. 0. 0. 0. 0. 0. 0. 0. 0. 0. 0. 0. 0. 0. 0. 0. 0. 0. 130. 10. 0. 0. 0. 0. 0. 0. 0. 0. 0. 0. 30. 40. 240. 20. 0. 0. 0. 0. 0. 0. 0. 0. 0. 20. 60. 130. 70. 10. 0. 0. 0. 0. 0. 0. 0. 0. 20. 10. 100. 50. 0. 0. 0. 0. 0. 0. 0. 0. 30. 20. 110. 140. 240. 20. 0. 0. 0. 0. 0. 0. 0. 0. 20. 20. 80. 80. 50. 0. 0. 0. 0. 0. 0. 0. 0. 0. 0. 0. 0. 0. 0. 0. 0. 0. 0. 0. 0. 0. 0. 10. 50. 70…
181	Adamantan-2-one-1-carboxylic acid, ethylene ketal, methyl ester	DOQQPEJQASLOBG-UHFFFAOYSA-N	DOQQPEJQASLOBG	38	252.136	513	516	6.63	3	25073	4	0.0909091	3.18832		high	810.978	0.519255	[ 0. 0. 0. 0. 0. 0. 0. 0. 0. 0. 0. 0. 0. 0. 0. 0. 0. 0. 0. 0. 0. 0. 0. 0. 0. 0. 0. 40. 0. 20. 0. 0. 0. 0. 0. 0. 0. 0. 0. 10. 30. 100. 0. 10. 10. 40. 0. 0. 0. 0. 0. 10. 10. 50. 20. 10. 0. 0. 0. 80. 0. 0. 0. 0. 0. 50. 30. 20. 10. 0. 0. 0. 0. 30. 0. 0. 0. 0. 50. 60. 60. 40. 0. 0. 0. 0. 0. 0. 0. 0. 0. 20. 50. 50. 30. 0. 0. 0. 0. 10. 0. 0. 0. 0. 0. 0. 20. 0. 10. 0. 0. 0. 0. 0. 0. 0. 0. 0. 30. 60. 90. …
183	Amantadine	DKNWSYNQZKUICI-UHFFFAOYSA-N	DKNWSYNQZKUICI	28	151.136	484	574	NA	NA	7266	0	0	1.41503		high	644.428	0.248608	[ 0. 0. 0. 0. 0. 0. 0. 0. 0. 0. 0. 0. 0. 0. 0. 0. 0. 0. 10. 0. 0. 0. 0. 0. 0. 0. 0. 110. 90. 60. 50. 0. 0. 0. 0. 0. 0. 0. 0. 80. 60. 460. 830. 150. 0. 0. 0. 0. 0. 0. 0. 0. 10. 30. 100. 90. 130. 40. 0. 0. 0. 0. 0. 0. 0. 30. 70. 270. 190. 170. 20. 0. 0. 0. 0. 0. 10. 10. 0. 10. 60. 70. 90. 40. 10. 0. 0. 0. 0. 0. 0. 0. 60. 100. 160. 80. 30. 0. 0. 0. 0. 0. 0. 0. 0. 20. 60. 60. 130. 70. 90. 0. 0. 0. 0.…
184	Adamantane	ORILYTVJVMAKLC-UHFFFAOYSA-N	ORILYTVJVMAKLC	26	136.125	729	785	51	1	5477	0	0	1.17896		high	883.052	0.67844	[ 0. 0. 0. 0. 0. 0. 0. 0. 0. 0. 0. 0. 0. 0. 0. 0. 0. 0. 0. 0. 0. 0. 0. 0. 0. 0. 0. 300. 40. 10. 0. 0. 0. 0. 0. 0. 0. 0. 0. 90. 200. 920. 80. 10. 0. 0. 0. 0. 0. 0. 0. 0. 40. 120. 230. 30. 0. 0. 0. 0. 0. 0. 0. 10. 10. 50. 130. 280. 120. 0. 0. 0. 0. 0. 0. 0. 0. 0. 40. 90. 90. 80. 10. 0. 0. 0. 0. 0. 0. 0. 0. 60. 90. 170. 150. 120. 10. 0. 0. 0. 0. 0. 0. 0. 20. 20. 20. 40. 30. 10. 0. 0. 0. 0. 0. 0. 0. …
188	Adamantane-1,3,5,7-tetracarboxylic acid	VWAIZPYLEYEEFK-UHFFFAOYSA-N	VWAIZPYLEYEEFK	38	312.085	561	564	3.75	3	37900	1	0.0243902	2.00332		high	930.198	0.934093	[ 0. 0. 0. 0. 0. 0. 0. 0. 0. 0. 0. 0. 0. 0. 0. 0. 0. 0. 0. 0. 0. 0. 0. 0. 0. 0. 0. 0. 0. 0. 0. 0. 0. 0. 0. 0. 0. 0. 0. 10.1010101 10.1010101 0. 0. 0. 0. 60.60606061 0. 0. 0. 0. 0. 0. 0. 0. 0. 0. 0. 0. 0. 0. 0. 0. 0. 0. 0. 20.2020202 0. 0. 0. 0. 0. 0. 0. 0. 0. 0. 0. 0. 0. 0. 0. 0. 0. 0. 0. 0. 0. 0. 0. 0. 0. 10.1010101 10.1010101 0. 0. 0. 0. 0. 0. 0. 0. 0. 0. 0. 0. 0. 0. 0. 0. 0. 0. 0. 0. 0. 0. 0. …
191	Adamantane, 1,3-dimethyl-	CWNOIUTVJRWADX-UHFFFAOYSA-N	CWNOIUTVJRWADX	32	164.156	526	552	0.05	97	11119	1	0.0285714	1.85119		high	576.771	0.552543	[ 0. 0. 0. 0. 0. 0. 0. 0. 0. 0. 0. 0. 0. 0. 0. 10. 0. 0. 0. 0. 0. 0. 0. 0. 0. 0. 0. 90. 30. 30. 0. 0. 0. 0. 0. 0. 0. 0. 10. 20. 120. 690. 70. 0. 0. 0. 0. 0. 0. 0. 0. 0. 30. 120. 150. 200. 60. 10. 0. 0. 0. 0. 0. 0. 0. 0. 110. 280. 110. 60. 0. 0. 0. 0. 0. 0. 0. 0. 40. 100. 60. 160. 60. 10. 0. 0. 0. 0. 0. 0. 0. 30. 90. 150. 50. 80. 30. 0. 0. 0. 0. 0. 0. 0. 10. 60. 90. 220. 120. 40. 0. 0. 0. 0. 0. 0.…
192	Adamantane-1,3-diol	MOLCWHCSXCKHAP-UHFFFAOYSA-N	MOLCWHCSXCKHAP	28	168.115	NA	NA	NA	NA	8129	1	0.0322581	1.66901		high	558.918	0.277021	[ 0. 0. 0. 0. 0. 0. 0. 0. 0. 0. 0. 0. 0. 0. 0. 0. 0. 0. 0. 0. 0. 0. 0. 0. 0. 0. 0. 80. 10. 200. 0. 50. 0. 0. 0. 0. 0. 0. 0. 50. 150. 600. 100. 400. 70. 10. 0. 0. 0. 0. 0. 10. 20. 80. 70. 150. 20. 180. 50. 10. 0. 0. 0. 0. 10. 80. 70. 100. 80. 120. 50. 30. 10. 0. 0. 0. 0. 0. 0. 20. 10. 60. 40. 80. 120. 20. 0. 0. 0. 0. 0. 30. 10. 30. 30. 30. 30. 20. 30. 0. 0. 0. 0. 0. 0. 0. 20. 20. 40. 60. 20. 30. 2…
193	Adamantane, 1-(4-methylphenylamino)-	XPMPUGVKPUCKNN-UHFFFAOYSA-N	XPMPUGVKPUCKNN	41	241.183	488	497	0.52	46	27115	5	0.0806452	4.76232		high	780.743	0.537386	[ 0. 0. 0. 0. 0. 0. 0. 0. 0. 0. 0. 0. 0. 0. 0. 0. 0. 0. 0. 0. 0. 0. 0. 0. 0. 0. 0. 20. 20. 0. 0. 0. 0. 0. 0. 0. 0. 0. 0. 0. 30. 130. 20. 0. 0. 0. 0. 0. 0. 0. 0. 10. 20. 50. 50. 20. 0. 0. 0. 0. 0. 0. 0. 0. 0. 20. 20. 50. 30. 0. 0. 0. 0. 0. 0. 0. 0. 0. 0. 40. 40. 20. 0. 0. 0. 0. 0. 0. 0. 0. 20. 60. 40. 70. 50. 20. 0. 0. 0. 0. 0. 0. 0. 0. 10. 30. 200. 40. 10. 0. 0. 0. 0. 0. 0. 0. 0. 10. 10. 10. 0. 0…
194	Adamantane, 1-acetoxy-3-(1-acetoxy-1-methylethyl)-	RLXDPLARQIAXJE-UHFFFAOYSA-N	RLXDPLARQIAXJE	47	294.183	527	538	7.32	7	38168	4	0.0769231	3.30613		high	283.696	0.497321	[ 0. 0. 0. 0. 0. 0. 0. 0. 0. 0. 0. 0. 0. 0. 0. 0. 0. 0. 0. 0. 0. 0. 0. 0. 0. 0. 0. 0. 0. 0. 0. 0. 0. 0. 0. 0. 0. 0. 0. 0. 10. 30. 0. 1000. 20. 0. 0. 0. 0. 0. 0. 0. 0. 0. 10. 0. 0. 0. 0. 0. 0. 0. 0. 0. 0. 0. 0. 10. 0. 0. 0. 0. 0. 0. 0. 0. 0. 0. 0. 0. 0. 10. 0. 0. 0. 0. 0. 0. 0. 0. 0. 0. 0. 0. 0. 0. 0. 0. 0. 0. 0. 0. 0. 0. 0. 0. 0. 0. 0. 0. 0. 0. 0. 0. 0. 0. 0. 0. 0. 0. 0. 0. 0. 0. 0. 0. 0. 0. 0. 0…
195	Adamantane, 1-acetyl-2,2-ethylenedioxy-	QYZUXPQHBRUDQD-UHFFFAOYSA-N	QYZUXPQHBRUDQD	37	236.141	527	538	7.32	7	20475	4	0.0851064	2.94806		high	866.319	0.75987	[ 0. 0. 0. 0. 0. 0. 0. 0. 0. 0. 0. 0. 0. 0. 0. 0. 0. 0. 0. 0. 0. 0. 0. 0. 0. 0. 0. 20. 20. 10. 0. 0. 0. 0. 0. 0. 0. 0. 0. 20. 30. 90. 0. 690. 50. 20. 0. 0. 0. 0. 0. 10. 0. 100. 50. 30. 0. 0. 0. 0. 0. 0. 0. 0. 0. 30. 40. 40. 10. 10. 0. 0. 0. 30. 0. 0. 0. 0. 50. 130. 120. 90. 0. 0. 10. 0. 0. 0. 0. 0. 20. 20. 50. 50. 30. 30. 10. 10. 0. 0. 0. 0. 0. 0. 0. 10. 10. 0. 0. 10. 0. 0. 0. 0. 0. 0. 0. 20. 20.…
198	Adamantane-1-carbohydrazide	FJXQVRADKYKERU-UHFFFAOYSA-N	FJXQVRADKYKERU	32	194.142	648	668	0.58	20	10452	1	0.0454545	0.854713		high	876.923	0.954095	[ 0. 0. 0. 0. 0. 0. 0. 0. 0. 0. 0. 0. 0. 0. 0. 0. 0. 0. 0. 0. 0. 0. 0. 0. 0. 0. 0. 20. 0. 0. 0. 310. 0. 0. 0. 0. 0. 0. 0. 0. 10. 60. 10. 0. 0. 0. 0. 0. 0. 0. 0. 0. 0. 10. 20. 10. 0. 0. 0. 10. 0. 0. 0. 0. 0. 0. 10. 40. 10. 0. 0. 0. 0. 0. 0. 0. 0. 0. 0. 10. 0. 10. 0. 0. 0. 0. 0. 0. 0. 0. 0. 0. 20. 30. 30. 10. 0. 0. 0. 0. 0. 0. 0. 0. 0. 0. 0. 0. 0. 0. 0. 0. 0. 0. 0. 0. 0. 0. 0. 0. 0. 0. 0. 0. 0. 0. …
201	1-Adamantanecarboxylic acid, 1-cyclohexyliminoprop-2-yl ester N-oxide	NQPLKNMDHGQUDV-BKUYFWCQSA-N	NQPLKNMDHGQUDV	54	319.227	NA	NA	NA	NA	50974	1	0.0333333	1.39329		high	839.024	0.933543	[ 0. 0. 0. 0. 0. 0. 0. 0. 0. 0. 0. 0. 0. 0. 0. 0. 0. 0. 0. 0. 0. 0. 0. 0. 0. 0. 0. 20. 0. 0. 0. 0. 0. 0. 0. 0. 0. 0. 0. 0. 10. 60. 10. 0. 0. 0. 0. 0. 0. 0. 0. 0. 0. 10. 30. 40. 0. 0. 0. 0. 0. 0. 0. 0. 0. 0. 10. 20. 10. 0. 0. 0. 0. 0. 0. 0. 0. 0. 0. 10. 10. 20. 20. 240. 10. 0. 0. 0. 0. 0. 0. 10. 0. 20. 10. 0. 0. 0. 0. 0. 0. 0. 0. 0. 0. 0. 0. 0. 0. 0. 0. 0. 0. 0. 0. 0. 0. 0. 0. 0. 0. 0. 0. 0. 0. 0.…
202	1-Adamantanecarboxylic acid, 1-cyclopentylethyl ester	BURRFGDWEAFZRW-UHFFFAOYSA-N	BURRFGDWEAFZRW	48	276.209	NA	NA	NA	NA	29300	3	0.103448	1.91019		high	206.178	0.824309	[ 0. 0. 0. 0. 0. 0. 0. 0. 0. 0. 0. 0. 0. 0. 0. 0. 0. 0. 0. 0. 0. 0. 0. 0. 0. 0. 0. 10. 0. 0. 0. 0. 0. 0. 0. 0. 0. 0. 0. 0. 30. 50. 0. 0. 0. 0. 0. 0. 0. 0. 0. 0. 0. 10. 0. 10. 0. 0. 0. 0. 0. 0. 0. 0. 0. 10. 10. 30. 20. 50. 0. 0. 0. 0. 0. 0. 0. 0. 0. 0. 0. 0. 0. 0. 0. 0. 0. 0. 0. 0. 0. 10. 10. 30. 20. 10. 60. 220. 10. 0. 0. 0. 0. 0. 0. 0. 0. 0. 0. 0. 0. 0. 0. 0. 0. 0. 0. 0. 0. 0. 0. 0. 0. 0. 0. 0. …
203	1-Adamantanecarboxylic acid, 2,2-dimethylpropyl ester	STDNHSQWRFEMLO-UHFFFAOYSA-N	STDNHSQWRFEMLO	44	250.193	NA	NA	NA	NA	19311	1	0.047619	0.762068		high	699.491	0.975321	[ 0. 0. 0. 0. 0. 0. 0. 0. 0. 0. 0. 0. 0. 0. 0. 0. 0. 0. 0. 0. 0. 0. 0. 0. 0. 0. 0. 0. 0. 0. 0. 0. 0. 0. 0. 0. 0. 0. 0. 0. 0. 30. 0. 0. 0. 0. 0. 0. 0. 0. 0. 0. 0. 0. 10. 0. 0. 50. 0. 0. 0. 0. 0. 0. 0. 0. 0. 20. 10. 0. 0. 70. 0. 0. 0. 0. 0. 0. 0. 0. 0. 0. 0. 0. 0. 0. 0. 0. 0. 0. 0. 0. 0. 20. 10. 0. 0. 0. 0. 0. 0. 0. 0. 0. 0. 0. 0. 0. 0. 0. 0. 0. 0. 0. 0. 0. 0. 0. 0. 0. 0. 0. 0. 0. 0. 0. 0. 0. 0. 0.…
204	1-Adamantanecarboxylic acid, 2-butyl ester	OTFHZSAGXXABSX-UHFFFAOYSA-N	OTFHZSAGXXABSX	41	236.178	NA	NA	NA	NA	18786	0	0	1.15269		high	302.865	0.85727	[ 0. 0. 0. 0. 0. 0. 0. 0. 0. 0. 0. 0. 0. 0. 0. 0. 0. 0. 0. 0. 0. 0. 0. 0. 0. 0. 0. 20.2020202 0. 10.1010101 0. 0. 0. 0. 0. 0. 0. 0. 0. 10.1010101 10.1010101 40.4040404 0. 0. 0. 0. 0. 0. 0. 0. 0. 0. 0. 10.1010101 10.1010101 10.1010101 10.1010101 222.22222222 10.1010101 0. 0. 0. 0. 0. 0. 0. 0. 40.4040404 10.1010101 0. 0. 0. 0. 0. 0. 0. 0. 0. 0. 20.2020202 10.1010101 0. 0. 0. 0. 0. 0. 0. 0. 0. 0. 0.…
237	N,N'-BIS(3-AMINOPROPYL)ETHYLENEDIAMINE	RXFCIXRFAJRBSG-UHFFFAOYSA-N	RXFCIXRFAJRBSG	34	174.34	459	494	0.19	26	8205	9	0.272727	10.7033	N	low	364.086	0.426315	[ 0. 0. 0. 0. 0. 0. 0. 0. 0. 0. 0. 0. 0. 0. 0. 0. 0. 0. 0. 0. 0. 0. 0. 0. 0. 0. 0. 0. 40. 140. 970. 20. 0. 0. 0. 0. 0. 0. 0. 0. 0. 10. 40. 90. 120. 0. 0. 0. 0. 0. 0. 0. 0. 0. 0. 10. 70. 100. 60. 0. 0. 0. 0. 0. 0. 0. 0. 0. 0. 0. 20. 10. 0. 0. 0. 0. 0. 0. 0. 0. 0. 0. 0. 0. 0. 20. 20. 1000. 50. 0. 0. 0. 0. 0. 0. 0. 0. 10. 0. 0. 0. 30. 0. 0. 0. 0. 0. 0. 0. 0. 0. 0. 0. 0. 10. 0. 0. 0. 0. 0. 0. 0. 0. 0…
238	1,9-DIAMINONONANE	SXJVFQLYZSNZBT-UHFFFAOYSA-N	SXJVFQLYZSNZBT	33	158.33	NA	NA	NA	NA	7239	8	0.25	9.85179	N	low	363.542	0.933753	[ 0. 0. 0. 0. 0. 0. 0. 0. 0. 0. 0. 0. 0. 0. 0. 0. 0. 0. 0. 0. 0. 0. 0. 0. 0. 0. 0. 0. 30. 30. 1000. 10. 0. 0. 0. 0. 0. 0. 0. 0. 0. 10. 50. 30. 50. 0. 0. 0. 0. 0. 0. 0. 0. 0. 0. 10. 10. 10. 0. 0. 0. 0. 0. 0. 0. 0. 0. 0. 0. 0. 10. 0. 10. 0. 0. 0. 0. 0. 0. 0. 0. 0. 0. 0. 0. 0. 10. 0. 0. 0. 0. 0. 0. 0. 0. 0. 0. 0. 10. 0. 10. 0. 0. 0. 0. 0. 0. 0. 0. 0. 0. 0. 0. 0. 0. 0. 0. 0. 0. 0. 0. 0. 0. 0. 0. 0. 0…
239	N,N-BIS(3-AMINOPROPYL)TRIMETHYLENEDIAMINE	QMXSDTGNCZVWTB-UHFFFAOYSA-N	QMXSDTGNCZVWTB	37	188.37	356	371	NA	NA	11586	9	0.25	9.80956	N	low	719.142	0.304303	[ 0. 0. 0. 0. 0. 0. 0. 0. 0. 0. 0. 0. 0. 0. 0. 0. 0. 0. 0. 0. 0. 0. 0. 0. 0. 0. 0. 0. 0. 20. 1000. 20. 0. 0. 0. 0. 0. 0. 0. 0. 0. 0. 30. 20. 60. 0. 0. 0. 0. 0. 0. 0. 0. 0. 0. 10. 20. 20. 20. 0. 0. 0. 0. 0. 0. 0. 0. 0. 0. 0. 0. 0. 0. 0. 0. 0. 0. 0. 0. 0. 0. 0. 0. 0. 0. 10. 10. 0. 0. 0. 0. 0. 0. 0. 0. 0. 0. 0. 0. 0. 0. 0. 0. 0. 0. 0. 0. 0. 0. 0. 0. 0. 0. 0. 0. 0. 0. 0. 0. 0. 0. 0. 0. 0. 0. 0. 0. 0.…
241	N-8-GUANIDINO-SPERMIDINE	XYCUJKFFVBCJEF-UHFFFAOYSA-N	XYCUJKFFVBCJEF	34	188.35	451	476	0.51	20	10068	9	0.264706	9.51719	N	low	612.866	0.455286	[ 0. 0. 0. 0. 0. 0. 0. 0. 0. 0. 0. 0. 0. 0. 0. 0. 0. 0. 0. 0. 0. 0. 0. 0. 0. 0. 0. 0. 130. 130. 1000. 20. 0. 0. 0. 0. 0. 0. 0. 0. 0. 60. 60. 940. 250. 20. 0. 0. 0. 0. 0. 0. 0. 0. 0. 50. 100. 120. 20. 40. 0. 0. 0. 0. 0. 0. 0. 0. 10. 30. 10. 30. 70. 0. 0. 0. 0. 0. 0. 0. 0. 0. 0. 0. 20. 30. 50. 640. 30. 0. 0. 0. 0. 0. 0. 0. 0. 0. 10. 40. 130. 60. 0. 0. 0. 0. 0. 0. 0. 0. 0. 0. 10. 20. 80. 20. 0. 0. 0…
242	PROPANENITRILE, 3-(HEXYLAMINO)-	IBFRLHYBIOCBTE-UHFFFAOYSA-N	IBFRLHYBIOCBTE	29	156.31	573	590	55.2	1	6192	7	0.233333	9.43786	N	low	910.029	0.659705	[ 0. 0. 0. 0. 0. 0. 0. 0. 0. 0. 0. 0. 0. 0. 0. 10. 0. 0. 0. 0. 0. 0. 0. 0. 0. 0. 0. 30. 140. 440. 50. 0. 0. 0. 0. 0. 0. 0. 0. 0. 10. 10. 60. 420. 40. 0. 0. 0. 0. 0. 0. 0. 0. 0. 160. 10. 10. 90. 0. 0. 0. 0. 0. 0. 0. 0. 0. 0. 10. 0. 0. 90. 0. 0. 0. 0. 0. 0. 0. 0. 0. 0. 10. 1000. 70. 200. 10. 0. 0. 0. 0. 0. 0. 0. 0. 0. 10. 50. 0. 10. 0. 0. 0. 0. 0. 0. 0. 0. 0. 10. 0. 0. 0. 30. 790. 60. 0. 0. 0. 0. 0…
243	AZELEONITRILE	QXOYPGTWWXJFDI-UHFFFAOYSA-N	QXOYPGTWWXJFDI	25	154.29	431	439	0.16	34	6042	6	0.214286	9.0328	N	low	257.272	0.51986	[ 0. 0. 0. 0. 0. 0. 0. 0. 0. 0. 0. 0. 0. 0. 0. 90. 0. 0. 0. 0. 0. 0. 0. 0. 0. 0. 0. 150. 410. 140. 0. 0. 0. 0. 0. 0. 0. 0. 0. 0. 260. 320. 480. 50. 0. 0. 0. 0. 0. 0. 0. 0. 20. 70. 820. 70. 50. 0. 0. 0. 0. 0. 0. 0. 0. 0. 60. 130. 620. 40. 0. 0. 0. 0. 0. 0. 0. 0. 0. 0. 90. 20. 610. 30. 0. 0. 0. 0. 0. 0. 0. 0. 0. 0. 40. 30. 170. 10. 0. 0. 0. 0. 0. 0. 0. 0. 0. 0. 20. 10. 140. 10. 0. 0. 0. 0. 0. 0. 0.…
245	1-OCTANAMINE, N-METHYL-	SEGJNMCIMOLEDM-UHFFFAOYSA-N	SEGJNMCIMOLEDM	30	143.31	713	774	81.6	1	5996	7	0.233333	8.92613	N	low	937.514	0.965287	[ 0. 0. 0. 0. 0. 0. 0. 0. 0. 0. 0. 0. 0. 0. 0. 0. 0. 0. 0. 0. 0. 0. 0. 0. 0. 0. 0. 10. 60. 110. 0. 10. 0. 0. 0. 0. 0. 0. 0. 0. 0. 10. 50. 130. 1000. 20. 0. 0. 0. 0. 0. 0. 0. 0. 0. 10. 20. 50. 60. 0. 0. 0. 0. 0. 0. 0. 0. 0. 0. 10. 10. 30. 0. 0. 0. 0. 0. 0. 0. 0. 0. 0. 0. 0. 10. 40. 20. 0. 0. 0. 0. 0. 0. 0. 0. 0. 0. 0. 0. 40. 10. 0. 0. 0. 0. 0. 0. 0. 0. 0. 0. 0. 0. 50. 10. 0. 0. 0. 0. 0. 0. 0. 0. 0…
246	N-AMYL-N-BUTYL AMINE	AMJIVVJFADZSNZ-UHFFFAOYSA-N	AMJIVVJFADZSNZ	30	143.31	665	679	63.8	1	6114	7	0.233333	8.92613	N	low	891.797	0.487047	[ 0. 0. 0. 0. 0. 0. 0. 0. 0. 0. 0. 0. 0. 0. 0. 10. 0. 0. 0. 0. 0. 0. 0. 0. 0. 0. 0. 70. 290. 950. 90. 0. 0. 0. 0. 0. 0. 0. 0. 10. 10. 90. 170. 1000. 130. 0. 0. 0. 0. 0. 0. 0. 0. 10. 10. 70. 130. 500. 30. 0. 0. 0. 0. 0. 0. 0. 0. 0. 30. 70. 80. 180. 10. 0. 0. 0. 0. 0. 0. 0. 0. 0. 0. 0. 0. 20. 960. 50. 0. 0. 0. 0. 0. 0. 0. 0. 0. 20. 30. 20. 940. 60. 0. 0. 0. 0. 0. 0. 0. 0. 0. 0. 30. 10. 90. 0. 0. 0.…
247	1-HEXANAMINE, N-PROPYL-	WBLXZSQLBOFHAB-UHFFFAOYSA-N	WBLXZSQLBOFHAB	30	143.31	564	614	1.12	13	6183	7	0.233333	8.92613	N	low	796.99	0.717369	[ 0. 0. 0. 0. 0. 0. 0. 0. 0. 0. 0. 0. 0. 0. 0. 20. 0. 0. 0. 0. 0. 0. 0. 0. 0. 0. 0. 30. 160. 380. 100. 0. 0. 0. 0. 0. 0. 0. 0. 0. 0. 80. 90. 900. 70. 0. 0. 0. 0. 0. 0. 0. 0. 0. 10. 40. 60. 150. 0. 0. 0. 0. 0. 0. 0. 0. 0. 0. 10. 0. 30. 160. 1000. 40. 0. 0. 0. 0. 0. 0. 0. 0. 0. 0. 20. 190. 100. 0. 0. 0. 0. 0. 0. 0. 0. 0. 0. 0. 10. 0. 10. 0. 0. 0. 0. 0. 0. 0. 0. 0. 0. 0. 20. 10. 800. 60. 0. 0. 0. 0.…
248	N,N',N''-TRIMETHYLDIITRIMETHYLENETRIAMINE	PQYGBJHVVYREGU-UHFFFAOYSA-N	PQYGBJHVVYREGU	35	173.35	NA	NA	NA	NA	9712	8	0.235294	8.88758	N	low	607.147	0.57509	[ 0. 0. 0. 0. 0. 0. 0. 0. 0. 0. 0. 0. 0. 0. 0. 0. 0. 0. 0. 0. 0. 0. 0. 0. 0. 0. 0. 0. 40. 20. 10. 0. 0. 0. 0. 0. 0. 0. 0. 0. 0. 0. 100. 100. 1000. 20. 0. 0. 0. 0. 0. 0. 0. 0. 0. 0. 10. 30. 60. 0. 0. 0. 0. 0. 0. 0. 0. 0. 0. 0. 40. 20. 20. 0. 0. 0. 0. 0. 0. 0. 0. 0. 0. 0. 0. 0. 0. 0. 0. 0. 0. 0. 0. 0. 0. 0. 0. 0. 0. 10. 10. 0. 0. 0. 0. 0. 0. 0. 0. 0. 0. 0. 0. 0. 10. 220. 10. 0. 0. 0. 0. 0. 0. 0. 0.…
249	1,4-BUTANEDIAMINE, N-(3-AMINOPROPYL)-	ATHGHQPFGPMSJY-UHFFFAOYSA-N	ATHGHQPFGPMSJY	29	145.29	455	475	0.55	9	5266	7	0.25	8.77929	N	low	515.209	0.590591	[ 0. 0. 0. 0. 0. 0. 0. 0. 0. 0. 0. 0. 0. 0. 0. 0. 0. 0. 0. 0. 0. 0. 0. 0. 0. 0. 0. 0. 50. 90. 1000. 30. 0. 0. 0. 0. 0. 0. 0. 0. 0. 10. 10. 80. 100. 10. 0. 0. 0. 0. 0. 0. 0. 0. 0. 10. 40. 60. 20. 0. 0. 0. 0. 0. 0. 0. 0. 0. 0. 0. 20. 0. 0. 0. 0. 0. 0. 0. 0. 0. 0. 0. 0. 0. 0. 10. 0. 210. 10. 0. 0. 0. 0. 0. 0. 0. 0. 0. 0. 0. 10. 70. 0. 0. 0. 0. 0. 0. 0. 0. 0. 0. 0. 20. 10. 20. 0. 0. 0. 0. 0. 0. 0. 0.…
250	TRIETHYLENETETRAMINE	VILCJCGEZXAXTO-UHFFFAOYSA-N	VILCJCGEZXAXTO	28	146.28	NA	NA	NA	NA	5179	7	0.259259	8.70632	N	low	572.716	0.17295	[ 0. 0. 0. 0. 0. 0. 0. 0. 0. 0. 0. 0. 0. 0. 0. 0. 0. 0. 0. 0. 0. 0. 0. 0. 0. 0. 0. 0. 20. 70. 1000. 30. 10. 0. 0. 0. 0. 0. 0. 0. 0. 0. 0. 250. 120. 0. 0. 0. 0. 0. 0. 0. 0. 0. 0. 0. 10. 130. 10. 0. 0. 0. 0. 0. 0. 0. 0. 0. 0. 0. 0. 0. 0. 600. 20. 0. 0. 0. 0. 0. 0. 0. 0. 0. 0. 0. 210. 20. 0. 0. 0. 0. 0. 0. 0. 0. 0. 0. 0. 0. 0. 0. 0. 0. 0. 0. 0. 0. 0. 0. 0. 0. 0. 0. 10. 0. 650. 40. 0. 0. 0. 0. 0. 0. …
251	PROPANENITRILE, 3,3',3''-NITRILOTRIS-	FYYPYNRGACGNNN-UHFFFAOYSA-N	FYYPYNRGACGNNN	25	182.31	623	627	59.5	1	5250	6	0.2	8.68774	N	low	733.648	0.886684	[ 0. 0. 0. 0. 0. 0. 0. 0. 0. 0. 0. 0. 0. 0. 0. 0. 0. 0. 0. 0. 0. 0. 0. 0. 0. 0. 0. 20. 40. 0. 0. 0. 0. 0. 0. 0. 0. 0. 0. 0. 30. 120. 820. 20. 0. 0. 0. 0. 0. 0. 0. 0. 0. 10. 980. 120. 10. 0. 0. 0. 0. 0. 0. 0. 0. 0. 0. 10. 0. 0. 0. 0. 0. 0. 0. 0. 0. 0. 0. 10. 70. 220. 260. 20. 0. 0. 0. 0. 0. 0. 0. 0. 0. 0. 0. 0. 30. 0. 0. 0. 0. 0. 0. 0. 0. 0. 0. 0. 0. 0. 0. 0. 0. 0. 0. 0. 0. 0. 0. 0. 20. 0. 0. 0. 0…
252	N-METHYLENE-N-OCTYLIMINE	PIEFHHPASASGCR-UHFFFAOYSA-N	PIEFHHPASASGCR	28	142.3	459	471	NA	NA	6053	7	0.241379	8.68207	N	low	503.043	0.675963	[ 0. 0. 0. 0. 0. 0. 0. 0. 0. 0. 0. 0. 0. 0. 0. 10.1010101 0. 0. 0. 0. 0. 0. 0. 0. 0. 0. 0. 60.60606061 141.41414141 323.23232323 0. 0. 0. 0. 0. 0. 0. 0. 0. 0. 20.2020202 181.81818182 1000. 313.13131313 10.1010101 0. 0. 0. 0. 0. 0. 0. 0. 10.1010101 20.2020202 80.80808081 90.90909091 111.11111111 0. 0. 0. 0. 0. 0. 0. 0. 0. 10.1010101 20.2020202 30.3030303 30.3030303 40.4040404 0. 0. 0. 0. 0. 0. 0. …
253	1-BUTANAMINE, N-PENTYLIDENE-	DQUFJSBUTDTRNC-MDZDMXLPSA-N	DQUFJSBUTDTRNC	28	142.3	550	612	0.51	12	8181	6	0.206897	8.68207	N	low	643.71	0.52278	[ 0. 0. 0. 0. 0. 0. 0. 0. 0. 0. 0. 0. 0. 0. 0. 20. 0. 0. 0. 0. 0. 0. 0. 0. 0. 0. 0. 70. 150. 1000. 40. 0. 0. 0. 0. 0. 0. 0. 0. 0. 10. 210. 220. 210. 0. 0. 0. 0. 0. 0. 0. 0. 0. 20. 60. 130. 110. 990. 40. 0. 0. 0. 0. 0. 0. 0. 0. 10. 20. 30. 10. 0. 0. 0. 0. 0. 0. 0. 0. 0. 0. 0. 10. 30. 240. 20. 0. 0. 0. 0. 0. 0. 0. 0. 0. 0. 20. 60. 930. 120. 0. 0. 0. 0. 0. 0. 0. 0. 0. 0. 20. 20. 70. 20. 0. 0. 0. 0. …
254	N-OCTYL GUANIDINE	XPYXSZDENRDLKD-UHFFFAOYSA-N	XPYXSZDENRDLKD	33	172.34	368	368	NA	NA	8258	7	0.212121	8.66434	N	low	763.039	0.53548	[ 0. 0. 0. 0. 0. 0. 0. 0. 0. 0. 0. 0. 0. 0. 0. 0. 0. 0. 0. 0. 0. 0. 0. 0. 0. 0. 0. 10. 30. 100. 0. 0. 0. 0. 0. 0. 0. 0. 0. 0. 0. 40. 60. 130. 470. 40. 0. 0. 0. 0. 0. 0. 0. 0. 0. 20. 80. 80. 0. 10. 0. 0. 0. 0. 0. 0. 0. 0. 0. 0. 10. 50. 1000. 30. 0. 0. 0. 0. 0. 0. 0. 0. 0. 0. 10. 90. 50. 10. 0. 0. 0. 0. 0. 0. 0. 0. 0. 0. 0. 80. 10. 0. 0. 0. 0. 0. 0. 0. 0. 0. 0. 0. 20. 230. 40. 0. 0. 0. 0. 0. 0. 0. …
255	NONANENITRILE	PLZZPPHAMDJOSR-UHFFFAOYSA-N	PLZZPPHAMDJOSR	26	141.29	NA	NA	NA	NA	6831	6	0.214286	8.51324	N	low	312.093	0.515783	[ 0. 0. 0. 0. 0. 0. 0. 0. 0. 0. 0. 0. 0. 0. 0. 40. 0. 0. 0. 0. 0. 0. 0. 0. 0. 0. 0. 120. 190. 1000. 20. 0. 0. 0. 0. 0. 0. 0. 0. 10. 70. 260. 220. 650. 20. 0. 0. 0. 0. 0. 0. 0. 0. 30. 220. 90. 90. 230. 10. 0. 0. 0. 0. 0. 0. 0. 0. 30. 190. 20. 30. 210. 10. 0. 0. 0. 0. 0. 0. 0. 0. 10. 170. 40. 10. 150. 10. 0. 0. 0. 0. 0. 0. 0. 0. 10. 140. 10. 10. 110. 0. 0. 0. 0. 0. 0. 0. 0. 0. 10. 120. 10. 30. 0. 0…
256	N,N'-DIBUTYLIDENE-HYDRAZINE	MREJHSSUOXPZPS-FIFLTTCUSA-N	MREJHSSUOXPZPS	26	142.28	NA	NA	NA	NA	4106	5	0.185185	8.36984	N	low	395.362	0.514521	[ 0. 0. 0. 0. 0. 0. 0. 0. 0. 0. 0. 0. 0. 0. 0. 50. 0. 0. 0. 0. 0. 0. 0. 0. 0. 0. 0. 410. 220. 840. 10. 0. 0. 0. 0. 0. 0. 0. 0. 0. 40. 190. 120. 1000. 30. 0. 0. 0. 0. 0. 0. 0. 0. 30. 100. 330. 370. 50. 0. 0. 0. 0. 0. 0. 0. 0. 0. 0. 60. 30. 40. 0. 0. 0. 0. 0. 0. 0. 0. 0. 0. 0. 0. 0. 10. 0. 0. 0. 0. 0. 0. 0. 0. 0. 0. 0. 0. 0. 0. 0. 0. 0. 0. 0. 0. 0. 0. 0. 0. 0. 0. 110. 10. 0. 0. 0. 0. 0. 0. 0. 0. 0.…
257	2-BUTENE-1,4-DIAMINE, N,N'-DIETHYL-	YWWSWEIXJXYQJB-AATRIKPKSA-N	YWWSWEIXJXYQJB	28	142.28	384	496	NA	NA	6398	6	0.222222	8.36984	N	low	294.255	0.419751	[ 0. 0. 0. 0. 0. 0. 0. 0. 0. 0. 0. 0. 0. 0. 0. 0. 0. 0. 0. 0. 0. 0. 0. 0. 0. 0. 0. 0. 290. 970. 80. 0. 0. 0. 0. 0. 0. 0. 0. 0. 30. 40. 80. 110. 20. 0. 0. 0. 0. 0. 0. 0. 0. 10. 80. 40. 30. 30. 1000. 30. 0. 0. 0. 0. 0. 0. 0. 20. 40. 30. 0. 0. 0. 0. 0. 0. 0. 0. 0. 0. 0. 0. 20. 40. 40. 0. 0. 0. 0. 0. 0. 0. 0. 0. 0. 0. 60. 40. 220. 20. 0. 0. 0. 0. 0. 0. 0. 0. 0. 0. 0. 30. 10. 0. 0. 0. 0. 0. 0. 0. 0. 0…
258	BUTANAL, 2-BUTENYLHYDRAZONE	NJOLUQSSLMAZEB-KWRXBJJZSA-N	NJOLUQSSLMAZEB	26	141.27	537	546	1.93	34	5666	5	0.192308	8.13355	N	low	875.731	0.645756	[ 0. 0. 0. 0. 0. 0. 0. 0. 0. 0. 0. 0. 0. 0. 0. 0. 0. 0. 0. 0. 0. 0. 0. 0. 0. 0. 0. 80. 60. 280. 10. 0. 0. 0. 0. 0. 0. 0. 0. 10. 10. 40. 20. 100. 0. 0. 0. 0. 0. 0. 0. 0. 0. 40. 80. 1000. 130. 0. 0. 0. 0. 0. 0. 0. 0. 0. 0. 0. 10. 10. 10. 0. 0. 0. 0. 0. 0. 0. 0. 0. 0. 0. 0. 10. 10. 600. 30. 0. 0. 0. 0. 0. 0. 0. 0. 0. 0. 30. 0. 90. 10. 0. 0. 0. 0. 0. 0. 0. 0. 10. 0. 40. 0. 0. 0. 0. 0. 0. 0. 0. 0. 0. …
259	2-NONENENITRILE	WOVJAWMZNOWDII-BQYQJAHWSA-N	WOVJAWMZNOWDII	24	139.27	NA	NA	NA	NA	4376	5	0.192308	8.03997	N	low	378.867	0.439094	[ 0. 0. 0. 0. 0. 0. 0. 0. 0. 0. 0. 0. 0. 0. 0. 40. 0. 0. 0. 0. 0. 0. 0. 0. 0. 0. 0. 110. 110. 750. 10. 0. 0. 0. 0. 0. 0. 0. 0. 20. 30. 190. 130. 740. 20. 0. 0. 0. 0. 0. 0. 0. 20. 20. 20. 40. 50. 140. 0. 0. 0. 0. 0. 0. 0. 30. 380. 20. 0. 20. 20. 250. 10. 0. 0. 0. 0. 0. 20. 30. 170. 10. 0. 0. 20. 90. 30. 0. 0. 0. 10. 10. 20. 10. 70. 10. 0. 0. 0. 0. 0. 0. 0. 0. 0. 0. 10. 0. 80. 10. 0. 0. 0. 0. 0. 0.…
260	8-NONENE-1-NITRILE	AFXXJCGHWSTDDE-UHFFFAOYSA-N	AFXXJCGHWSTDDE	24	139.27	357	360	NA	NA	4529	6	0.230769	8.03997	N	low	236.935	0.520851	[ 0. 0. 0. 0. 0. 0. 0. 0. 0. 0. 0. 0. 0. 0. 0. 0. 0. 0. 0. 0. 0. 0. 0. 0. 0. 0. 0. 160. 60. 20. 0. 0. 0. 0. 0. 0. 0. 0. 0. 10. 50. 1000. 120. 10. 0. 0. 0. 0. 0. 0. 0. 0. 0. 10. 160. 340. 30. 0. 0. 0. 0. 0. 0. 0. 0. 0. 0. 0. 220. 170. 10. 0. 0. 0. 0. 0. 0. 0. 0. 0. 0. 0. 120. 110. 0. 0. 0. 0. 0. 0. 0. 0. 0. 0. 10. 10. 140. 120. 10. 0. 0. 0. 0. 0. 0. 0. 0. 0. 0. 0. 10. 10. 0. 0. 0. 0. 0. 0. 0. 0. 0…
261	OCTANEDINITRILE	BTNXBLUGMAMSSH-UHFFFAOYSA-N	BTNXBLUGMAMSSH	22	140.26	432	570	0.03	19	3467	5	0.2	8.03997	N	low	216.356	0.422693	[ 0. 0. 0. 0. 0. 0. 0. 0. 0. 0. 0. 0. 0. 0. 0. 30. 0. 0. 0. 0. 0. 0. 0. 0. 0. 0. 0. 140. 470. 100. 0. 0. 0. 0. 0. 0. 0. 0. 0. 0. 330. 320. 190. 10. 0. 0. 0. 0. 0. 0. 0. 0. 10. 50. 750. 80. 40. 0. 0. 0. 0. 0. 0. 0. 0. 0. 50. 90. 760. 40. 0. 0. 0. 0. 0. 0. 0. 0. 0. 20. 40. 50. 300. 10. 0. 0. 0. 0. 0. 0. 0. 0. 0. 0. 40. 10. 260. 10. 0. 0. 0. 0. 0. 0. 0. 0. 0. 0. 20. 20. 0. 0. 0. 0. 0. 0. 0. 0. 0. 0.…
262	2-BUTYNE-1,4-DIAMINE, N,N'-DIETHYL-	DHLUQZDOGQUIOO-UHFFFAOYSA-N	DHLUQZDOGQUIOO	26	140.26	NA	NA	NA	NA	8258	4	0.16	8.03997	N	low	161.789	0.349779	[ 0. 0. 0. 0. 0. 0. 0. 0. 0. 0. 0. 0. 0. 0. 0. 0. 0. 0. 0. 0. 0. 0. 0. 0. 0. 0. 0. 0. 280. 920. 30. 0. 0. 0. 0. 0. 0. 0. 0. 60. 0. 10. 100. 60. 20. 0. 0. 0. 0. 0. 0. 10. 70. 70. 10. 0. 50. 180. 1000. 30. 0. 0. 0. 0. 0. 10. 20. 20. 10. 0. 0. 0. 0. 0. 0. 0. 0. 0. 0. 0. 10. 30. 80. 20. 0. 0. 0. 0. 0. 0. 0. 0. 0. 0. 20. 40. 120. 20. 0. 0. 0. 0. 0. 0. 0. 0. 0. 0. 0. 10. 0. 0. 0. 0. 0. 0. 0. 0. 0. 0. 0…
264	HYDRAZINE, TRIPROPYL-	JOGSSTIPCUFRHC-UHFFFAOYSA-N	JOGSSTIPCUFRHC	33	158.33	498	498	4.11	37	6520	7	0.21875	7.96603	N	low	928.785	0.369198	[ 0. 0. 0. 0. 0. 0. 0. 0. 0. 0. 0. 0. 0. 0. 0. 20.2020202 0. 0. 0. 0. 0. 0. 0. 0. 0. 0. 0. 10.1010101 20.2020202 444.44444444 10.1010101 0. 0. 0. 0. 0. 0. 0. 0. 0. 0. 10.1010101 40.4040404 1000. 30.3030303 0. 0. 0. 0. 0. 0. 0. 0. 0. 0. 0. 0. 30.3030303 0. 0. 0. 0. 0. 0. 0. 0. 0. 0. 0. 0. 10.1010101 20.2020202 60.60606061 0. 0. 0. 0. 0. 0. 0. 0. 0. 0. 0. 0. 10.1010101 90.90909091 10.1010101 0. 0. …
265	1-OCTANAMINE	IOQPZZOEVPZRBK-UHFFFAOYSA-N	IOQPZZOEVPZRBK	27	129.28	669	685	23.1	3	4280	6	0.222222	7.92658	N	low	744.606	0.983791	[ 0. 0. 0. 0. 0. 0. 0. 0. 0. 0. 0. 0. 0. 0. 0. 0. 0. 0. 0. 0. 0. 0. 0. 0. 0. 0. 0. 0. 20. 70. 1000. 20. 0. 0. 0. 0. 0. 0. 0. 0. 0. 30. 30. 50. 40. 0. 0. 0. 0. 0. 0. 0. 0. 0. 0. 10. 20. 10. 0. 0. 0. 0. 0. 0. 0. 0. 0. 0. 0. 10. 0. 10. 10. 0. 0. 0. 0. 0. 0. 0. 0. 0. 0. 0. 0. 0. 0. 0. 0. 0. 0. 0. 0. 0. 0. 0. 0. 0. 0. 20. 10. 0. 0. 0. 0. 0. 0. 0. 0. 0. 0. 0. 0. 0. 0. 0. 0. 0. 0. 0. 0. 0. 0. 0. 0. 0. 0…
266	1-HEXANAMINE, N-ETHYL-	WSTNFGAKGUERTC-UHFFFAOYSA-N	WSTNFGAKGUERTC	27	129.28	641	727	42.4	1	7057	6	0.222222	7.92658	N	low	927.38	0.780714	[ 0. 0. 0. 0. 0. 0. 0. 0. 0. 0. 0. 0. 0. 0. 0. 10. 0. 0. 0. 0. 0. 0. 0. 0. 0. 0. 0. 20. 160. 870. 60. 0. 0. 0. 0. 0. 0. 0. 0. 0. 0. 40. 50. 240. 30. 0. 0. 0. 0. 0. 0. 0. 0. 0. 0. 40. 60. 130. 1000. 40. 0. 0. 0. 0. 0. 0. 0. 0. 0. 10. 10. 80. 80. 0. 0. 0. 0. 0. 0. 0. 0. 0. 0. 0. 0. 110. 10. 0. 0. 0. 0. 0. 0. 0. 0. 0. 0. 0. 20. 0. 10. 0. 0. 0. 0. 0. 0. 0. 0. 0. 0. 0. 0. 10. 280. 20. 0. 0. 0. 0. 0. 0…
267	1-BUTANAMINE, N-BUTYL-	JQVDAXLFBXTEQA-UHFFFAOYSA-N	JQVDAXLFBXTEQA	27	129.28	712	717	41.8	1	6957	6	0.222222	7.92658	N	low	893.897	0.663231	[ 0. 0. 0. 0. 0. 0. 0. 0. 0. 0. 0. 0. 0. 0. 0. 30. 0. 0. 0. 0. 0. 0. 0. 0. 0. 0. 0. 20. 190. 710. 80. 0. 0. 0. 0. 0. 0. 0. 0. 0. 0. 80. 120. 610. 70. 0. 0. 0. 0. 0. 0. 0. 0. 0. 0. 20. 60. 420. 20. 0. 0. 0. 0. 0. 0. 0. 0. 0. 0. 0. 20. 0. 0. 0. 0. 0. 0. 0. 0. 0. 0. 0. 0. 10. 20. 30. 1000. 50. 0. 0. 0. 0. 0. 0. 0. 0. 0. 0. 10. 0. 10. 0. 0. 0. 0. 0. 0. 0. 0. 0. 0. 0. 0. 0. 0. 0. 0. 0. 0. 0. 0. 0. 0. …
269	1-AMINO-7-GUANIDINO-HEPT-3-YNE	KUOLUNCCCOMVGA-UHFFFAOYSA-N	KUOLUNCCCOMVGA	28	169.29	293	294	NA	NA	6605	5	0.178571	7.8628	N	low	505.405	0.190547	[ 0. 0. 0. 0. 0. 0. 0. 0. 0. 0. 0. 0. 0. 0. 0. 0. 0. 0. 0. 0. 0. 0. 0. 0. 0. 0. 0. 0. 20. 20. 1000. 10. 0. 0. 0. 0. 0. 0. 0. 0. 0. 0. 0. 350. 50. 0. 0. 0. 0. 0. 0. 0. 0. 0. 0. 0. 0. 0. 0. 10. 0. 0. 0. 0. 0. 0. 10. 0. 0. 0. 0. 0. 0. 0. 0. 0. 0. 0. 0. 0. 0. 0. 0. 0. 0. 0. 10. 0. 0. 0. 0. 0. 0. 0. 10. 10. 40. 0. 0. 0. 0. 0. 0. 0. 0. 0. 0. 0. 0. 0. 0. 0. 0. 0. 0. 0. 0. 0. 0. 0. 0. 0. 0. 0. 0. 0. 0. 0…
270	H2N(CH2)7NH2	PWSKHLMYTZNYKO-UHFFFAOYSA-N	PWSKHLMYTZNYKO	27	130.27	NA	NA	NA	NA	4104	6	0.230769	7.85349	N	low	133.968	0.944459	[ 0. 0. 0. 0. 0. 0. 0. 0. 0. 0. 0. 0. 0. 0. 0. 0. 0. 0. 0. 0. 0. 0. 0. 0. 0. 0. 0. 0. 10. 40. 1000. 20. 0. 0. 0. 0. 0. 0. 0. 0. 0. 10. 30. 30. 30. 0. 0. 0. 0. 0. 0. 0. 0. 0. 0. 10. 0. 10. 0. 0. 0. 0. 0. 0. 0. 0. 0. 0. 10. 0. 10. 0. 10. 0. 0. 0. 0. 0. 0. 0. 0. 0. 0. 0. 10. 0. 0. 0. 0. 0. 0. 0. 0. 0. 0. 0. 0. 0. 10. 0. 20. 0. 0. 0. 0. 0. 0. 0. 0. 0. 0. 0. 0. 0. 0. 0. 0. 0. 0. 0. 0. 0. 0. 0. 0. 0. 0…
271	HYDRAZINE, HEPTYL-	AETGYOWKOXPRCB-UHFFFAOYSA-N	AETGYOWKOXPRCB	27	130.27	614	653	46.6	1	4383	6	0.230769	7.85349	N	low	925.766	0.556533	[ 0. 0. 0. 0. 0. 0. 0. 0. 0. 0. 0. 0. 0. 0. 0. 0. 0. 0. 0. 0. 0. 0. 0. 0. 0. 0. 0. 40. 70. 150. 50. 1000. 40. 0. 0. 0. 0. 0. 0. 0. 0. 70. 90. 200. 30. 550. 10. 0. 0. 0. 0. 0. 0. 0. 0. 40. 30. 100. 20. 20. 0. 0. 0. 0. 0. 0. 0. 0. 0. 20. 10. 70. 10. 0. 0. 0. 0. 0. 0. 0. 0. 0. 0. 0. 0. 20. 0. 10. 0. 0. 0. 0. 0. 0. 0. 0. 0. 0. 0. 160. 20. 50. 0. 0. 0. 0. 0. 0. 0. 0. 0. 0. 0. 0. 0. 10. 0. 0. 0. 0. 0. …
273	3,3'-IMINOBISPROPYLAMINE	OTBHHUPVCYLGQO-UHFFFAOYSA-N	OTBHHUPVCYLGQO	26	131.26	NA	NA	NA	NA	4218	6	0.24	7.78074	N	low	442.976	0.423709	[ 0. 0. 0. 0. 0. 0. 0. 0. 0. 0. 0. 0. 0. 0. 0. 0. 0. 0. 0. 0. 0. 0. 0. 0. 0. 0. 0. 0. 40. 50. 1000. 20. 0. 0. 0. 0. 0. 0. 0. 0. 0. 10. 30. 30. 90. 0. 0. 0. 0. 0. 0. 0. 0. 0. 0. 10. 40. 30. 30. 0. 0. 0. 0. 0. 0. 0. 0. 0. 0. 0. 10. 10. 0. 0. 0. 0. 0. 0. 0. 0. 0. 0. 0. 0. 0. 0. 10. 230. 10. 0. 0. 0. 0. 0. 0. 0. 0. 0. 0. 0. 10. 40. 0. 0. 0. 0. 0. 0. 0. 0. 0. 0. 0. 0. 10. 0. 0. 0. 0. 0. 0. 0. 0. 0. 0.…
274	METHANAMINE, N-HEPTYLIDENE-	KXQQZMOVGZEPNH-CMDGGOBGSA-N	KXQQZMOVGZEPNH	25	128.27	NA	NA	NA	NA	4077	5	0.192308	7.68426	N	low	369.021	0.583641	[ 0. 0. 0. 0. 0. 0. 0. 0. 0. 0. 0. 0. 0. 0. 0. 20. 0. 0. 0. 0. 0. 0. 0. 0. 0. 0. 0. 30. 30. 220. 0. 0. 0. 0. 0. 0. 0. 0. 0. 0. 10. 50. 1000. 170. 10. 0. 0. 0. 0. 0. 0. 0. 0. 0. 30. 60. 90. 140. 0. 0. 0. 0. 0. 0. 0. 0. 0. 0. 0. 50. 20. 20. 0. 0. 0. 0. 0. 0. 0. 0. 0. 0. 0. 0. 70. 100. 10. 0. 0. 0. 0. 0. 0. 0. 0. 0. 10. 10. 50. 0. 0. 0. 0. 0. 0. 0. 0. 0. 0. 0. 0. 0. 0. 0. 0. 0. 0. 0. 0. 0. 0. 0. 0. …
275	1-BUTANAMINE, N-BUTYLIDENE-	GMYLJUMIAPOWOO-VQHVLOKHSA-N	GMYLJUMIAPOWOO	25	128.27	568	583	2.17	32	3902	5	0.192308	7.68426	N	low	523.244	0.759347	[ 0. 0. 0. 0. 0. 0. 0. 0. 0. 0. 0. 0. 0. 0. 0. 40. 0. 0. 0. 0. 0. 0. 0. 0. 0. 0. 0. 60. 190. 720. 10. 0. 0. 0. 0. 0. 0. 0. 0. 0. 20. 130. 100. 670. 20. 0. 0. 0. 0. 0. 0. 0. 0. 10. 30. 90. 80. 710. 30. 0. 0. 0. 0. 0. 0. 0. 0. 10. 10. 10. 10. 0. 0. 0. 0. 0. 0. 0. 0. 0. 0. 0. 10. 40. 1000. 60. 0. 0. 0. 0. 0. 0. 0. 0. 0. 0. 0. 0. 120. 10. 0. 0. 0. 0. 0. 0. 0. 0. 0. 0. 20. 0. 0. 0. 0. 0. 0. 0. 0. 0. 0…
276	PROPANAL, BUTYLHYDRAZONE	HSFHCHXOARWRSD-SOFGYWHQSA-N	HSFHCHXOARWRSD	25	129.26	476	500	NA	NA	3708	5	0.2	7.6123	N	low	791.48	0.341911	[ 0. 0. 0. 0. 0. 0. 0. 0. 0. 0. 0. 0. 0. 0. 0. 0. 0. 0. 0. 0. 0. 0. 0. 0. 0. 0. 0. 50. 110. 1000. 30. 0. 0. 0. 0. 0. 0. 0. 0. 0. 10. 70. 320. 290. 10. 0. 0. 0. 0. 0. 0. 0. 0. 0. 10. 40. 60. 350. 10. 0. 0. 0. 0. 0. 0. 0. 0. 0. 0. 0. 0. 820. 60. 0. 0. 0. 0. 0. 0. 0. 0. 0. 0. 0. 0. 230. 10. 0. 0. 0. 0. 0. 0. 0. 0. 0. 0. 0. 40. 140. 10. 0. 0. 0. 0. 0. 0. 0. 0. 0. 0. 0. 0. 40. 0. 0. 0. 0. 0. 0. 0. 0. …
277	BUTANAL, PROPYLHYDRAZONE	AIRUFVHYFDRGLU-VQHVLOKHSA-N	AIRUFVHYFDRGLU	25	129.26	521	539	NA	NA	3652	5	0.2	7.6123	N	low	806.497	0.428931	[ 0. 0. 0. 0. 0. 0. 0. 0. 0. 0. 0. 0. 0. 0. 0. 50. 0. 0. 0. 0. 0. 0. 0. 0. 0. 0. 0. 110. 140. 890. 20. 0. 0. 0. 0. 0. 0. 0. 0. 0. 30. 100. 50. 1000. 40. 0. 0. 0. 0. 0. 0. 0. 0. 10. 10. 70. 200. 50. 0. 0. 0. 0. 0. 0. 0. 0. 0. 0. 0. 10. 20. 0. 0. 0. 0. 0. 0. 0. 0. 0. 0. 0. 0. 20. 30. 650. 80. 0. 0. 0. 0. 0. 0. 0. 0. 0. 0. 0. 10. 210. 20. 0. 0. 0. 0. 0. 0. 0. 0. 0. 0. 0. 0. 0. 0. 0. 0. 0. 0. 0. 0. 0…
278	CYANAMIDE, DIBUTYL-	SOGFATPCYLMCMQ-UHFFFAOYSA-N	SOGFATPCYLMCMQ	29	156.31	551	573	6	4	5601	6	0.2	7.59245	N	low	892.259	0.393663	[ 0. 0. 0. 0. 0. 0. 0. 0. 0. 0. 0. 0. 0. 0. 0. 20.2020202 0. 0. 0. 0. 0. 0. 0. 0. 0. 0. 0. 80.80808081 101.01010101 1000. 20.2020202 0. 0. 0. 0. 0. 0. 0. 0. 0. 0. 70.70707071 131.31313131 464.64646465 10.1010101 0. 0. 0. 0. 0. 0. 0. 0. 30.3030303 20.2020202 111.11111111 30.3030303 707.07070707 30.3030303 0. 0. 0. 0. 0. 0. 0. 0. 0. 30.3030303 0. 0. 0. 0. 0. 0. 0. 0. 0. 0. 0. 0. 0. 0. 0. 0. 0. 0. 0…
279	3-DIPROPYLAMINOPROPANENITRILE	TXKWRPYUNDNNMI-UHFFFAOYSA-N	TXKWRPYUNDNNMI	29	156.31	531	535	22.3	40	5878	6	0.2	7.59245	N	low	803.354	0.572381	[ 0. 0. 0. 0. 0. 0. 0. 0. 0. 0. 0. 0. 0. 0. 0. 10. 0. 0. 0. 0. 0. 0. 0. 0. 0. 0. 0. 20. 20. 320. 0. 0. 0. 0. 0. 0. 0. 0. 0. 0. 0. 30. 320. 1000. 30. 0. 0. 0. 0. 0. 0. 0. 0. 0. 80. 0. 0. 0. 0. 0. 0. 0. 0. 0. 0. 0. 0. 0. 0. 0. 70. 140. 10. 0. 0. 0. 0. 0. 0. 0. 0. 10. 40. 10. 0. 10. 0. 0. 0. 0. 0. 0. 0. 0. 0. 0. 10. 0. 10. 0. 0. 0. 0. 0. 0. 0. 0. 0. 0. 0. 0. 10. 0. 0. 360. 30. 0. 0. 0. 0. 0. 0. 0. 0…
282	1,3-PROPANEDIAMINE, N'-(ETHYLCARBONIMIDOYL)-N,N-DIMETHYL-	LMDZBCPBFSXMTL-UHFFFAOYSA-N	LMDZBCPBFSXMTL	28	157.3	NA	NA	NA	NA	6401	5	0.172414	7.52745	N	low	237.913	0.764681	[ 0. 0. 0. 0. 0. 0. 0. 0. 0. 0. 0. 0. 0. 0. 0. 10. 0. 0. 0. 0. 0. 0. 0. 0. 0. 0. 0. 0. 20. 600. 10. 0. 0. 0. 0. 0. 0. 0. 0. 0. 0. 10. 170. 180. 40. 10. 0. 0. 0. 0. 0. 0. 0. 0. 10. 50. 30. 50. 1000. 30. 0. 0. 0. 0. 0. 0. 0. 0. 10. 0. 20. 30. 210. 10. 0. 0. 0. 0. 0. 0. 0. 0. 0. 200. 20. 10. 30. 0. 0. 0. 0. 0. 0. 0. 0. 0. 0. 30. 0. 0. 0. 0. 0. 0. 0. 0. 0. 0. 0. 0. 0. 0. 60. 0. 0. 0. 0. 0. 0. 0. 0. 0…
283	1-NONENE	JRZJOMJEPLMPRA-UHFFFAOYSA-N	JRZJOMJEPLMPRA	27	126.27	614	639	1.08	35	4475	6	0.230769	7.51688		low	618.72	0.662445	[ 0. 0. 0. 0. 0. 0. 0. 0. 0. 0. 0. 0. 0. 0. 0. 40. 0. 0. 0. 0. 0. 0. 0. 0. 0. 0. 0. 260. 150. 680. 10. 0. 0. 0. 0. 0. 0. 0. 0. 30. 100. 1000. 270. 450. 10. 0. 0. 0. 0. 0. 0. 0. 20. 90. 80. 380. 100. 180. 0. 0. 0. 0. 0. 0. 0. 20. 10. 20. 30. 230. 30. 130. 0. 0. 0. 0. 0. 0. 0. 0. 0. 60. 50. 90. 50. 160. 10. 0. 0. 0. 0. 0. 0. 0. 10. 30. 20. 80. 30. 80. 0. 0. 0. 0. 0. 0. 0. 0. 0. 0. 0. 0. 0. 0. 0. 0.…
284	3-NONENE	YCBSHDKATAPNIA-FNORWQNLSA-N	YCBSHDKATAPNIA	27	126.27	NA	NA	NA	NA	4705	5	0.192308	7.51688		low	789.331	0.534905	[ 0. 0. 0. 0. 0. 0. 0. 0. 0. 0. 0. 0. 0. 0. 0. 40. 0. 0. 0. 0. 0. 0. 0. 0. 0. 0. 0. 200. 80. 740. 10. 0. 0. 0. 0. 0. 0. 0. 0. 40. 100. 270. 120. 320. 10. 0. 0. 0. 0. 0. 0. 0. 20. 150. 230. 150. 40. 140. 0. 0. 0. 0. 0. 0. 0. 0. 60. 150. 110. 940. 90. 90. 0. 0. 0. 0. 0. 0. 0. 0. 0. 60. 60. 150. 10. 0. 0. 0. 0. 0. 0. 0. 0. 0. 20. 40. 60. 110. 30. 0. 0. 0. 0. 0. 0. 0. 0. 0. 10. 30. 60. 200. 10. 0. 0.…
285	CIS-3-NONENE	YCBSHDKATAPNIA-ALCCZGGFSA-N	YCBSHDKATAPNIA	27	126.27	NA	NA	NA	NA	6589	5	0.192308	7.51688		low	737.161	0.553992	[ 0. 0. 0. 0. 0. 0. 0. 0. 0. 0. 0. 0. 0. 0. 0. 30. 0. 0. 0. 0. 0. 0. 0. 0. 0. 0. 10. 230. 50. 740. 10. 0. 0. 0. 0. 0. 0. 0. 0. 50. 60. 300. 150. 320. 10. 0. 0. 0. 0. 0. 0. 0. 10. 90. 240. 210. 70. 220. 10. 0. 0. 0. 0. 0. 0. 10. 20. 140. 130. 720. 100. 90. 0. 0. 0. 0. 0. 0. 0. 0. 30. 50. 90. 140. 0. 0. 0. 0. 0. 0. 0. 0. 0. 20. 0. 70. 60. 60. 20. 0. 0. 0. 0. 0. 0. 0. 0. 10. 0. 40. 20. 140. 10. 0. 0…
286	CIS-4-NONENE	KPADFPAILITQBG-CLFYSBASSA-N	KPADFPAILITQBG	27	126.27	NA	NA	NA	NA	6887	5	0.192308	7.51688		low	793.514	0.402307	[ 0. 0. 0. 0. 0. 0. 0. 0. 0. 0. 0. 0. 0. 0. 0. 10. 0. 0. 0. 0. 0. 0. 0. 0. 0. 0. 0. 160. 90. 990. 20. 0. 0. 0. 0. 0. 0. 0. 0. 20. 110. 260. 180. 700. 20. 0. 0. 0. 0. 0. 0. 0. 20. 110. 280. 150. 30. 80. 0. 0. 0. 0. 0. 0. 0. 30. 20. 140. 110. 60. 40. 0. 0. 0. 0. 0. 0. 0. 0. 20. 40. 60. 50. 570. 100. 0. 0. 0. 0. 0. 0. 0. 0. 10. 10. 80. 70. 710. 70. 0. 0. 0. 0. 0. 0. 0. 0. 0. 0. 40. 20. 80. 0. 0. 0. …
287	CIS-2-NONENE	IICQZTQZQSBHBY-HYXAFXHYSA-N	IICQZTQZQSBHBY	27	126.27	NA	NA	NA	NA	7079	5	0.192308	7.51688		low	704.347	0.751061	[ 0. 0. 0. 0. 0. 0. 0. 0. 0. 0. 0. 0. 0. 0. 0. 20. 0. 0. 0. 0. 0. 0. 0. 0. 0. 0. 0. 190. 60. 380. 0. 0. 0. 0. 0. 0. 0. 0. 0. 20. 100. 290. 90. 310. 10. 0. 0. 0. 0. 0. 0. 0. 10. 130. 140. 1000. 100. 70. 0. 0. 0. 0. 0. 0. 0. 0. 0. 120. 100. 280. 50. 150. 10. 0. 0. 0. 0. 0. 0. 0. 0. 30. 40. 50. 0. 100. 0. 0. 0. 0. 0. 0. 0. 0. 0. 0. 10. 50. 0. 0. 0. 0. 0. 0. 0. 0. 0. 0. 0. 10. 20. 10. 0. 0. 0. 0. 0. …
288	4-NONENE	KPADFPAILITQBG-VQHVLOKHSA-N	KPADFPAILITQBG	27	126.27	NA	NA	NA	NA	4654	5	0.192308	7.51688		low	830.971	0.39934	[ 0. 0. 0. 0. 0. 0. 0. 0. 0. 0. 0. 0. 0. 0. 0. 30. 0. 0. 0. 0. 0. 0. 0. 0. 0. 0. 0. 200. 90. 790. 10. 0. 0. 0. 0. 0. 0. 0. 10. 20. 120. 350. 150. 870. 20. 0. 0. 0. 0. 0. 0. 0. 0. 40. 280. 70. 30. 60. 0. 0. 0. 0. 0. 0. 0. 10. 10. 170. 100. 80. 20. 10. 0. 0. 0. 0. 0. 0. 10. 20. 30. 60. 60. 660. 80. 0. 0. 0. 0. 0. 0. 0. 0. 0. 10. 70. 140. 550. 70. 10. 0. 0. 0. 0. 0. 0. 0. 0. 0. 20. 30. 60. 0. 0. 0. …
289	TRANS--4-NONENE	KPADFPAILITQBG-VQHVLOKHSA-N	KPADFPAILITQBG	27	126.27	NA	NA	NA	NA	4622	5	0.192308	7.51688		low	807.032	0.384086	[ 0. 0. 0. 0. 0. 0. 0. 0. 0. 0. 0. 0. 0. 0. 0. 70. 0. 0. 0. 0. 0. 0. 0. 0. 0. 0. 0. 240. 120. 930. 20. 0. 0. 0. 0. 0. 0. 0. 0. 30. 100. 260. 80. 900. 30. 0. 0. 0. 0. 0. 0. 0. 10. 110. 240. 90. 30. 100. 0. 0. 0. 0. 0. 0. 0. 50. 60. 190. 90. 80. 20. 10. 0. 0. 0. 0. 0. 0. 0. 20. 50. 90. 100. 560. 60. 0. 0. 0. 0. 0. 0. 0. 0. 10. 20. 110. 70. 580. 40. 0. 0. 0. 0. 0. 0. 0. 0. 10. 0. 30. 30. 90. 0. 0. 0…
290	3-NONENE, (E)-	YCBSHDKATAPNIA-FNORWQNLSA-N	YCBSHDKATAPNIA	27	126.27	NA	NA	NA	NA	5891	5	0.192308	7.51688		low	769.82	0.512607	[ 0. 0. 0. 0. 0. 0. 0. 0. 0. 0. 0. 0. 0. 0. 0. 40. 0. 0. 0. 0. 0. 0. 0. 0. 0. 0. 0. 180. 110. 660. 10. 0. 0. 0. 0. 0. 0. 0. 0. 10. 70. 260. 130. 270. 0. 0. 0. 0. 0. 0. 0. 0. 20. 140. 160. 130. 40. 170. 0. 0. 0. 0. 0. 0. 0. 0. 10. 160. 140. 730. 50. 70. 10. 0. 0. 0. 0. 0. 0. 0. 0. 90. 20. 110. 0. 0. 0. 0. 0. 0. 0. 0. 0. 10. 0. 40. 30. 40. 20. 0. 0. 0. 0. 0. 0. 0. 0. 0. 0. 10. 50. 180. 10. 0. 0. 0.…
291	(E)-3,4,4-TRIMETHYLHEX-2-ENE	IICQZTQZQSBHBY-HWKANZROSA-N	IICQZTQZQSBHBY	27	126.27	NA	NA	NA	NA	6677	5	0.192308	7.51688		low	805.736	0.81	[ 0. 0. 0. 0. 0. 0. 0. 0. 0. 0. 0. 0. 0. 0. 0. 40. 0. 0. 0. 0. 0. 0. 0. 0. 0. 0. 0. 120. 80. 350. 10. 0. 0. 0. 0. 0. 0. 0. 0. 20. 100. 340. 150. 300. 10. 0. 0. 0. 0. 0. 0. 0. 0. 90. 160. 1000. 90. 90. 0. 0. 0. 0. 0. 0. 0. 0. 30. 50. 70. 320. 30. 120. 0. 0. 0. 0. 0. 0. 0. 0. 0. 40. 70. 70. 40. 40. 0. 0. 0. 0. 0. 0. 0. 0. 0. 30. 10. 80. 0. 0. 0. 0. 0. 0. 0. 0. 0. 0. 0. 0. 0. 0. 0. 0. 0. 0. 0. 0. 0.…
292	2-NONENE	IICQZTQZQSBHBY-HWKANZROSA-N	IICQZTQZQSBHBY	27	126.27	597	667	2.67	27	7531	5	0.192308	7.51688		low	789.253	0.762178	[ 0. 0. 0. 0. 0. 0. 0. 0. 0. 0. 0. 0. 0. 0. 0. 30. 0. 0. 0. 0. 0. 0. 0. 0. 0. 0. 0. 140. 50. 330. 0. 0. 0. 0. 0. 0. 0. 0. 0. 10. 70. 250. 130. 300. 10. 0. 0. 0. 0. 0. 0. 0. 10. 50. 140. 1000. 80. 40. 0. 0. 0. 0. 0. 0. 0. 0. 10. 50. 110. 350. 40. 120. 0. 0. 0. 0. 0. 0. 0. 0. 10. 10. 70. 60. 20. 30. 0. 0. 0. 0. 0. 0. 0. 10. 0. 20. 20. 70. 0. 0. 0. 0. 0. 0. 0. 0. 0. 0. 0. 0. 0. 0. 0. 0. 0. 0. 0. 0. …
293	2-NONENE, (E)-	IICQZTQZQSBHBY-HWKANZROSA-N	IICQZTQZQSBHBY	27	126.27	574	658	1.1	61	6989	5	0.192308	7.51688		low	741.927	0.779068	[ 0. 0. 0. 0. 0. 0. 0. 0. 0. 0. 0. 0. 0. 0. 0. 40. 0. 0. 0. 0. 0. 0. 0. 0. 0. 0. 0. 120. 30. 310. 0. 0. 0. 0. 0. 0. 0. 0. 0. 20. 40. 210. 90. 330. 10. 0. 0. 0. 0. 0. 0. 0. 0. 90. 150. 1000. 90. 80. 0. 0. 0. 0. 0. 0. 0. 0. 20. 20. 80. 290. 40. 100. 0. 0. 0. 0. 0. 0. 0. 20. 10. 60. 80. 50. 20. 30. 0. 0. 0. 0. 0. 0. 0. 0. 10. 70. 20. 50. 0. 0. 0. 0. 0. 0. 0. 0. 0. 0. 0. 0. 10. 20. 0. 0. 0. 0. 0. 0. …
294	OCTANENITRILE	YSIMAPNUZAVQER-UHFFFAOYSA-N	YSIMAPNUZAVQER	23	127.26	437	457	NA	NA	6369	5	0.2	7.51688	N	low	342.166	0.445157	[ 0. 0. 0. 0. 0. 0. 0. 0. 0. 0. 0. 0. 0. 0. 0. 50. 0. 0. 0. 0. 0. 0. 0. 0. 0. 0. 0. 90. 160. 1000. 20. 0. 0. 0. 0. 0. 0. 0. 0. 10. 40. 200. 230. 760. 20. 0. 0. 0. 0. 0. 0. 0. 10. 20. 130. 70. 50. 300. 10. 0. 0. 0. 0. 0. 0. 0. 10. 30. 220. 10. 0. 90. 0. 0. 0. 0. 0. 0. 0. 0. 10. 20. 180. 20. 20. 200. 20. 0. 0. 0. 0. 0. 0. 0. 10. 0. 130. 0. 0. 0. 0. 0. 0. 0. 0. 0. 0. 0. 0. 0. 10. 0. 0. 0. 0. 0. 0. 0…
296	2-BUTEN-1-AMINE, N-BUTYL-, (E)-	AEUGPBYLZNGABC-HWKANZROSA-N	AEUGPBYLZNGABC	25	127.26	512	512	0.49	38	8574	5	0.2	7.4457	N	low	735.367	0.530742	[ 0. 0. 0. 0. 0. 0. 0. 0. 0. 0. 0. 0. 0. 0. 0. 10. 0. 0. 0. 0. 0. 0. 0. 0. 0. 0. 0. 70. 140. 380. 70. 0. 0. 0. 0. 0. 0. 0. 0. 10. 50. 150. 60. 280. 40. 0. 0. 0. 0. 0. 0. 0. 10. 30. 110. 1000. 130. 180. 0. 0. 0. 0. 0. 0. 0. 0. 0. 20. 40. 40. 10. 10. 0. 0. 0. 0. 0. 0. 0. 0. 0. 0. 10. 60. 650. 90. 670. 40. 0. 0. 0. 0. 0. 0. 0. 0. 0. 30. 40. 0. 0. 0. 0. 0. 0. 0. 0. 0. 0. 0. 0. 0. 0. 0. 0. 0. 0. 0. 0.…
297	2-BUTEN-1-AMINE, N-BUTYL-, (Z)-	AEUGPBYLZNGABC-HYXAFXHYSA-N	AEUGPBYLZNGABC	25	127.26	NA	NA	NA	NA	4201	5	0.2	7.4457	N	low	770.038	0.523494	[ 0. 0. 0. 0. 0. 0. 0. 0. 0. 0. 0. 0. 0. 0. 0. 30. 0. 0. 0. 0. 0. 0. 0. 0. 0. 0. 0. 50. 210. 240. 50. 0. 0. 0. 0. 0. 0. 0. 0. 10. 20. 140. 70. 270. 30. 0. 0. 0. 0. 0. 0. 0. 10. 70. 150. 1000. 130. 190. 0. 0. 0. 0. 0. 0. 0. 0. 0. 20. 40. 30. 40. 10. 10. 0. 0. 0. 0. 0. 0. 0. 0. 0. 50. 30. 860. 110. 760. 40. 0. 0. 0. 0. 0. 0. 0. 0. 20. 0. 50. 0. 0. 0. 0. 0. 0. 0. 0. 0. 0. 0. 0. 0. 10. 0. 0. 0. 0. 0.…
298	3-(BUTYLAMINO)PROPIONITRILE	FPGVMJDQNJEAJM-UHFFFAOYSA-N	FPGVMJDQNJEAJM	23	128.25	575	583	50.1	1	4555	5	0.208333	7.4457	N	low	750.087	0.674395	[ 0. 0. 0. 0. 0. 0. 0. 0. 0. 0. 0. 0. 0. 0. 0. 0. 0. 0. 0. 0. 0. 0. 0. 0. 0. 0. 0. 0. 120. 420. 30. 0. 0. 0. 0. 0. 0. 0. 0. 0. 0. 20. 30. 410. 20. 0. 0. 0. 0. 0. 0. 0. 0. 0. 110. 0. 60. 180. 0. 0. 0. 0. 0. 0. 0. 0. 0. 10. 0. 0. 10. 0. 0. 0. 0. 0. 0. 0. 0. 0. 0. 0. 40. 1000. 50. 0. 860. 50. 0. 0. 0. 0. 0. 0. 0. 0. 10. 30. 0. 0. 0. 0. 0. 0. 0. 0. 0. 0. 0. 0. 0. 0. 0. 0. 0. 0. 0. 0. 0. 0. 0. 0. 0. 0…
299	1-NONYNE	OSSQSXOTMIGBCF-UHFFFAOYSA-N	OSSQSXOTMIGBCF	25	124.25	NA	NA	NA	NA	4184	5	0.208333	7.18761		low	317.297	0.563572	[ 0. 0. 0. 0. 0. 0. 0. 0. 0. 0. 0. 0. 0. 0. 0. 20. 0. 0. 0. 0. 0. 0. 0. 0. 0. 0. 0. 170. 110. 1000. 20. 0. 0. 0. 0. 0. 0. 10. 40. 570. 130. 370. 160. 610. 20. 0. 0. 0. 0. 0. 0. 10. 10. 420. 150. 110. 90. 400. 10. 0. 0. 0. 0. 0. 10. 10. 30. 230. 20. 0. 30. 70. 0. 0. 0. 0. 0. 0. 10. 40. 40. 190. 10. 30. 40. 260. 10. 0. 0. 0. 0. 10. 0. 30. 40. 190. 10. 0. 30. 20. 10. 0. 0. 0. 0. 0. 0. 10. 10. 20. 0.…
300	4-NONYNE	RAYTXPDVKZFUEI-UHFFFAOYSA-N	RAYTXPDVKZFUEI	25	124.25	NA	NA	NA	NA	4448	3	0.125	7.18761		low	708.129	0.371484	[ 0. 0. 0. 0. 0. 0. 0. 0. 0. 0. 0. 0. 0. 0. 10. 40. 0. 0. 0. 0. 0. 0. 0. 0. 0. 0. 0. 70. 80. 510. 10. 0. 0. 0. 0. 0. 0. 0. 0. 50. 20. 90. 40. 540. 10. 0. 0. 0. 0. 0. 0. 40. 150. 150. 0. 20. 10. 70. 0. 0. 0. 0. 0. 0. 10. 30. 70. 20. 10. 20. 0. 0. 0. 0. 0. 0. 0. 0. 20. 60. 70. 820. 130. 0. 0. 0. 0. 0. 0. 0. 0. 0. 0. 10. 90. 1000. 90. 0. 0. 0. 0. 0. 0. 0. 0. 0. 0. 0. 0. 70. 0. 0. 0. 0. 0. 0. 0. 0. 0…
301	3-NONYNE	SRRDSRCWRHKEKU-UHFFFAOYSA-N	SRRDSRCWRHKEKU	25	124.25	NA	NA	NA	NA	6535	3	0.125	7.18761		low	509.72	0.668086	[ 0. 0. 0. 0. 0. 0. 0. 0. 0. 0. 0. 0. 0. 0. 0. 30. 0. 0. 0. 0. 0. 0. 0. 0. 0. 0. 0. 100. 60. 590. 10. 0. 0. 0. 0. 0. 0. 0. 0. 50. 30. 110. 80. 240. 0. 0. 0. 0. 0. 0. 0. 40. 90. 80. 60. 60. 30. 230. 10. 0. 0. 0. 0. 0. 40. 110. 120. 1000. 150. 20. 10. 60. 0. 0. 0. 0. 0. 0. 0. 0. 50. 190. 30. 0. 0. 0. 0. 0. 0. 0. 0. 0. 0. 30. 40. 130. 40. 0. 0. 0. 0. 0. 0. 0. 0. 0. 0. 0. 30. 230. 20. 0. 0. 0. 0. 0. …
302	2-NONYNE	LXKRETAGISZJAD-UHFFFAOYSA-N	LXKRETAGISZJAD	25	124.25	499	559	NA	NA	3982	4	0.166667	7.18761		low	241.085	0.444675	[ 0. 0. 0. 0. 0. 0. 0. 0. 0. 0. 0. 0. 0. 0. 0. 30.3030303 0. 0. 0. 0. 0. 0. 0. 0. 0. 0. 0. 70.70707071 70.70707071 363.63636364 0. 0. 0. 0. 0. 0. 0. 0. 0. 30.3030303 10.1010101 90.90909091 80.80808081 444.44444444 10.1010101 0. 0. 0. 0. 0. 0. 10.1010101 90.90909091 1000. 151.51515152 90.90909091 20.2020202 60.60606061 0. 0. 0. 0. 0. 0. 0. 0. 50.50505051 424.24242424 30.3030303 30.3030303 0. 181.8…
303	1,2-NONADIENE	BBECVROIQDCRKP-UHFFFAOYNA-N	BBECVROIQDCRKP	25	124.25	NA	NA	NA	NA	6191	5	0.208333	7.11801		low	185.898	0.374576	[ 0. 0. 0. 0. 0. 0. 0. 0. 0. 0. 0. 0. 0. 0. 0. 30. 0. 0. 0. 0. 0. 0. 0. 0. 0. 0. 0. 140. 130. 390. 0. 0. 0. 0. 0. 0. 0. 10. 40. 200. 60. 190. 150. 420. 10. 0. 0. 0. 0. 0. 0. 20. 110. 900. 220. 40. 30. 140. 0. 0. 0. 0. 0. 0. 0. 30. 80. 320. 20. 30. 40. 120. 0. 0. 0. 0. 0. 0. 0. 90. 30. 110. 10. 10. 10. 100. 0. 0. 0. 0. 0. 10. 10. 40. 40. 120. 10. 10. 10. 0. 0. 0. 0. 0. 0. 0. 0. 0. 20. 10. 0. 0. 0.…
304	4,5-NONADIENE	NYLHDUHTALIPLY-UHFFFAOYNA-N	NYLHDUHTALIPLY	25	124.25	NA	NA	NA	NA	4866	4	0.166667	7.11801		low	432.44	0.284385	[ 0. 0. 0. 0. 0. 0. 0. 0. 0. 0. 0. 0. 0. 0. 0. 20. 0. 0. 0. 0. 0. 0. 0. 0. 0. 0. 0. 80. 60. 690. 10. 0. 0. 0. 0. 0. 0. 0. 10. 100. 30. 90. 100. 900. 30. 0. 0. 0. 0. 0. 0. 40. 150. 100. 40. 20. 30. 0. 0. 0. 0. 0. 0. 0. 20. 140. 260. 110. 10. 0. 0. 0. 0. 0. 0. 0. 0. 30. 50. 80. 50. 180. 10. 0. 0. 0. 0. 0. 0. 0. 0. 0. 0. 100. 40. 430. 110. 0. 0. 0. 0. 0. 0. 0. 0. 0. 0. 0. 0. 10. 0. 0. 0. 0. 0. 0. 0.…
305	3,4-NONADIENE	CHGXUMHYPKPHMB-UHFFFAOYNA-N	CHGXUMHYPKPHMB	25	124.25	NA	NA	NA	NA	4132	4	0.166667	7.11801		low	255.084	0.361272	[ 0. 0. 0. 0. 0. 0. 0. 0. 0. 0. 0. 0. 0. 0. 0. 20. 0. 0. 0. 0. 0. 0. 0. 0. 0. 0. 0. 60. 40. 600. 10. 0. 0. 0. 0. 0. 0. 20. 50. 80. 50. 110. 110. 460. 10. 0. 0. 0. 0. 0. 0. 80. 190. 70. 40. 50. 10. 150. 0. 0. 0. 0. 0. 0. 20. 100. 150. 390. 30. 10. 10. 0. 0. 0. 0. 0. 0. 0. 30. 80. 90. 480. 120. 10. 0. 0. 0. 0. 0. 0. 0. 0. 0. 40. 130. 390. 50. 0. 0. 0. 0. 0. 0. 0. 0. 0. 0. 20. 70. 120. 10. 0. 0. 0. …
306	2,3-NONADIENE	QPYQHAPIBCQICN-UHFFFAOYNA-N	QPYQHAPIBCQICN	25	124.25	NA	NA	NA	NA	4103	4	0.166667	7.11801		low	233.481	0.399195	[ 0. 0. 0. 0. 0. 0. 0. 0. 0. 0. 0. 0. 0. 0. 0. 30. 0. 0. 0. 0. 0. 0. 0. 0. 0. 0. 0. 100. 140. 330. 0. 0. 0. 0. 0. 0. 0. 0. 10. 40. 70. 150. 110. 300. 10. 0. 0. 0. 0. 0. 0. 30. 100. 570. 90. 80. 30. 130. 0. 0. 0. 0. 0. 0. 20. 80. 100. 840. 150. 30. 0. 120. 0. 0. 0. 0. 0. 0. 10. 90. 50. 140. 20. 10. 0. 0. 0. 0. 0. 0. 0. 0. 20. 60. 60. 70. 0. 0. 0. 0. 0. 0. 0. 0. 0. 0. 0. 10. 10. 70. 0. 0. 0. 0. 0. …
307	1,8-NONADIENE	VJHGSLHHMIELQD-UHFFFAOYSA-N	VJHGSLHHMIELQD	25	124.25	494	521	NA	NA	5035	6	0.25	7.04874		low	162.72	0.712989	[ 0. 0. 0. 0. 0. 0. 0. 0. 0. 0. 0. 0. 0. 0. 0. 10. 0. 0. 0. 0. 0. 0. 0. 0. 0. 0. 0. 360. 100. 50. 0. 0. 0. 0. 0. 0. 0. 0. 0. 20. 150. 1000. 200. 10. 0. 0. 0. 0. 0. 0. 0. 0. 30. 130. 180. 500. 50. 0. 0. 0. 0. 0. 0. 0. 0. 20. 10. 100. 60. 80. 0. 0. 0. 0. 0. 0. 0. 0. 0. 0. 10. 50. 60. 100. 10. 0. 0. 0. 0. 0. 0. 0. 0. 20. 0. 0. 0. 10. 0. 0. 0. 0. 0. 0. 0. 0. 0. 0. 0. 0. 0. 0. 0. 0. 0. 0. 0. 0. 0. 0. …
308	1,3-NONADIENE, (E)-	CLNYHERYALISIR-FNORWQNLSA-N	CLNYHERYALISIR	25	124.25	506	546	NA	NA	7748	5	0.208333	7.04874		low	782.741	0.552915	[ 0. 0. 0. 0. 0. 0. 0. 0. 0. 0. 0. 0. 0. 0. 0. 20. 0. 0. 0. 0. 0. 0. 0. 0. 0. 0. 10. 200. 40. 270. 0. 0. 0. 0. 0. 0. 0. 0. 0. 100. 180. 200. 70. 250. 0. 0. 0. 0. 0. 0. 0. 30. 30. 190. 90. 70. 50. 160. 0. 0. 0. 0. 0. 0. 0. 130. 110. 990. 80. 10. 10. 60. 0. 0. 0. 0. 0. 0. 0. 80. 100. 180. 20. 0. 0. 0. 0. 0. 0. 0. 0. 0. 10. 90. 80. 90. 10. 30. 0. 0. 0. 0. 0. 0. 0. 0. 0. 0. 20. 10. 0. 0. 0. 0. 0. 0. …
309	7-OCTENE-1-NITRILE	OXOUJUXDEZZIEF-UHFFFAOYSA-N	OXOUJUXDEZZIEF	21	125.24	397	410	NA	NA	6521	5	0.217391	7.04874	N	low	357.97	0.567161	[ 0. 0. 0. 0. 0. 0. 0. 0. 0. 0. 0. 0. 0. 0. 0. 10. 0. 0. 0. 0. 0. 0. 0. 0. 0. 0. 0. 200. 90. 50. 0. 0. 0. 0. 0. 0. 0. 0. 0. 10. 60. 1000. 110. 0. 0. 0. 0. 0. 0. 0. 0. 0. 10. 70. 190. 400. 30. 0. 0. 0. 0. 0. 0. 0. 0. 0. 30. 30. 180. 90. 0. 0. 0. 0. 0. 0. 0. 0. 0. 0. 10. 30. 140. 110. 10. 0. 0. 0. 0. 0. 0. 0. 0. 0. 0. 10. 40. 0. 0. 0. 0. 0. 0. 0. 0. 0. 0. 0. 0. 0. 0. 0. 0. 0. 0. 0. 0. 0. 0. 0. 10. …
310	CIS,CIS-2,7-NONADIENE	MAMCJGWPGQJKLS-GLIMQPGKSA-N	MAMCJGWPGQJKLS	25	124.25	463	523	NA	NA	7814	4	0.166667	7.04874		low	367.608	0.468765	[ 0. 0. 0. 0. 0. 0. 0. 0. 0. 0. 0. 0. 0. 0. 0. 20. 0. 0. 0. 0. 0. 0. 0. 0. 0. 0. 0. 210. 60. 80. 0. 0. 0. 0. 0. 0. 0. 0. 0. 50. 110. 380. 50. 0. 0. 0. 0. 0. 0. 0. 0. 20. 0. 140. 200. 1000. 60. 0. 0. 0. 0. 0. 0. 0. 0. 10. 20. 130. 170. 300. 10. 0. 0. 0. 0. 0. 0. 0. 0. 20. 10. 70. 40. 10. 0. 0. 0. 0. 0. 0. 0. 0. 0. 20. 0. 10. 0. 0. 0. 0. 0. 0. 0. 0. 0. 0. 10. 0. 0. 0. 0. 0. 0. 0. 0. 0. 0. 0. 0. 0. …
312	1-HEPTANAMINE, N,N-DIMETHYL-	LSICDRUYCNGRIF-UHFFFAOYSA-N	LSICDRUYCNGRIF	30	143.31	NA	NA	NA	NA	7985	6	0.2	7.04508	N	low	944.277	0.932027	[ 0. 0. 0. 0. 0. 0. 0. 0. 0. 0. 0. 0. 0. 0. 0. 20. 0. 0. 0. 0. 0. 0. 0. 0. 0. 0. 0. 40. 30. 130. 0. 0. 0. 0. 0. 0. 0. 0. 0. 0. 0. 50. 210. 260. 20. 0. 0. 0. 0. 0. 0. 0. 0. 0. 10. 20. 30. 60. 1000. 30. 0. 0. 0. 0. 0. 0. 0. 0. 0. 20. 10. 50. 50. 0. 0. 0. 0. 0. 0. 0. 0. 0. 0. 10. 20. 90. 10. 0. 0. 0. 0. 0. 0. 0. 0. 0. 0. 0. 20. 90. 20. 0. 0. 0. 0. 0. 0. 0. 0. 0. 0. 0. 0. 10. 10. 0. 0. 0. 0. 0. 0. 0.…
313	5-NONYLAMINE	BKEVGGILGWUWSB-UHFFFAOYSA-N	BKEVGGILGWUWSB	30	143.31	557	576	NA	NA	7518	6	0.2	7.04508	N	low	661.714	0.889443	[ 0. 0. 0. 0. 0. 0. 0. 0. 0. 0. 0. 0. 0. 0. 0. 0. 0. 0. 0. 0. 0. 0. 0. 0. 0. 0. 0. 0. 20. 80. 40. 0. 0. 0. 0. 0. 0. 0. 0. 0. 0. 10. 30. 210. 10. 0. 0. 0. 0. 0. 0. 0. 0. 0. 0. 10. 20. 70. 0. 0. 0. 0. 0. 0. 0. 0. 0. 0. 0. 0. 0. 0. 0. 0. 0. 0. 0. 0. 0. 0. 0. 0. 0. 0. 10. 50. 1000. 60. 0. 0. 0. 0. 0. 0. 0. 0. 0. 0. 0. 10. 10. 0. 0. 0. 0. 0. 0. 0. 0. 0. 0. 0. 0. 0. 0. 0. 0. 0. 0. 0. 0. 0. 0. 0. 0. 0. …
314	N-BUTYL 2-PENTYL AMINE	IFMLFZABZQNLON-UHFFFAOYNA-N	IFMLFZABZQNLON	30	143.31	579	649	11.2	19	6807	6	0.2	7.04508	N	low	746.101	0.854329	[ 0. 0. 0. 0. 0. 0. 0. 0. 0. 0. 0. 0. 0. 0. 0. 0. 0. 0. 0. 0. 0. 0. 0. 0. 0. 0. 0. 20. 70. 390. 20. 0. 0. 0. 0. 0. 0. 0. 0. 0. 0. 0. 80. 160. 20. 0. 0. 0. 0. 0. 0. 0. 0. 0. 0. 10. 50. 170. 10. 0. 0. 0. 0. 0. 0. 0. 0. 0. 0. 0. 40. 350. 40. 0. 0. 0. 0. 0. 0. 0. 0. 0. 0. 0. 10. 0. 0. 0. 0. 0. 0. 0. 0. 0. 0. 0. 0. 0. 20. 80. 1000. 70. 0. 0. 0. 0. 0. 0. 0. 0. 0. 0. 0. 10. 50. 0. 0. 0. 0. 0. 0. 0. 0. 0…
315	1-BUTANAMINE, N-BUTYL-N-METHYL-	MTHFROHDIWGWFD-UHFFFAOYSA-N	MTHFROHDIWGWFD	30	143.31	630	650	17.6	3	6282	6	0.2	7.04508	N	low	802.963	0.624816	[ 0. 0. 0. 0. 0. 0. 0. 0. 0. 0. 0. 0. 0. 0. 0. 20. 0. 0. 0. 0. 0. 0. 0. 0. 0. 0. 0. 40. 60. 870. 10. 0. 0. 0. 0. 0. 0. 0. 0. 0. 0. 210. 490. 890. 90. 0. 0. 0. 0. 0. 0. 0. 0. 0. 20. 60. 60. 780. 50. 0. 0. 0. 0. 0. 0. 0. 0. 0. 0. 10. 40. 10. 0. 0. 0. 0. 0. 0. 0. 0. 0. 0. 0. 0. 100. 70. 0. 0. 0. 0. 0. 0. 0. 0. 0. 0. 0. 10. 10. 0. 1000. 70. 0. 0. 0. 0. 0. 0. 0. 0. 0. 0. 10. 0. 50. 0. 0. 0. 0. 0. 0. 0…
317	2-BUTYLAMINE, N-PENTYL-	CWPZHQHSRJKFMS-UHFFFAOYNA-N	CWPZHQHSRJKFMS	30	143.31	582	587	4.05	7	7096	6	0.2	7.04508	N	low	776.747	0.719786	[ 0. 0. 0. 0. 0. 0. 0. 0. 0. 0. 0. 0. 0. 0. 0. 10. 0. 0. 0. 0. 0. 0. 0. 0. 0. 0. 0. 10. 80. 210. 20. 0. 0. 0. 0. 0. 0. 0. 0. 0. 0. 50. 110. 150. 30. 0. 0. 0. 0. 0. 0. 0. 0. 0. 0. 50. 110. 1000. 60. 0. 0. 0. 0. 0. 0. 0. 0. 0. 0. 0. 50. 160. 10. 0. 0. 0. 0. 0. 0. 0. 0. 0. 0. 0. 0. 20. 400. 20. 0. 0. 0. 0. 0. 0. 0. 0. 0. 0. 0. 10. 10. 0. 0. 0. 0. 0. 0. 0. 0. 0. 0. 0. 30. 50. 990. 80. 0. 0. 0. 0. 0. …
318	1-PROPANAMINE, N,N-DIPROPYL-	YFTHZRPMJXBUME-UHFFFAOYSA-N	YFTHZRPMJXBUME	30	143.31	615	617	2.17	6	5903	6	0.2	7.04508		low	856.615	0.510142	[ 0. 0. 0. 0. 0. 0. 0. 0. 0. 0. 0. 0. 0. 0. 0. 10. 0. 0. 0. 0. 0. 0. 0. 0. 0. 0. 0. 10. 10. 260. 0. 0. 0. 0. 0. 0. 0. 0. 0. 0. 0. 30. 250. 1000. 30. 0. 0. 0. 0. 0. 0. 0. 0. 0. 0. 0. 0. 0. 0. 0. 0. 0. 0. 0. 0. 0. 0. 0. 0. 0. 80. 90. 10. 0. 0. 0. 0. 0. 0. 0. 0. 0. 0. 0. 0. 10. 0. 0. 0. 0. 0. 0. 0. 0. 0. 0. 0. 10. 10. 10. 0. 0. 0. 0. 0. 0. 0. 0. 0. 0. 0. 0. 0. 0. 480. 30. 0. 0. 0. 0. 0. 0. 0. 0. 0. …
319	OCTANE	TVMXDCGIABBOFY-UHFFFAOYSA-N	TVMXDCGIABBOFY	26	114.26	705	748	25.6	1	3549	5	0.2	7		low	698.633	0.75999	[ 0. 0. 0. 0. 0. 0. 0. 0. 0. 0. 0. 0. 0. 0. 0. 30. 0. 0. 0. 0. 0. 0. 0. 0. 0. 0. 0. 130. 120. 1000. 20. 0. 0. 0. 0. 0. 0. 0. 0. 0. 20. 170. 190. 780. 20. 0. 0. 0. 0. 0. 0. 0. 0. 10. 10. 130. 50. 260. 10. 0. 0. 0. 0. 0. 0. 0. 0. 30. 10. 20. 20. 80. 0. 0. 0. 0. 0. 0. 0. 0. 0. 0. 0. 0. 0. 130. 0. 0. 0. 0. 0. 0. 0. 0. 0. 0. 0. 0. 0. 10. 0. 0. 0. 0. 0. 0. 0. 0. 0. 0. 0. 0. 50. 80. 420. 30. 0. 0. 0. 0.…
320	PROPANENITRILE, 3,3'-IMINOBIS-	SBAJRGRUGUQKAF-UHFFFAOYSA-N	SBAJRGRUGUQKAF	18	127.22	588	615	13.2	9	3352	4	0.190476	6.97982	N	low	703.898	0.769036	[ 0. 0. 0. 0. 0. 0. 0. 0. 0. 0. 0. 0. 0. 0. 0. 0. 0. 0. 0. 0. 0. 0. 0. 0. 0. 0. 0. 0. 50. 110. 10. 0. 0. 0. 0. 0. 0. 0. 0. 0. 10. 10. 20. 80. 0. 0. 0. 0. 0. 0. 0. 0. 10. 0. 250. 10. 0. 0. 0. 0. 0. 0. 0. 0. 0. 0. 0. 40. 0. 0. 0. 0. 0. 0. 0. 0. 0. 0. 0. 0. 0. 30. 10. 1000. 50. 0. 0. 0. 0. 0. 0. 0. 0. 0. 0. 0. 0. 0. 0. 0. 0. 0. 0. 0. 0. 0. 0. 0. 0. 0. 0. 0. 0. 0. 0. 0. 0. 0. 0. 0. 10. 10. 60. 210. 1…
321	1-HEPTANAMINE	WJYIASZWHGOTOU-UHFFFAOYSA-N	WJYIASZWHGOTOU	24	115.25	666	666	62.9	2	5196	5	0.208333	6.92714	N	low	808.484	0.980439	[ 0. 0. 0. 0. 0. 0. 0. 0. 0. 0. 0. 0. 0. 0. 0. 0. 0. 0. 0. 0. 0. 0. 0. 0. 0. 0. 0. 0. 10. 70. 1000. 20. 0. 0. 0. 0. 0. 0. 0. 0. 0. 20. 10. 50. 30. 0. 0. 0. 0. 0. 0. 0. 0. 0. 0. 10. 20. 10. 0. 0. 0. 0. 0. 0. 0. 0. 0. 0. 0. 10. 10. 0. 0. 0. 0. 0. 0. 0. 0. 0. 0. 0. 0. 0. 0. 20. 10. 0. 0. 0. 0. 0. 0. 0. 0. 0. 0. 0. 0. 0. 0. 0. 0. 0. 0. 0. 0. 0. 0. 0. 0. 0. 0. 0. 20. 190. 10. 0. 0. 0. 0. 0. 0. 0. 0. 0…
322	N-HEXYLMETHYLAMINE	XJINZNWPEQMMBV-UHFFFAOYSA-N	XJINZNWPEQMMBV	24	115.25	664	61	35	1	3224	5	0.208333	6.92714	N	low	878.442	0.954627	[ 0. 0. 0. 0. 0. 0. 0. 0. 0. 0. 0. 0. 0. 0. 0. 0. 0. 0. 0. 0. 0. 0. 0. 0. 0. 0. 0. 10. 50. 100. 0. 10. 0. 0. 0. 0. 0. 0. 0. 0. 0. 20. 40. 150. 1000. 20. 0. 0. 0. 0. 0. 0. 0. 0. 0. 20. 10. 60. 60. 0. 0. 0. 0. 0. 0. 0. 0. 0. 0. 0. 10. 20. 0. 0. 0. 0. 0. 0. 0. 0. 0. 0. 0. 0. 10. 30. 0. 0. 0. 0. 0. 0. 0. 0. 0. 0. 0. 0. 0. 0. 0. 0. 0. 0. 0. 0. 0. 0. 0. 0. 0. 0. 10. 20. 70. 300. 20. 0. 0. 0. 0. 0. 0. 0…
323	1-PENTANAMINE, N-ETHYL-	ICVFPLUSMYSIFO-UHFFFAOYSA-N	ICVFPLUSMYSIFO	24	115.25	552	581	0.27	29	8347	5	0.208333	6.92714	N	low	840.376	0.805052	[ 0. 0. 0. 0. 0. 0. 0. 0. 0. 0. 0. 0. 0. 0. 0. 0. 0. 0. 0. 0. 0. 0. 0. 0. 0. 0. 0. 20. 110. 560. 50. 0. 0. 0. 0. 0. 0. 0. 0. 0. 0. 20. 40. 140. 20. 0. 0. 0. 0. 0. 0. 0. 0. 0. 0. 10. 10. 50. 1000. 30. 0. 0. 0. 0. 0. 0. 0. 0. 0. 10. 20. 80. 40. 0. 0. 0. 0. 0. 0. 0. 0. 0. 0. 0. 10. 10. 0. 0. 0. 0. 0. 0. 0. 0. 0. 0. 0. 0. 0. 0. 200. 10. 0. 0. 0. 0. 0. 0. 0. 0. 0. 0. 0. 20. 210. 410. 30. 0. 0. 0. 0. 0…
324	1-BUTANAMINE, N-PROPYL-	CWYZDPHNAGSFQB-UHFFFAOYSA-N	CWYZDPHNAGSFQB	24	115.25	676	682	54.8	1	5455	5	0.208333	6.92714	N	low	911.997	0.718764	[ 0. 0. 0. 0. 0. 0. 0. 0. 0. 0. 0. 0. 0. 0. 0. 20. 0. 0. 0. 0. 0. 0. 0. 0. 0. 0. 0. 40. 220. 550. 110. 0. 0. 0. 0. 0. 0. 0. 0. 0. 0. 60. 70. 780. 90. 0. 0. 0. 0. 0. 0. 0. 0. 0. 0. 20. 100. 230. 30. 0. 0. 0. 0. 0. 0. 0. 0. 0. 0. 0. 40. 10. 990. 40. 0. 0. 0. 0. 0. 0. 0. 0. 0. 0. 20. 60. 1000. 50. 0. 0. 0. 0. 0. 0. 0. 0. 0. 0. 0. 0. 0. 0. 0. 0. 0. 0. 0. 0. 0. 0. 0. 0. 0. 10. 100. 560. 40. 0. 0. 0. 0…
325	HEPTANE, 4-AZIDO-	GLFSDYCSLFSXBV-UHFFFAOYSA-N	GLFSDYCSLFSXBV	25	147.31	440	446	NA	NA	3322	5	0.166667	6.91392	N	low	455.533	0.869856	[ 0. 0. 0. 0. 0. 0. 0. 0. 0. 0. 0. 0. 0. 0. 0. 10.1010101 0. 0. 0. 0. 0. 0. 0. 0. 0. 0. 0. 10.1010101 70.70707071 101.01010101 0. 0. 0. 0. 0. 0. 0. 0. 0. 0. 0. 50.50505051 40.4040404 1000. 30.3030303 0. 0. 0. 0. 0. 0. 0. 0. 0. 0. 0. 0. 0. 0. 0. 0. 0. 0. 0. 0. 0. 0. 0. 0. 0. 30.3030303 0. 0. 0. 0. 0. 0. 0. 0. 0. 0. 0. 0. 0. 0. 0. 0. 0. 0. 0. 0. 0. 0. 0. 0. 0. 0. 0. 10.1010101 60.60606061 0. 0. 0. …
327	1,2-ETHANEDIAMINE, N,N'-DIMETHYL-N-[2-(METHYLAMINO)ETHYL]-	ODZZIKZQNODXFS-UHFFFAOYSA-N	ODZZIKZQNODXFS	29	145.29	460	484	0.03	61	4972	6	0.214286	6.91392	N	low	697.143	0.339189	[ 0. 0. 0. 0. 0. 0. 0. 0. 0. 0. 0. 0. 0. 0. 0. 0. 0. 0. 0. 0. 0. 0. 0. 0. 0. 0. 0. 0. 10. 20. 0. 0. 0. 0. 0. 0. 0. 0. 0. 0. 0. 0. 40. 50. 1000. 20. 0. 0. 0. 0. 0. 0. 0. 0. 0. 0. 0. 80. 80. 0. 0. 0. 0. 0. 0. 0. 0. 0. 0. 0. 0. 10. 0. 0. 0. 0. 0. 0. 0. 0. 0. 0. 0. 0. 0. 0. 0. 0. 0. 0. 0. 0. 0. 0. 0. 0. 0. 0. 0. 10. 20. 840. 50. 0. 0. 0. 0. 0. 0. 0. 0. 0. 0. 0. 0. 0. 0. 0. 0. 0. 0. 0. 0. 0. 0. 0. 0. …
328	PROPANAL, DI-2-PROPENYLHYDRAZONE	QOVUMEUQTMXUOS-JXMROGBWSA-N	QOVUMEUQTMXUOS	27	153.28	456	460	NA	NA	4611	6	0.222222	6.8926	N	low	861.71	0.749357	[ 0. 0. 0. 0. 0. 0. 0. 0. 0. 0. 0. 0. 0. 0. 0. 0. 0. 0. 0. 0. 0. 0. 0. 0. 0. 0. 10. 80. 0. 50. 0. 0. 0. 0. 0. 0. 0. 0. 0. 0. 50. 1000. 600. 20. 0. 0. 0. 0. 0. 0. 0. 0. 0. 0. 0. 70. 0. 0. 0. 0. 0. 0. 0. 0. 0. 0. 0. 0. 10. 30. 410. 20. 0. 0. 0. 0. 0. 0. 0. 0. 0. 0. 0. 40. 30. 0. 0. 0. 0. 0. 0. 0. 0. 0. 0. 0. 0. 0. 0. 0. 0. 0. 0. 0. 0. 0. 0. 0. 0. 0. 20. 190. 10. 0. 0. 0. 0. 0. 0. 0. 0. 0. 0. 20. 0.…
329	N-(N-PROPYL)-1,3-PROPANEDIAMINE	OWKYZAGJTTTXOK-UHFFFAOYSA-N	OWKYZAGJTTTXOK	24	116.24	583	592	9.03	6	4137	5	0.217391	6.85466	N	low	418.142	0.693638	[ 0. 0. 0. 0. 0. 0. 0. 0. 0. 0. 0. 0. 0. 0. 0. 10. 0. 0. 0. 0. 0. 0. 0. 0. 0. 0. 0. 0. 110. 110. 1000. 30. 0. 0. 0. 0. 0. 0. 0. 0. 0. 40. 30. 280. 110. 0. 0. 0. 0. 0. 0. 0. 0. 0. 0. 0. 40. 40. 20. 0. 0. 0. 0. 0. 0. 0. 0. 0. 0. 0. 20. 10. 210. 10. 0. 0. 0. 0. 0. 0. 0. 0. 0. 0. 0. 20. 50. 420. 20. 0. 0. 0. 0. 0. 0. 0. 0. 0. 0. 30. 0. 0. 0. 0. 0. 0. 0. 0. 0. 0. 0. 0. 0. 0. 10. 40. 420. 30. 0. 0. 0. …
330	1,6-HEXANEDIAMINE	NAQMVNRVTILPCV-UHFFFAOYSA-N	NAQMVNRVTILPCV	24	116.24	NA	NA	NA	NA	2954	5	0.217391	6.85466	N	low	115.186	0.905181	[ 0. 0. 0. 0. 0. 0. 0. 0. 0. 0. 0. 0. 0. 0. 0. 0. 0. 0. 0. 0. 0. 0. 0. 0. 0. 0. 0. 0. 20. 30. 1000. 20. 0. 0. 0. 0. 0. 0. 0. 0. 0. 10. 30. 60. 30. 0. 0. 0. 0. 0. 0. 0. 0. 0. 0. 0. 10. 0. 0. 0. 0. 0. 0. 0. 0. 0. 0. 0. 0. 0. 0. 0. 0. 0. 0. 0. 0. 0. 0. 0. 0. 0. 0. 0. 10. 10. 30. 0. 0. 0. 0. 0. 0. 0. 0. 0. 0. 0. 0. 10. 0. 0. 0. 0. 0. 0. 0. 0. 0. 0. 0. 0. 0. 0. 0. 10. 170. 10. 0. 0. 0. 0. 0. 0. 0. 0. …
331	N-BUTYLETHYLENEDIAMINE	DFPGBRPWDZFIPP-UHFFFAOYSA-N	DFPGBRPWDZFIPP	24	116.24	517	526	NA	NA	2799	5	0.217391	6.85466	N	low	877.072	0.54674	[ 0. 0. 0. 0. 0. 0. 0. 0. 0. 0. 0. 0. 0. 0. 0. 0. 0. 0. 0. 0. 0. 0. 0. 0. 0. 0. 0. 0. 10. 60. 490. 0. 0. 0. 0. 0. 0. 0. 0. 0. 0. 0. 10. 30. 10. 0. 0. 0. 0. 0. 0. 0. 0. 0. 0. 0. 10. 10. 0. 0. 0. 0. 0. 0. 0. 0. 0. 0. 0. 0. 0. 0. 0. 120. 0. 0. 0. 0. 0. 0. 0. 0. 0. 0. 10. 0. 1000. 50. 0. 0. 0. 0. 0. 0. 0. 0. 0. 0. 0. 0. 0. 0. 0. 0. 0. 0. 0. 0. 0. 0. 0. 0. 0. 0. 0. 30. 0. 0. 0. 0. 0. 0. 0. 0. 0. 0. 0.…
332	4-ETHYLAMINO-N-BUTYLAMINE	ONCPEIKLFULSSA-UHFFFAOYSA-N	ONCPEIKLFULSSA	24	116.24	NA	NA	NA	NA	3647	5	0.217391	6.85466	N	low	380.268	0.46057	[ 0. 0. 0. 0. 0. 0. 0. 0. 0. 0. 0. 0. 0. 0. 0. 0. 0. 0. 0. 0. 0. 0. 0. 0. 0. 0. 0. 0. 50. 340. 1000. 20. 0. 0. 0. 0. 0. 0. 0. 0. 0. 10. 60. 60. 60. 0. 0. 0. 0. 0. 0. 0. 0. 0. 0. 10. 20. 40. 600. 20. 0. 0. 0. 0. 0. 0. 0. 0. 0. 0. 20. 20. 30. 0. 0. 0. 0. 0. 0. 0. 0. 0. 0. 0. 10. 10. 20. 0. 0. 0. 0. 0. 0. 0. 0. 0. 0. 0. 10. 20. 0. 120. 0. 0. 0. 0. 0. 0. 0. 0. 0. 0. 0. 10. 10. 50. 450. 30. 0. 0. 0. 0…
333	1,2-ETHANEDIAMINE, N,N'-DIETHYL-	CJKRXEBLWJVYJD-UHFFFAOYSA-N	CJKRXEBLWJVYJD	24	116.24	684	691	0.5	79	4578	5	0.217391	6.85466	N	low	861.279	0.940136	[ 0. 0. 0. 0. 0. 0. 0. 0. 0. 0. 0. 0. 0. 0. 0. 0. 0. 0. 0. 0. 0. 0. 0. 0. 0. 0. 0. 0. 10. 220. 10. 0. 0. 0. 0. 0. 0. 0. 0. 0. 0. 0. 0. 10. 0. 0. 0. 0. 0. 0. 0. 0. 0. 0. 0. 0. 0. 10. 1000. 30. 0. 0. 0. 0. 0. 0. 0. 0. 0. 0. 0. 10. 0. 0. 0. 0. 0. 0. 0. 0. 0. 0. 0. 0. 0. 0. 0. 0. 0. 0. 0. 0. 0. 0. 0. 0. 0. 0. 0. 0. 0. 10. 0. 0. 0. 0. 0. 0. 0. 0. 0. 0. 0. 0. 0. 0. 0. 0. 0. 0. 0. 0. 0. 0. 0. 0. 0. 0. 0…
334	HYDRAZINE, 1-BUTYL-2-ETHYL-	ALNDIBLAORBEAX-UHFFFAOYSA-N	ALNDIBLAORBEAX	24	116.24	557	561	5.84	8	3077	5	0.217391	6.85466	N	low	927.328	0.462845	[ 0. 0. 0. 0. 0. 0. 0. 0. 0. 0. 0. 0. 0. 0. 0. 0. 0. 0. 0. 0. 0. 0. 0. 0. 0. 0. 0. 20. 30. 1000. 240. 20. 0. 0. 0. 0. 0. 0. 0. 0. 0. 10. 70. 90. 100. 10. 0. 0. 0. 0. 0. 0. 0. 0. 0. 20. 10. 480. 30. 230. 20. 0. 0. 0. 0. 0. 0. 0. 0. 0. 0. 0. 0. 150. 0. 0. 0. 0. 0. 0. 0. 0. 0. 0. 0. 0. 0. 220. 20. 0. 0. 0. 0. 0. 0. 0. 0. 0. 0. 0. 0. 40. 0. 0. 0. 0. 0. 0. 0. 0. 0. 0. 0. 0. 10. 40. 400. 30. 0. 0. 0. 0…
335	HYDRAZINE, 1,2-DIPROPYL-	BOOQVRGRSDTZRZ-UHFFFAOYSA-N	BOOQVRGRSDTZRZ	24	116.24	491	491	0.05	51	4551	5	0.217391	6.85466	N	low	918.798	0.403145	[ 0. 0. 0. 0. 0. 0. 0. 0. 0. 0. 0. 0. 0. 0. 0. 30. 0. 0. 0. 0. 0. 0. 0. 0. 0. 0. 0. 10. 40. 130. 150. 10. 0. 0. 0. 0. 0. 0. 0. 0. 0. 10. 10. 1000. 110. 0. 0. 0. 0. 0. 0. 0. 0. 0. 0. 0. 0. 0. 0. 0. 0. 0. 0. 0. 0. 0. 0. 0. 0. 0. 0. 0. 0. 170. 0. 0. 0. 0. 0. 0. 0. 0. 0. 0. 0. 0. 0. 90. 0. 0. 0. 0. 0. 0. 0. 0. 0. 0. 0. 0. 0. 0. 0. 0. 0. 0. 0. 0. 0. 0. 0. 0. 0. 0. 0. 0. 280. 20. 0. 0. 0. 0. 0. 0. 0. 0…
336	TRIS(2-AMINOETHYL)AMINE	MBYLVOKEDDQJDY-UHFFFAOYSA-N	MBYLVOKEDDQJDY	28	146.28	480	518	NA	NA	5283	6	0.222222	6.8488	N	low	773.267	0.436585	[ 0. 0. 0. 0. 0. 0. 0. 0. 0. 0. 0. 0. 0. 0. 0. 0. 0. 0. 0. 0. 0. 0. 0. 0. 0. 0. 0. 0. 0. 0. 770. 10. 0. 0. 0. 0. 0. 0. 0. 0. 0. 0. 50. 20. 80. 0. 0. 0. 0. 0. 0. 0. 0. 0. 0. 0. 0. 0. 0. 0. 0. 0. 0. 0. 0. 0. 0. 0. 0. 0. 0. 20. 10. 0. 0. 0. 0. 0. 0. 0. 0. 0. 0. 0. 0. 0. 120. 20. 0. 0. 0. 0. 0. 0. 0. 0. 0. 0. 0. 0. 0. 0. 0. 0. 0. 0. 0. 0. 0. 0. 0. 0. 0. 0. 0. 0. 1000. 60. 0. 0. 0. 0. 0. 0. 0. 0. 0. 0…
337	GUANIDINE, N-[4-(5-AMINO-1H-1,2,4-TRIAZOL-3-YL)BUTYL]-N''-CYANO-N'-METHYL-	ZSDXPCUFDUAKJY-UHFFFAOYSA-N	ZSDXPCUFDUAKJY	33	241.38	NA	NA	NA	NA	16082	7	0.184211	6.82906	N	low	785.345	0.23208	[ 0. 0. 0. 0. 0. 0. 0. 0. 0. 0. 0. 0. 0. 0. 0. 10. 0. 0. 0. 0. 0. 0. 0. 0. 0. 0. 0. 10. 840. 1000. 30. 0. 0. 0. 0. 0. 0. 0. 0. 0. 0. 30. 100. 40. 0. 0. 0. 0. 0. 0. 0. 0. 0. 0. 80. 60. 40. 200. 10. 0. 0. 0. 0. 0. 0. 0. 0. 30. 140. 30. 40. 40. 0. 0. 0. 0. 0. 0. 0. 0. 0. 10. 520. 60. 0. 10. 0. 0. 0. 0. 0. 0. 0. 0. 10. 50. 80. 60. 10. 0. 0. 0. 0. 0. 0. 0. 0. 0. 0. 10. 50. 140. 20. 10. 0. 0. 0. 0. 0. …
339	ETHANAMINE, N-(1-PROPYLBUTYLIDENE)-	FCKQTNVXHQEYLR-UHFFFAOYSA-N	FCKQTNVXHQEYLR	28	142.3	444	463	NA	NA	4885	5	0.172414	6.82716	N	low	745.749	0.413158	[ 0. 0. 0. 0. 0. 0. 0. 0. 0. 0. 0. 0. 0. 0. 0. 30. 0. 0. 0. 0. 0. 0. 0. 0. 0. 0. 0. 30. 50. 1000. 20. 0. 0. 0. 0. 0. 0. 0. 0. 0. 0. 50. 30. 950. 30. 0. 0. 0. 0. 0. 0. 0. 0. 0. 10. 0. 0. 0. 0. 0. 0. 0. 0. 0. 0. 0. 0. 0. 20. 50. 40. 0. 0. 0. 0. 0. 0. 0. 0. 0. 0. 0. 0. 10. 0. 0. 0. 0. 0. 0. 0. 0. 0. 0. 0. 0. 0. 20. 300. 20. 0. 0. 0. 0. 0. 0. 0. 0. 0. 0. 10. 0. 30. 10. 0. 0. 0. 0. 0. 0. 0. 0. 0. 0. 0…
351	2-NONEN-4-YNE, (Z)-	VSLJPTWFNWRVBG-HYXAFXHYSA-N	VSLJPTWFNWRVBG	23	122.23	527	527	NA	NA	3859	2	0.0909091	6.72997		low	744.765	0.629356	[ 0. 0. 0. 0. 0. 0. 0. 0. 0. 0. 0. 0. 0. 0. 0. 10. 0. 0. 0. 0. 0. 0. 0. 0. 0. 0. 0. 30. 50. 200. 0. 0. 0. 0. 0. 0. 0. 0. 0. 30. 20. 70. 40. 300. 10. 0. 0. 0. 0. 0. 0. 30. 20. 10. 0. 10. 10. 60. 0. 0. 0. 0. 0. 0. 40. 60. 50. 10. 0. 0. 0. 0. 0. 0. 0. 10. 0. 50. 90. 860. 80. 0. 0. 0. 0. 0. 0. 0. 0. 0. 0. 10. 40. 220. 50. 10. 0. 0. 0. 0. 0. 0. 0. 0. 10. 20. 20. 40. 10. 0. 0. 0. 0. 0. 0. 0. 0. 0. 0. 2…
352	2-NONEN-4-YNE, (E)-	VSLJPTWFNWRVBG-HWKANZROSA-N	VSLJPTWFNWRVBG	23	122.23	572	572	NA	NA	5965	2	0.0909091	6.72997		low	750.198	0.702755	[ 0. 0. 0. 0. 0. 0. 0. 0. 0. 0. 0. 0. 0. 0. 0. 10. 0. 0. 0. 0. 0. 0. 0. 0. 0. 0. 0. 40. 60. 230. 0. 0. 0. 0. 0. 0. 0. 0. 10. 50. 30. 80. 10. 410. 10. 0. 0. 0. 0. 0. 0. 70. 30. 20. 0. 20. 20. 60. 0. 0. 0. 0. 0. 20. 40. 70. 60. 20. 0. 10. 0. 0. 0. 0. 0. 0. 10. 120. 170. 1000. 130. 10. 0. 0. 0. 0. 0. 0. 0. 0. 0. 40. 80. 250. 60. 20. 0. 0. 0. 0. 0. 0. 0. 0. 0. 0. 50. 60. 10. 0. 0. 0. 0. 0. 0. 0. 0. 0…
353	TRIALLYLHYDRAZINE	DQSIAGHCYOKRFM-UHFFFAOYSA-N	DQSIAGHCYOKRFM	27	152.27	583	598	75.5	2	4204	7	0.269231	6.68712	N	low	875.332	0.883732	[ 0. 0. 0. 0. 0. 0. 0. 0. 0. 0. 0. 0. 0. 0. 0. 0. 0. 0. 0. 0. 0. 0. 0. 0. 0. 0. 0. 0. 0. 380. 0. 0. 0. 0. 0. 0. 0. 0. 0. 0. 10. 1000. 40. 20. 0. 0. 0. 0. 0. 0. 0. 0. 0. 0. 0. 0. 0. 0. 0. 0. 0. 0. 0. 0. 0. 0. 0. 0. 0. 20. 60. 0. 0. 0. 0. 0. 0. 0. 0. 0. 0. 0. 0. 0. 10. 0. 0. 0. 0. 0. 0. 0. 0. 0. 0. 0. 0. 0. 0. 0. 0. 0. 0. 0. 0. 0. 0. 0. 0. 0. 0. 100. 0. 0. 0. 0. 0. 0. 0. 0. 0. 0. 0. 0. 0. 20. 0. 0.…
354	ETHANAMINE, N-PENTYLIDENE-	BHZZIQKQPOHRIL-BQYQJAHWSA-N	BHZZIQKQPOHRIL	22	114.24	NA	NA	NA	NA	3059	4	0.173913	6.687	N	low	461.651	0.295671	[ 0. 0. 0. 0. 0. 0. 0. 0. 0. 0. 0. 0. 0. 0. 0. 10. 0. 0. 0. 0. 0. 0. 0. 0. 0. 0. 0. 50. 70. 1000. 20. 0. 0. 0. 0. 0. 0. 0. 0. 0. 10. 60. 50. 40. 0. 0. 0. 0. 0. 0. 0. 0. 0. 0. 30. 50. 380. 310. 10. 0. 0. 0. 0. 0. 0. 0. 0. 0. 10. 30. 50. 20. 0. 0. 0. 0. 0. 0. 0. 0. 0. 0. 0. 0. 10. 0. 0. 0. 0. 0. 0. 0. 0. 0. 0. 0. 0. 20. 150. 10. 0. 0. 0. 0. 0. 0. 0. 0. 0. 0. 10. 40. 190. 410. 30. 0. 0. 0. 0. 0. 0. …
355	BUTANAL, ETHYLHYDRAZONE	YICJUYKPMNNKIA-SOFGYWHQSA-N	YICJUYKPMNNKIA	22	115.23	517	529	NA	NA	2685	4	0.181818	6.61579	N	low	841.141	0.493167	[ 0. 0. 0. 0. 0. 0. 0. 0. 0. 0. 0. 0. 0. 0. 0. 30. 0. 0. 0. 0. 0. 0. 0. 0. 0. 0. 0. 60. 100. 1000. 20. 0. 0. 0. 0. 0. 0. 0. 0. 0. 0. 30. 90. 250. 20. 0. 0. 0. 0. 0. 0. 0. 0. 0. 20. 40. 130. 20. 0. 0. 0. 0. 0. 0. 0. 0. 0. 0. 10. 0. 0. 80. 0. 0. 0. 0. 0. 0. 0. 0. 0. 0. 0. 20. 20. 580. 40. 0. 0. 0. 0. 0. 0. 0. 0. 0. 0. 0. 0. 30. 0. 0. 0. 0. 0. 0. 0. 0. 0. 0. 0. 0. 20. 80. 340. 20. 0. 0. 0. 0. 0. 0. …
356	ACETALDEHYDE, BUTYLHYDRAZONE	CGCWYQXCVFERRJ-QPJJXVBHSA-N	CGCWYQXCVFERRJ	22	115.23	514	516	NA	NA	3689	4	0.181818	6.61579	N	low	879.083	0.349626	[ 0. 0. 0. 0. 0. 0. 0. 0. 0. 0. 0. 0. 0. 0. 0. 20. 0. 0. 0. 0. 0. 0. 0. 0. 0. 0. 0. 70. 360. 600. 20. 0. 0. 0. 0. 0. 0. 0. 0. 0. 10. 40. 130. 80. 0. 0. 0. 0. 0. 0. 0. 0. 0. 0. 20. 50. 50. 1000. 40. 0. 0. 0. 0. 0. 0. 0. 0. 0. 0. 10. 20. 260. 10. 0. 0. 0. 0. 0. 0. 0. 0. 0. 0. 0. 20. 0. 0. 0. 0. 0. 0. 0. 0. 0. 0. 0. 0. 0. 10. 10. 0. 0. 0. 0. 0. 0. 0. 0. 0. 0. 0. 0. 0. 60. 510. 30. 0. 0. 0. 0. 0. 0. …
357	PROPANAL, PROPYLHYDRAZONE	UMOZTPPKYZWOTB-FNORWQNLSA-N	UMOZTPPKYZWOTB	22	115.23	NA	NA	NA	NA	6501	4	0.181818	6.61579	N	low	858.628	0.365321	[ 0. 0. 0. 0. 0. 0. 0. 0. 0. 0. 0. 0. 0. 0. 0. 10. 0. 0. 0. 0. 0. 0. 0. 0. 0. 0. 0. 40. 80. 1000. 30. 0. 0. 0. 0. 0. 0. 0. 0. 0. 20. 130. 280. 560. 10. 0. 0. 0. 0. 0. 0. 0. 0. 0. 0. 0. 20. 10. 0. 0. 0. 0. 0. 0. 0. 0. 0. 0. 0. 20. 10. 710. 30. 0. 0. 0. 0. 0. 0. 0. 0. 0. 0. 0. 10. 260. 10. 0. 0. 0. 0. 0. 0. 0. 0. 0. 0. 0. 0. 0. 0. 0. 0. 0. 0. 0. 0. 0. 0. 0. 0. 0. 0. 50. 550. 40. 0. 0. 0. 0. 0. 0. 0…
358	DI-N-PROPYLAMINOACETONITRILE	ZFQYTSCUGODUDB-UHFFFAOYSA-N	ZFQYTSCUGODUDB	26	142.28	512	540	0.31	18	4366	5	0.185185	6.61262	N	low	800.663	0.53759	[ 0. 0. 0. 0. 0. 0. 0. 0. 0. 0. 0. 0. 0. 0. 0. 20. 0. 0. 0. 0. 0. 0. 0. 0. 0. 0. 0. 0. 20. 480. 10. 0. 0. 0. 0. 0. 0. 0. 0. 0. 10. 60. 200. 1000. 30. 0. 0. 0. 0. 0. 0. 0. 0. 0. 0. 0. 0. 0. 0. 0. 0. 0. 0. 0. 0. 0. 0. 30. 40. 10. 50. 130. 0. 0. 0. 0. 0. 0. 0. 0. 0. 0. 10. 10. 0. 0. 0. 0. 0. 0. 0. 0. 0. 0. 0. 0. 10. 0. 0. 0. 0. 0. 0. 0. 0. 0. 0. 0. 0. 0. 0. 880. 60. 0. 10. 0. 0. 0. 0. 0. 0. 0. 0. 0.…
359	N,N-DIETHYL-TRANS-2-PENTENEAMINE	GNERVRYWRNXNQS-BQYQJAHWSA-N	GNERVRYWRNXNQS	28	141.29	476	494	0.12	43	6285	5	0.178571	6.61262	N	low	793.501	0.448869	[ 0. 0. 0. 0. 0. 0. 0. 0. 0. 0. 0. 0. 0. 0. 0. 0. 0. 0. 0. 0. 0. 0. 0. 0. 0. 0. 0. 50. 60. 1000. 20. 0. 0. 0. 0. 0. 0. 0. 0. 0. 30. 70. 100. 10. 0. 0. 0. 0. 0. 0. 0. 0. 0. 20. 50. 100. 190. 180. 0. 0. 0. 0. 0. 0. 0. 0. 0. 50. 40. 910. 80. 50. 30. 0. 0. 0. 0. 0. 0. 0. 0. 0. 20. 0. 0. 20. 410. 30. 0. 0. 0. 0. 0. 0. 0. 20. 20. 80. 0. 0. 0. 0. 0. 0. 0. 0. 0. 0. 0. 0. 70. 110. 40. 10. 0. 0. 0. 0. 0. 0…
360	2-PENTEN-1-AMINE, N,N-DIETHYL-, (Z)-	GNERVRYWRNXNQS-FPLPWBNLSA-N	GNERVRYWRNXNQS	28	141.29	457	473	0.03	31	7054	5	0.178571	6.61262	N	low	783.395	0.471419	[ 0. 0. 0. 0. 0. 0. 0. 0. 0. 0. 0. 0. 0. 0. 0. 0. 0. 0. 0. 0. 0. 0. 0. 0. 0. 0. 0. 40. 30. 900. 10. 0. 0. 0. 0. 0. 0. 0. 0. 10. 40. 80. 100. 20. 0. 0. 0. 0. 0. 0. 0. 0. 0. 20. 40. 130. 280. 150. 20. 0. 0. 0. 0. 0. 0. 0. 10. 40. 40. 1000. 130. 50. 20. 0. 0. 0. 0. 0. 0. 0. 0. 0. 10. 0. 0. 0. 550. 30. 0. 0. 0. 0. 0. 0. 0. 10. 60. 60. 0. 0. 0. 0. 0. 0. 0. 0. 0. 0. 20. 20. 120. 50. 50. 10. 0. 0. 0. 0.…
361	3-BUTEN-1-AMINE, N-BUTYL-N-METHYL-	OEDRQDWXEGWGBY-UHFFFAOYSA-N	OEDRQDWXEGWGBY	28	141.29	589	590	23.7	28	5957	6	0.214286	6.61262	N	low	649.204	0.623942	[ 0. 0. 0. 0. 0. 0. 0. 0. 0. 0. 0. 0. 0. 0. 0. 0. 0. 0. 0. 0. 0. 0. 0. 0. 0. 0. 0. 110. 30. 410. 0. 0. 0. 0. 0. 0. 0. 0. 0. 0. 0. 350. 450. 470. 40. 0. 0. 0. 0. 0. 0. 0. 0. 20. 50. 520. 60. 480. 30. 0. 0. 0. 0. 0. 0. 0. 0. 0. 20. 0. 10. 20. 0. 0. 0. 0. 0. 0. 0. 0. 0. 0. 20. 10. 40. 30. 10. 0. 0. 0. 0. 0. 0. 0. 0. 0. 0. 0. 580. 50. 1000. 60. 0. 0. 0. 0. 0. 0. 0. 0. 0. 0. 70. 0. 10. 0. 0. 0. 0. 0. …
362	DIETHYLPENT-4-ENYLAMINE	LADWJVRVWWFPKV-UHFFFAOYSA-N	LADWJVRVWWFPKV	28	141.29	489	496	0.22	31	5995	6	0.214286	6.61262	N	low	671.828	0.463993	[ 0. 0. 0. 0. 0. 0. 0. 0. 0. 0. 0. 0. 0. 0. 0. 0. 0. 0. 0. 0. 0. 0. 0. 0. 0. 0. 0. 70. 60. 1000. 20. 0. 0. 0. 0. 0. 0. 0. 0. 0. 20. 410. 210. 30. 0. 0. 0. 0. 0. 0. 0. 0. 0. 10. 10. 340. 330. 200. 20. 0. 0. 0. 0. 0. 0. 0. 0. 30. 40. 200. 100. 40. 10. 0. 0. 0. 0. 0. 0. 0. 0. 0. 0. 0. 10. 0. 490. 20. 0. 0. 0. 0. 0. 0. 0. 0. 30. 70. 0. 0. 40. 0. 0. 0. 0. 0. 0. 0. 0. 10. 50. 50. 10. 0. 0. 0. 0. 0. 0. …
363	OCTANENITRILE, 6-AMINO-	LTBOZHOOVZMBBF-UHFFFAOYNA-N	LTBOZHOOVZMBBF	26	142.28	367	378	NA	NA	3966	5	0.185185	6.61262	N	low	838.984	0.468793	[ 0. 0. 0. 0. 0. 0. 0. 0. 0. 0. 0. 0. 0. 0. 0. 0. 0. 0. 0. 0. 0. 0. 0. 0. 0. 0. 0. 0. 0. 50. 10. 0. 0. 0. 0. 0. 0. 0. 0. 0. 0. 0. 0. 60. 0. 0. 0. 0. 0. 0. 0. 0. 0. 0. 0. 0. 20. 50. 1000. 30. 0. 0. 0. 0. 0. 0. 0. 0. 0. 0. 0. 10. 0. 0. 0. 0. 0. 0. 0. 0. 0. 0. 0. 0. 0. 0. 0. 0. 0. 0. 0. 0. 0. 0. 0. 0. 0. 0. 0. 0. 0. 0. 0. 0. 0. 0. 0. 0. 0. 10. 40. 800. 60. 0. 0. 0. 0. 0. 0. 0. 0. 0. 0. 0. 0. 0. 0. 0…
364	PROPANENITRILE, 3-(ETHYLPROPYLAMINO)-	XDBIRHORXBIDLP-UHFFFAOYSA-N	XDBIRHORXBIDLP	26	142.28	568	632	13.7	2	4611	5	0.185185	6.61262	N	low	780.822	0.496112	[ 0. 0. 0. 0. 0. 0. 0. 0. 0. 0. 0. 0. 0. 0. 0. 20. 0. 0. 0. 0. 0. 0. 0. 0. 0. 0. 0. 20. 50. 1000. 20. 0. 0. 0. 0. 0. 0. 0. 0. 0. 10. 50. 370. 560. 20. 0. 0. 0. 0. 0. 0. 0. 0. 0. 120. 40. 120. 120. 10. 0. 0. 0. 0. 0. 0. 0. 0. 0. 10. 0. 30. 60. 0. 0. 0. 0. 0. 0. 0. 0. 0. 30. 50. 0. 10. 20. 10. 0. 0. 0. 0. 0. 0. 0. 0. 10. 0. 0. 0. 0. 530. 30. 0. 0. 0. 0. 0. 0. 0. 0. 10. 420. 30. 0. 0. 0. 0. 0. 0. 0.…
365	2-PROPEN-1-AMINE, N,N-DIPROPYL-	URBIUAWKOUCECW-UHFFFAOYSA-N	URBIUAWKOUCECW	28	141.29	550	559	6.77	4	5512	6	0.214286	6.61262	N	low	709.075	0.623565	[ 0. 0. 0. 0. 0. 0. 0. 0. 0. 0. 0. 0. 0. 0. 0. 10. 0. 0. 0. 0. 0. 0. 0. 0. 0. 0. 0. 70. 60. 530. 10. 0. 0. 0. 0. 0. 0. 0. 0. 0. 30. 920. 460. 1000. 30. 0. 0. 0. 0. 0. 0. 0. 0. 0. 10. 10. 10. 0. 0. 0. 0. 0. 0. 0. 0. 0. 0. 10. 70. 110. 160. 130. 10. 0. 0. 0. 0. 0. 0. 0. 0. 0. 0. 0. 0. 0. 0. 0. 0. 0. 0. 0. 0. 0. 0. 0. 40. 20. 30. 20. 0. 0. 0. 0. 0. 0. 0. 0. 0. 0. 0. 10. 440. 50. 230. 10. 0. 0. 0. 0.…
366	N,N,N',N'-TETRAMETHYL-1,5-PENTANEDIAMINE	DNOJGXHXKATOKI-UHFFFAOYSA-N	DNOJGXHXKATOKI	33	158.33	NA	NA	NA	NA	7877	6	0.1875	6.57411	N	low	369.822	0.937836	[ 0. 0. 0. 0. 0. 0. 0. 0. 0. 0. 0. 0. 0. 0. 0. 10. 0. 0. 0. 0. 0. 0. 0. 0. 0. 0. 0. 10. 10. 10. 0. 0. 0. 0. 0. 0. 0. 0. 0. 0. 0. 30. 220. 210. 30. 0. 0. 0. 0. 0. 0. 0. 0. 0. 0. 10. 40. 60. 1000. 30. 0. 0. 0. 0. 0. 0. 0. 0. 10. 10. 10. 60. 60. 0. 0. 0. 0. 0. 0. 0. 0. 0. 0. 0. 20. 20. 0. 0. 0. 0. 0. 0. 0. 0. 0. 0. 0. 0. 20. 10. 30. 0. 0. 0. 0. 0. 0. 0. 0. 0. 0. 0. 0. 0. 40. 0. 0. 0. 0. 0. 0. 0. 0. …
367	N,N'-DIISOPROPYL-1,3-PROPANEDIAMINE	OAVPQXXPJZPXTA-UHFFFAOYSA-N	OAVPQXXPJZPXTA	33	158.33	NA	NA	NA	NA	7742	6	0.1875	6.57411	N	low	263.521	0.277472	[ 0. 0. 0. 0. 0. 0. 0. 0. 0. 0. 0. 0. 0. 0. 0. 0. 0. 0. 0. 0. 0. 0. 0. 0. 0. 0. 0. 0. 70. 20. 60. 0. 0. 0. 0. 0. 0. 0. 0. 0. 0. 10. 60. 1000. 50. 0. 0. 0. 0. 0. 0. 0. 0. 0. 0. 0. 20. 90. 0. 0. 0. 0. 0. 0. 0. 0. 0. 0. 0. 0. 40. 60. 240. 10. 0. 0. 0. 0. 0. 0. 0. 0. 0. 0. 30. 30. 50. 0. 0. 0. 0. 0. 0. 0. 0. 0. 0. 0. 0. 20. 10. 0. 0. 0. 0. 0. 0. 0. 0. 0. 0. 0. 0. 0. 0. 20. 0. 0. 0. 0. 0. 0. 0. 0. 0. …
368	1,4-PENTANEDIAMINE, N1,N1-DIETHYL-	CAPCBAYULRXQAN-UHFFFAOYNA-N	CAPCBAYULRXQAN	33	158.33	509	538	2.57	6	7679	6	0.1875	6.57411	N	low	643.485	0.445962	[ 0. 0. 0. 0. 0. 0. 0. 0. 0. 0. 0. 0. 0. 0. 0. 0. 0. 0. 0. 0. 0. 0. 0. 0. 0. 0. 0. 0. 10. 320. 20. 0. 0. 0. 0. 0. 0. 0. 0. 0. 0. 10. 70. 60. 1000. 30. 0. 0. 0. 0. 0. 0. 0. 0. 0. 10. 70. 70. 50. 0. 0. 0. 0. 0. 0. 0. 0. 0. 0. 30. 20. 20. 0. 0. 0. 0. 0. 0. 0. 0. 0. 0. 0. 0. 0. 10. 390. 20. 0. 0. 0. 0. 0. 0. 0. 10. 0. 0. 0. 10. 20. 0. 0. 0. 0. 0. 0. 0. 0. 0. 0. 0. 10. 50. 30. 0. 0. 0. 0. 0. 0. 0. 0. …
369	METHANEDIAMINE, N,N,N',N'-TETRAETHYL-	UNEXJVCWJSHFNN-UHFFFAOYSA-N	UNEXJVCWJSHFNN	33	158.33	665	730	16.4	2	7018	6	0.1875	6.57411	N	low	563.214	0.715709	[ 0. 0. 0. 0. 0. 0. 0. 0. 0. 0. 0. 0. 0. 0. 0. 0. 0. 0. 0. 0. 0. 0. 0. 0. 0. 0. 0. 0. 10. 880. 20. 0. 0. 0. 0. 0. 0. 0. 0. 0. 0. 10. 110. 0. 0. 0. 0. 0. 0. 0. 0. 0. 0. 0. 0. 20. 210. 250. 20. 0. 0. 0. 0. 0. 0. 0. 0. 0. 0. 10. 10. 10. 70. 0. 0. 0. 0. 0. 0. 0. 0. 0. 0. 0. 0. 40. 1000. 60. 0. 0. 0. 0. 0. 0. 0. 0. 0. 0. 0. 0. 0. 0. 0. 0. 0. 0. 0. 0. 0. 0. 0. 0. 0. 10. 0. 0. 0. 0. 0. 0. 0. 0. 0. 0. 0.…
370	2-(BUT-2-ENYLIDENEAMINO)-SUCCINONITRILE	NRLOQPDAYBRDMK-PDGXAJGZNA-N	NRLOQPDAYBRDMK	20	152.25	536	538	13.3	19	5254	3	0.125	6.54512	N	low	754.631	0.624927	[ 0. 0. 0. 0. 0. 0. 0. 0. 0. 0. 0. 0. 0. 0. 0. 40. 0. 0. 0. 0. 0. 0. 0. 0. 0. 0. 0. 0. 0. 0. 0. 0. 0. 0. 0. 0. 0. 0. 0. 10. 40. 910. 110. 0. 0. 0. 0. 0. 0. 0. 0. 0. 20. 40. 50. 10. 0. 0. 0. 0. 0. 0. 0. 0. 0. 0. 70. 70. 70. 0. 0. 0. 0. 0. 0. 0. 0. 0. 10. 190. 90. 20. 0. 0. 0. 0. 0. 0. 0. 0. 0. 0. 0. 0. 0. 0. 0. 0. 0. 0. 0. 0. 0. 0. 0. 0. 60. 1000. 80. 0. 0. 0. 0. 0. 0. 0. 0. 0. 0. 0. 30. 10. 0. 0.…
371	3-OCTENE, (E)-	YCTDZYMMFQCTEO-FNORWQNLSA-N	YCTDZYMMFQCTEO	24	112.24	NA	NA	NA	NA	6875	4	0.173913	6.52142		low	770.401	0.461031	[ 0. 0. 0. 0. 0. 0. 0. 0. 0. 0. 0. 0. 0. 0. 0. 30. 0. 0. 0. 0. 0. 0. 0. 0. 0. 0. 0. 160. 110. 610. 10. 0. 0. 0. 0. 0. 0. 0. 0. 10. 100. 260. 70. 420. 10. 0. 0. 0. 0. 0. 0. 0. 10. 110. 210. 80. 20. 90. 0. 0. 0. 0. 0. 0. 0. 10. 50. 120. 150. 700. 40. 0. 0. 0. 0. 0. 0. 0. 0. 0. 10. 60. 70. 210. 30. 0. 0. 0. 0. 0. 0. 0. 0. 0. 20. 30. 60. 160. 20. 0. 0. 0. 0. 0. 0. 0. 0. 0. 50. 20. 150. 430. 1000. 80.…
372	3-OCTENE, (Z)-	YCTDZYMMFQCTEO-ALCCZGGFSA-N	YCTDZYMMFQCTEO	24	112.24	NA	NA	NA	NA	4179	4	0.173913	6.52142		low	741.199	0.48664	[ 0. 0. 0. 0. 0. 0. 0. 0. 0. 0. 0. 0. 0. 0. 0. 40. 0. 0. 0. 0. 0. 0. 0. 0. 0. 0. 10. 230. 40. 650. 10. 0. 0. 0. 0. 0. 0. 0. 0. 40. 100. 280. 110. 520. 10. 0. 0. 0. 0. 0. 0. 0. 10. 80. 250. 130. 70. 80. 0. 0. 0. 0. 0. 0. 0. 20. 40. 110. 110. 720. 70. 0. 0. 0. 0. 0. 0. 0. 0. 10. 50. 90. 90. 280. 30. 10. 0. 0. 0. 0. 0. 0. 0. 10. 10. 40. 60. 310. 30. 0. 0. 0. 0. 0. 0. 0. 0. 10. 40. 90. 210. 500. 1000…
373	1-OCTENE	KWKAKUADMBZCLK-UHFFFAOYSA-N	KWKAKUADMBZCLK	24	112.24	594	594	0.61	25	3248	5	0.217391	6.52142		low	746.734	0.668378	[ 0. 0. 0. 0. 0. 0. 0. 0. 0. 0. 0. 0. 0. 0. 0. 30. 0. 0. 0. 0. 0. 0. 0. 0. 0. 0. 0. 300. 170. 580. 10. 0. 0. 0. 0. 0. 0. 0. 0. 60. 150. 1000. 240. 470. 10. 0. 0. 0. 0. 0. 0. 0. 0. 40. 100. 340. 90. 110. 0. 0. 0. 0. 0. 0. 0. 0. 0. 50. 50. 90. 30. 210. 10. 0. 0. 0. 0. 0. 0. 10. 0. 40. 30. 100. 10. 80. 0. 0. 0. 0. 0. 0. 0. 0. 0. 0. 0. 40. 0. 0. 0. 0. 0. 0. 0. 0. 0. 0. 10. 10. 60. 140. 790. 60. 0. 0.…
374	4-OCTENE, (Z)-	IRUCBBFNLDIMIK-FPLPWBNLSA-N	IRUCBBFNLDIMIK	24	112.24	655	687	3.37	67	3492	4	0.173913	6.52142		low	856.952	0.413355	[ 0. 0. 0. 0. 0. 0. 0. 0. 0. 0. 0. 0. 0. 0. 0. 20. 0. 0. 0. 0. 0. 0. 0. 0. 0. 0. 0. 180. 90. 1000. 20. 0. 0. 0. 0. 0. 0. 0. 0. 20. 90. 240. 100. 490. 10. 0. 0. 0. 0. 0. 0. 0. 10. 100. 320. 50. 10. 0. 0. 0. 0. 0. 0. 0. 0. 20. 50. 190. 60. 70. 10. 0. 0. 0. 0. 0. 0. 0. 0. 10. 30. 120. 60. 500. 30. 0. 0. 0. 0. 0. 0. 0. 0. 20. 20. 30. 0. 20. 0. 0. 0. 0. 0. 0. 0. 0. 0. 0. 20. 30. 70. 90. 580. 50. 0. 0.…
375	2-OCTENE	ILPBINAXDRFYPL-HWKANZROSA-N	ILPBINAXDRFYPL	24	112.24	632	714	2.39	8	3437	4	0.173913	6.52142		low	766.51	0.769794	[ 0. 0. 0. 0. 0. 0. 0. 0. 0. 0. 0. 0. 0. 0. 0. 20. 0. 0. 0. 0. 0. 0. 0. 0. 0. 0. 0. 170. 60. 420. 0. 0. 0. 0. 0. 0. 0. 0. 0. 40. 40. 240. 110. 200. 0. 0. 0. 0. 0. 0. 0. 0. 10. 70. 140. 1000. 70. 140. 0. 0. 0. 0. 0. 0. 0. 0. 0. 40. 80. 160. 20. 100. 0. 0. 0. 0. 0. 0. 0. 10. 20. 60. 30. 70. 0. 0. 0. 0. 0. 0. 0. 0. 0. 0. 0. 20. 20. 40. 0. 0. 0. 0. 0. 0. 0. 0. 0. 10. 10. 20. 100. 230. 580. 50. 0. 0. …
377	4-OCTENE, (E)-	IRUCBBFNLDIMIK-BQYQJAHWSA-N	IRUCBBFNLDIMIK	24	112.24	NA	NA	NA	NA	3695	4	0.173913	6.52142		low	867.137	0.408988	[ 0. 0. 0. 0. 0. 0. 0. 0. 0. 0. 0. 0. 0. 0. 0. 30. 0. 0. 0. 0. 0. 0. 0. 0. 0. 0. 0. 150. 60. 1000. 20. 0. 0. 0. 0. 0. 0. 0. 0. 50. 90. 210. 60. 410. 10. 0. 0. 0. 0. 0. 0. 10. 0. 130. 290. 60. 40. 0. 0. 0. 0. 0. 0. 0. 0. 10. 20. 70. 40. 50. 10. 0. 0. 0. 0. 0. 0. 0. 0. 10. 20. 130. 90. 530. 50. 0. 0. 0. 0. 0. 0. 0. 0. 10. 0. 0. 0. 0. 0. 0. 0. 0. 0. 0. 0. 0. 0. 0. 0. 10. 20. 130. 600. 50. 0. 0. 0. 0…
454	TETRAETHYLENE GLYCOL	UWHCKJMYHZGTIT-UHFFFAOYSA-N	UWHCKJMYHZGTIT	31	194.26	580	719	28.5	1	7013	10	0.333333	11.6283	O	low	105.501	0.890694	[ 0. 0. 0. 0. 0. 0. 0. 0. 0. 0. 0. 0. 0. 0. 0. 0. 0. 0. 0. 0. 0. 0. 0. 0. 0. 0. 0. 20. 30. 110. 20. 510. 0. 0. 0. 0. 0. 0. 0. 0. 0. 0. 0. 10. 60. 1000. 20. 0. 0. 0. 0. 0. 0. 0. 0. 0. 0. 0. 0. 10. 0. 0. 0. 0. 0. 0. 0. 0. 0. 0. 0. 10. 0. 0. 0. 30. 0. 0. 0. 0. 0. 0. 0. 0. 0. 0. 0. 0. 10. 100. 0. 0. 0. 0. 0. 0. 0. 0. 0. 0. 0. 0. 0. 0. 0. 0. 0. 0. 0. 0. 0. 0. 0. 0. 0. 0. 0. 0. 0. 10. 0. 0. 0. 0. 0. 0.…
455	ETHANOL, 2-[2-(2-ETHOXYETHOXY)ETHOXY]-	WFSMVVDJSNMRAR-UHFFFAOYSA-N	WFSMVVDJSNMRAR	30	178.26	390	532	0.37	48	6418	9	0.310345	10.7033	O	low	79.9942	0.61412	[ 0. 0. 0. 0. 0. 0. 0. 0. 0. 0. 0. 0. 0. 0. 0. 10. 0. 0. 0. 0. 0. 0. 0. 0. 0. 0. 0. 0. 20. 1000. 30. 530. 0. 0. 0. 0. 0. 0. 0. 0. 0. 0. 0. 20. 50. 650. 10. 0. 0. 0. 0. 0. 0. 0. 0. 0. 0. 0. 0. 40. 10. 0. 0. 0. 0. 0. 0. 0. 0. 0. 0. 10. 0. 50. 0. 20. 0. 0. 0. 0. 0. 0. 0. 0. 0. 0. 0. 0. 0. 130. 0. 0. 0. 0. 0. 0. 0. 0. 0. 0. 0. 0. 0. 0. 0. 0. 0. 0. 0. 0. 0. 0. 0. 0. 0. 0. 0. 60. 0. 30. 0. 0. 0. 0. 0. …
456	2,5,8,11-TETRAOXADODECANE	YFNKIDBQEZZDLK-UHFFFAOYSA-N	YFNKIDBQEZZDLK	30	178.26	421	547	0.79	10	6124	9	0.310345	10.7033	O	low	78.5625	0.493036	[ 0. 0. 0. 0. 0. 0. 0. 0. 0. 0. 0. 0. 0. 0. 0. 540. 0. 0. 0. 0. 0. 0. 0. 0. 0. 0. 0. 40. 70. 140. 60. 40. 0. 0. 0. 0. 0. 0. 0. 0. 0. 0. 10. 40. 560. 1000. 20. 0. 0. 0. 0. 0. 0. 0. 0. 0. 0. 0. 30. 480. 20. 0. 0. 0. 0. 0. 0. 0. 0. 0. 0. 0. 0. 20. 0. 0. 0. 0. 0. 0. 0. 0. 0. 0. 0. 0. 0. 0. 0. 0. 0. 0. 0. 0. 0. 0. 0. 0. 0. 0. 0. 0. 0. 80. 0. 0. 0. 0. 0. 0. 0. 0. 0. 0. 0. 0. 0. 0. 0. 0. 0. 0. 0. 0. 0. …
457	VINYL ETHYL CARBITOL	XRBWKWGATZNBFW-UHFFFAOYSA-N	XRBWKWGATZNBFW	28	176.24	NA	NA	NA	NA	5738	9	0.333333	10.2179	O	low	436.204	0.360715	[ 0. 0. 0. 0. 0. 0. 0. 0. 0. 0. 0. 0. 0. 0. 0. 10. 0. 0. 0. 0. 0. 0. 0. 0. 0. 0. 0. 260. 140. 190. 20. 470. 0. 0. 0. 0. 0. 0. 0. 0. 0. 0. 10. 220. 150. 1000. 20. 0. 0. 0. 0. 0. 0. 0. 0. 0. 0. 50. 10. 10. 10. 0. 0. 0. 0. 0. 0. 0. 0. 0. 0. 160. 0. 10. 0. 40. 0. 0. 0. 0. 0. 0. 0. 0. 0. 0. 0. 10. 10. 150. 0. 0. 0. 0. 0. 0. 0. 0. 0. 0. 0. 10. 0. 0. 10. 0. 0. 0. 0. 0. 0. 0. 0. 0. 0. 60. 0. 0. 0. 0. 0. …
458	2-BUTYNE-1,4-DIOL, BIS(.BETA.-HYDROXYETHYL) ETHER	IXAWTPMDMPUGLV-UHFFFAOYSA-N	IXAWTPMDMPUGLV	26	174.22	213	215	NA	NA	4586	6	0.24	9.88472	O	low	260.688	0.32955	[ 0. 0. 0. 0. 0. 0. 0. 0. 0. 0. 0. 0. 0. 0. 0. 0. 0. 0. 0. 0. 0. 0. 0. 0. 0. 0. 0. 0. 0. 40. 10. 1000. 10. 0. 0. 0. 0. 0. 0. 20. 0. 0. 0. 0. 10. 260. 0. 0. 0. 0. 0. 0. 30. 60. 0. 0. 0. 0. 0. 20. 0. 0. 0. 0. 0. 0. 0. 10. 0. 0. 0. 0. 0. 0. 0. 10. 0. 0. 0. 0. 0. 0. 0. 0. 0. 0. 0. 0. 0. 0. 0. 0. 0. 0. 0. 0. 0. 0. 0. 0. 0. 0. 0. 0. 0. 0. 0. 0. 0. 0. 0. 0. 10. 530. 60. 0. 0. 0. 0. 0. 0. 0. 0. 0. 0. 0. …
459	ETHANOL, 2-(2-BUTOXYETHOXY)-	OAYXUHPQHDHDDZ-UHFFFAOYSA-N	OAYXUHPQHDHDDZ	29	162.26	574	686	18.1	1	4823	8	0.285714	9.7781	O	low	128.887	0.806821	[ 0. 0. 0. 0. 0. 0. 0. 0. 0. 0. 0. 0. 0. 0. 0. 30. 0. 0. 0. 0. 0. 0. 0. 0. 0. 0. 0. 50. 50. 870. 30. 1000. 10. 0. 0. 0. 0. 0. 0. 0. 0. 40. 50. 290. 40. 860. 10. 0. 0. 0. 0. 0. 0. 0. 10. 20. 30. 930. 40. 20. 10. 0. 0. 0. 0. 0. 0. 0. 0. 0. 0. 10. 20. 10. 0. 130. 0. 0. 0. 0. 0. 0. 0. 0. 0. 0. 0. 0. 10. 90. 0. 0. 0. 0. 0. 0. 0. 0. 0. 0. 0. 90. 0. 0. 0. 0. 0. 0. 0. 0. 0. 0. 0. 0. 0. 0. 0. 0. 0. 40. 0.…
460	DIETHYL CARBITOL	RRQYJINTUHWNHW-UHFFFAOYSA-N	RRQYJINTUHWNHW	29	162.26	262	302	NA	NA	4278	8	0.285714	9.7781	O	low	32.6224	0.181459	[ 0. 0. 0. 0. 0. 0. 0. 0. 0. 0. 0. 0. 0. 0. 0. 0. 0. 0. 0. 0. 0. 0. 0. 0. 0. 0. 0. 10. 20. 1000. 20. 30. 0. 0. 0. 0. 0. 0. 0. 0. 0. 0. 0. 10. 30. 30. 0. 0. 0. 0. 0. 0. 0. 0. 0. 0. 0. 0. 0. 10. 0. 0. 0. 0. 0. 0. 0. 0. 0. 0. 0. 0. 0. 30. 0. 0. 0. 0. 0. 0. 0. 0. 0. 0. 0. 0. 0. 0. 0. 0. 0. 0. 0. 0. 0. 0. 0. 0. 0. 0. 0. 0. 0. 0. 0. 0. 0. 0. 0. 0. 0. 0. 0. 0. 0. 0. 0. 0. 0. 0. 0. 0. 0. 0. 0. 0. 0. 0. 0…
461	ETHANOL, 2-[2-(2-METHOXYETHOXY)ETHOXY]-	JLGLQAWTXXGVEM-UHFFFAOYSA-N	JLGLQAWTXXGVEM	27	164.23	540	691	36.8	1	4583	8	0.307692	9.70469	O	low	183.225	0.81804	[ 0. 0. 0. 0. 0. 0. 0. 0. 0. 0. 0. 0. 0. 0. 0. 190. 0. 0. 0. 0. 0. 0. 0. 0. 0. 0. 0. 10. 20. 110. 30. 410. 0. 0. 0. 0. 0. 0. 0. 0. 0. 0. 0. 20. 180. 1000. 20. 0. 0. 0. 0. 0. 0. 0. 0. 0. 0. 0. 10. 210. 10. 0. 0. 0. 0. 0. 0. 0. 0. 0. 0. 20. 0. 0. 0. 20. 0. 0. 0. 0. 0. 0. 0. 0. 0. 0. 0. 0. 0. 140. 0. 0. 0. 0. 0. 0. 0. 0. 0. 0. 0. 0. 0. 70. 0. 0. 0. 0. 0. 0. 0. 0. 0. 0. 0. 0. 0. 0. 0. 40. 0. 0. 0. 0.…
462	FORMIC ACID, OCTYL ESTER	AVBRYQRTMPHARE-UHFFFAOYSA-N	AVBRYQRTMPHARE	29	159.28	NA	NA	NA	NA	6324	8	0.275862	9.60723	O	low	127.024	0.181328	[ 0. 0. 0. 0. 0. 0. 0. 0. 0. 0. 0. 0. 0. 0. 0. 10. 0. 0. 0. 0. 0. 0. 0. 0. 0. 0. 0. 80. 90. 1000. 60. 150. 0. 0. 0. 0. 0. 0. 0. 0. 20. 90. 140. 290. 10. 0. 0. 0. 0. 0. 0. 0. 0. 0. 10. 70. 40. 80. 0. 70. 0. 0. 0. 0. 0. 0. 0. 10. 10. 40. 10. 130. 10. 20. 0. 0. 0. 0. 0. 0. 0. 0. 0. 10. 40. 30. 0. 10. 0. 0. 0. 0. 0. 0. 0. 0. 0. 10. 20. 380. 30. 10. 0. 0. 0. 0. 0. 0. 0. 0. 0. 10. 180. 140. 20. 30. 0. …
463	METHYL 2-(2-BUTOXYETHOXY)ACETATE	QDVIBEPABUQWMB-UHFFFAOYSA-N	QDVIBEPABUQWMB	31	191.28	462	524	0.28	33	6838	9	0.290323	9.58427	O	low	249.465	0.738456	[ 0. 0. 0. 0. 0. 0. 0. 0. 0. 0. 0. 0. 0. 0. 0. 70. 0. 0. 0. 0. 0. 0. 0. 0. 0. 0. 0. 70. 70. 770. 30. 80. 0. 0. 0. 0. 0. 0. 0. 0. 0. 40. 50. 310. 100. 60. 0. 0. 0. 0. 0. 0. 0. 0. 0. 20. 0. 1000. 50. 260. 50. 0. 0. 0. 0. 0. 0. 0. 0. 10. 0. 0. 0. 140. 50. 0. 0. 0. 0. 0. 0. 0. 0. 0. 0. 0. 0. 10. 0. 0. 0. 0. 0. 0. 0. 0. 0. 0. 0. 0. 0. 450. 30. 110. 0. 0. 0. 0. 0. 0. 0. 0. 0. 0. 0. 0. 0. 80. 20. 0. 0. …
464	BUTYL 2-(2-METHOXYETHOXY)ACETATE	BELUYVNKSHWIJR-UHFFFAOYSA-N	BELUYVNKSHWIJR	31	191.28	467	497	0.79	45	6385	9	0.290323	9.58427	O	low	315.128	0.76358	[ 0. 0. 0. 0. 0. 0. 0. 0. 0. 0. 0. 0. 0. 0. 0. 300. 0. 0. 0. 0. 0. 0. 0. 0. 0. 0. 0. 40. 90. 460. 50. 80. 0. 0. 0. 0. 0. 0. 0. 0. 0. 30. 70. 490. 400. 310. 0. 0. 0. 0. 0. 0. 0. 0. 0. 20. 70. 980. 80. 1000. 40. 0. 0. 0. 0. 0. 0. 0. 0. 0. 0. 0. 0. 20. 10. 10. 0. 0. 0. 0. 0. 0. 0. 0. 0. 0. 0. 0. 0. 730. 30. 0. 0. 0. 0. 0. 0. 0. 0. 0. 0. 10. 0. 0. 0. 0. 0. 0. 0. 0. 0. 0. 0. 0. 0. 150. 20. 70. 10. 0. …
465	CARBONIC ACID, 2-ETHOXYETHYL 2-METHOXYETHYL ESTER	IIBZOHQVYOZRPJ-UHFFFAOYSA-N	IIBZOHQVYOZRPJ	29	193.25	454	575	0.77	63	5151	9	0.310345	9.51719	O	low	35.9165	0.612693	[ 0. 0. 0. 0. 0. 0. 0. 0. 0. 0. 0. 0. 0. 0. 0. 130. 0. 0. 0. 0. 0. 0. 0. 0. 0. 0. 0. 10. 10. 1000. 40. 20. 0. 0. 0. 0. 0. 0. 0. 0. 0. 0. 0. 20. 100. 530. 10. 0. 0. 0. 0. 0. 0. 0. 0. 0. 0. 0. 30. 430. 10. 0. 0. 0. 0. 0. 0. 0. 0. 0. 0. 0. 20. 160. 10. 0. 0. 0. 0. 0. 0. 0. 0. 0. 0. 0. 0. 0. 0. 0. 0. 0. 0. 0. 0. 0. 0. 0. 0. 0. 0. 0. 0. 10. 0. 0. 0. 0. 0. 0. 0. 0. 0. 0. 0. 0. 0. 0. 0. 0. 0. 0. 0. 0. 0…
466	METHYL 2-(2-(2-METHOXYETHOXY)ETHOXY)ACETATE	BDMCJNPMLSZYSL-UHFFFAOYSA-N	BDMCJNPMLSZYSL	29	193.25	432	541	0.34	61	8382	9	0.310345	9.51719	O	low	244.954	0.707763	[ 0. 0. 0. 0. 0. 0. 0. 0. 0. 0. 0. 0. 0. 0. 0. 410. 0. 0. 0. 0. 0. 0. 0. 0. 0. 0. 0. 120. 90. 160. 50. 60. 0. 0. 0. 0. 0. 0. 0. 0. 0. 0. 30. 60. 490. 800. 10. 0. 0. 0. 0. 0. 0. 0. 0. 0. 0. 70. 10. 1000. 70. 0. 0. 0. 0. 0. 0. 0. 0. 0. 0. 0. 0. 140. 80. 0. 0. 0. 0. 0. 0. 0. 0. 0. 0. 0. 0. 0. 0. 60. 0. 0. 0. 0. 0. 0. 0. 0. 0. 0. 0. 0. 20. 870. 50. 0. 0. 0. 0. 0. 0. 0. 0. 0. 0. 0. 0. 370. 40. 0. 0. 0…
467	1-PROPENE, 3-[2-(2-METHOXYETHOXY)ETHOXY]-	YTTILRPAYBZIKQ-UHFFFAOYSA-N	YTTILRPAYBZIKQ	27	160.24	365	525	NA	NA	6607	8	0.307692	9.29389	O	low	85.5534	0.671765	[ 0. 0. 0. 0. 0. 0. 0. 0. 0. 0. 0. 0. 0. 0. 0. 170. 0. 0. 0. 0. 0. 0. 0. 0. 0. 0. 0. 20. 10. 40. 20. 20. 0. 0. 0. 0. 0. 0. 0. 0. 0. 1000. 30. 0. 150. 400. 0. 0. 0. 0. 0. 0. 0. 0. 0. 0. 0. 0. 10. 400. 10. 0. 0. 0. 0. 0. 0. 0. 0. 0. 0. 0. 0. 0. 0. 0. 0. 0. 0. 0. 0. 0. 0. 0. 0. 60. 0. 0. 0. 20. 0. 0. 0. 0. 0. 0. 0. 0. 0. 0. 0. 0. 0. 20. 0. 0. 0. 0. 0. 0. 0. 0. 0. 0. 0. 10. 0. 0. 0. 0. 0. 0. 0. 0. 0.…
468	1-(2-ETHOXYETHOXY)-2-(VINYLOXY)-ETHANE	AYMDJPGTQFHDSA-UHFFFAOYSA-N	AYMDJPGTQFHDSA	27	160.24	401	401	0.04	83	4612	8	0.307692	9.29389	O	low	800.45	0.0735146	[ 0. 0. 0. 0. 0. 0. 0. 0. 0. 0. 0. 0. 0. 0. 0. 0. 0. 0. 0. 0. 0. 0. 0. 0. 0. 0. 0. 200. 70. 1000. 30. 10. 0. 0. 0. 0. 0. 0. 0. 0. 0. 0. 0. 120. 50. 40. 0. 0. 0. 0. 0. 0. 0. 0. 0. 0. 0. 70. 10. 10. 0. 0. 0. 0. 0. 0. 0. 0. 0. 0. 0. 120. 0. 40. 0. 0. 0. 0. 0. 0. 0. 0. 0. 0. 0. 0. 0. 0. 10. 0. 0. 0. 0. 0. 0. 0. 0. 0. 0. 0. 0. 30. 0. 10. 0. 0. 0. 0. 0. 0. 0. 0. 0. 0. 0. 40. 10. 190. 10. 0. 0. 0. 0. 0.…
469	9-HYDROXY-7-NONANAL	FWMKRIYREKTLSC-GQCTYLIASA-N	FWMKRIYREKTLSC	27	157.26	NA	NA	NA	NA	6393	7	0.259259	9.12731	O	low	67.0063	0.291924	[ 0. 0. 0. 0. 0. 0. 0. 0. 0. 0. 0. 0. 0. 0. 0. 0. 0. 0. 0. 0. 0. 0. 0. 0. 0. 0. 0. 80. 60. 550. 40. 450. 0. 0. 0. 0. 0. 0. 0. 0. 70. 160. 100. 80. 40. 10. 0. 0. 0. 0. 0. 0. 0. 60. 70. 60. 30. 120. 10. 0. 0. 0. 0. 0. 0. 0. 0. 70. 50. 70. 40. 720. 30. 10. 0. 0. 0. 0. 0. 0. 0. 10. 0. 40. 50. 230. 30. 0. 0. 0. 0. 0. 0. 0. 0. 10. 0. 20. 50. 230. 20. 0. 0. 0. 0. 0. 0. 0. 0. 0. 0. 20. 40. 30. 0. 0. 0. 0…
470	6-(2-PROPYNYLOXY)-1-HEXANOL	YTNZKCVKQFVCJY-UHFFFAOYSA-N	YTNZKCVKQFVCJY	27	156.25	NA	NA	NA	NA	5213	7	0.269231	9.0328	O	low	197.087	0.116818	[ 0. 0. 0. 0. 0. 0. 0. 0. 0. 0. 0. 0. 0. 0. 0. 0. 0. 0. 0. 0. 0. 0. 0. 0. 0. 0. 0. 0. 50. 90. 20. 1000. 10. 0. 0. 0. 0. 0. 0. 440. 60. 110. 50. 20. 30. 110. 0. 0. 0. 0. 0. 0. 0. 20. 0. 100. 10. 0. 10. 20. 0. 0. 0. 0. 0. 0. 0. 0. 10. 70. 10. 20. 0. 40. 0. 0. 0. 0. 0. 0. 0. 0. 0. 20. 0. 20. 0. 330. 10. 0. 0. 0. 0. 0. 0. 0. 0. 0. 0. 0. 30. 140. 10. 0. 0. 0. 0. 0. 0. 0. 0. 40. 0. 0. 0. 10. 50. 0. 0. …
471	4,6-DIOXADECANE	XSIAIXNDKLVFDS-UHFFFAOYSA-N	XSIAIXNDKLVFDS	28	146.26	451	451	NA	NA	4092	7	0.259259	8.85256	O	low	344.419	0.724497	[ 0. 0. 0. 0. 0. 0. 0. 0. 0. 0. 0. 0. 0. 0. 0. 10. 0. 0. 0. 0. 0. 0. 0. 0. 0. 0. 0. 10. 20. 480. 10. 40. 0. 0. 0. 0. 0. 0. 0. 0. 0. 30. 60. 1000. 30. 0. 0. 0. 0. 0. 0. 0. 0. 0. 0. 20. 20. 690. 30. 0. 0. 0. 0. 0. 0. 0. 0. 0. 0. 0. 0. 0. 0. 40. 0. 0. 0. 0. 0. 0. 0. 0. 0. 0. 0. 0. 0. 70. 0. 0. 0. 0. 0. 0. 0. 0. 0. 0. 0. 0. 0. 0. 0. 0. 0. 0. 0. 0. 0. 0. 0. 0. 0. 0. 0. 0. 0. 0. 0. 0. 0. 0. 0. 0. 0. 0.…
472	ETHANOL, 2-(HEXYLOXY)-	UPGSWASWQBLSKZ-UHFFFAOYSA-N	UPGSWASWQBLSKZ	28	146.26	512	570	5.78	6	4818	7	0.259259	8.85256	O	low	275.343	0.524156	[ 0. 0. 0. 0. 0. 0. 0. 0. 0. 0. 0. 0. 0. 0. 0. 20. 0. 0. 0. 0. 0. 0. 0. 0. 0. 0. 0. 30. 60. 470. 40. 1000. 10. 0. 0. 0. 0. 0. 0. 0. 10. 100. 70. 330. 30. 450. 0. 0. 0. 0. 0. 0. 0. 0. 10. 30. 50. 140. 0. 30. 0. 0. 0. 0. 0. 0. 0. 10. 0. 10. 20. 110. 0. 0. 0. 20. 0. 0. 0. 0. 0. 0. 0. 0. 30. 450. 30. 0. 0. 10. 0. 0. 0. 0. 0. 0. 0. 0. 0. 10. 10. 0. 10. 10. 0. 0. 0. 0. 0. 0. 0. 0. 0. 0. 0. 0. 10. 40. 0…
473	HEXANE, 1-(METHOXYMETHOXY)-	IWGVIHMNGVDKTH-UHFFFAOYSA-N	IWGVIHMNGVDKTH	28	146.26	NA	NA	NA	NA	7364	7	0.259259	8.85256	O	low	203.187	0.784394	[ 0. 0. 0. 0. 0. 0. 0. 0. 0. 0. 0. 0. 0. 0. 0. 151.51515152 0. 0. 0. 0. 0. 0. 0. 0. 0. 0. 0. 40.4040404 40.4040404 424.24242424 30.3030303 60.60606061 0. 0. 0. 0. 0. 0. 0. 0. 0. 40.4040404 30.3030303 242.42424242 30.3030303 1000. 20.2020202 0. 0. 0. 0. 0. 0. 0. 10.1010101 50.50505051 40.4040404 141.41414141 0. 10.1010101 0. 10.1010101 0. 0. 0. 0. 0. 0. 0. 0. 10.1010101 262.62626263 10.1010101 0. …
474	HEXANE, 1,6-DIMETHOXY-	GZHQUHIMIVEQFV-UHFFFAOYSA-N	GZHQUHIMIVEQFV	28	146.26	NA	NA	NA	NA	5595	7	0.259259	8.85256	O	low	239.623	0.719232	[ 0. 0. 0. 0. 0. 0. 0. 0. 0. 0. 0. 0. 0. 0. 0. 310. 0. 0. 0. 0. 0. 0. 0. 0. 0. 0. 0. 90. 140. 290. 40. 40. 0. 0. 0. 0. 0. 0. 0. 10. 10. 210. 150. 80. 100. 1000. 20. 0. 0. 0. 0. 0. 0. 0. 30. 140. 20. 30. 20. 40. 0. 0. 0. 0. 0. 0. 0. 10. 0. 30. 0. 30. 20. 10. 0. 0. 0. 0. 0. 0. 0. 0. 10. 30. 30. 20. 10. 60. 0. 0. 0. 0. 0. 0. 0. 0. 0. 0. 0. 10. 10. 90. 10. 0. 0. 0. 0. 0. 0. 0. 0. 10. 0. 10. 30. 120. …
475	1,8-OCTANEDIOL	OEIJHBUUFURJLI-UHFFFAOYSA-N	OEIJHBUUFURJLI	28	146.26	NA	NA	NA	NA	5736	7	0.259259	8.85256	O	low	48.4511	0.322341	[ 0. 0. 0. 0. 0. 0. 0. 0. 0. 0. 0. 0. 0. 0. 0. 0. 0. 0. 0. 0. 0. 0. 0. 0. 0. 0. 0. 40. 50. 90. 40. 1000. 10. 0. 0. 0. 0. 0. 0. 0. 10. 100. 40. 10. 50. 130. 0. 0. 0. 0. 0. 0. 0. 10. 10. 100. 10. 10. 20. 30. 0. 0. 0. 0. 0. 0. 0. 10. 0. 10. 0. 20. 0. 40. 0. 0. 0. 0. 0. 0. 0. 0. 0. 0. 0. 10. 0. 130. 0. 0. 0. 0. 0. 0. 0. 10. 0. 10. 0. 10. 10. 30. 0. 0. 0. 0. 0. 0. 0. 0. 0. 0. 0. 0. 10. 160. 10. 0. 0. …
476	PEROXIDE, DIBUTYL	PAOHAQSLJSMLAT-UHFFFAOYSA-N	PAOHAQSLJSMLAT	28	146.26	NA	NA	NA	NA	3235	7	0.259259	8.85256	O	low	122.706	0.266573	[ 0. 0. 0. 0. 0. 0. 0. 0. 0. 0. 0. 0. 0. 0. 0. 10. 0. 0. 0. 0. 0. 0. 0. 0. 0. 0. 0. 0. 0. 40. 0. 110. 0. 0. 0. 0. 0. 0. 0. 0. 0. 0. 30. 1000. 30. 0. 0. 0. 0. 0. 0. 0. 0. 0. 0. 10. 0. 0. 0. 0. 0. 0. 0. 0. 0. 0. 0. 0. 0. 0. 0. 10. 40. 40. 20. 0. 0. 0. 0. 0. 0. 0. 0. 0. 0. 0. 0. 0. 0. 0. 0. 0. 0. 0. 0. 0. 0. 0. 0. 0. 0. 0. 0. 0. 0. 0. 0. 0. 0. 0. 0. 0. 0. 0. 0. 0. 0. 0. 0. 0. 0. 0. 0. 0. 0. 0. 0. 0.…
477	1-BUTANOL, 4-BUTOXY-	OBXQRJAQMQQZMY-UHFFFAOYSA-N	OBXQRJAQMQQZMY	28	146.26	NA	NA	NA	NA	7204	7	0.259259	8.85256	O	low	163.192	0.645692	[ 0. 0. 0. 0. 0. 0. 0. 0. 0. 0. 0. 0. 0. 0. 0. 10. 0. 0. 0. 0. 0. 0. 0. 0. 0. 0. 0. 40. 50. 460. 30. 1000. 10. 0. 0. 0. 0. 0. 0. 0. 0. 80. 100. 320. 90. 190. 0. 0. 0. 0. 0. 0. 0. 0. 10. 180. 30. 450. 20. 50. 0. 0. 0. 0. 0. 0. 0. 0. 0. 0. 10. 70. 20. 200. 10. 0. 0. 0. 0. 0. 0. 0. 0. 0. 0. 0. 0. 40. 10. 20. 0. 0. 0. 0. 0. 0. 0. 0. 0. 0. 0. 0. 0. 0. 0. 0. 0. 0. 0. 0. 0. 0. 0. 0. 0. 20. 0. 0. 0. 0. 0…
478	BUTANE, 1,4-DIETHOXY-	IIHAWQOFHTYWGM-UHFFFAOYSA-N	IIHAWQOFHTYWGM	28	146.26	NA	NA	NA	NA	4207	7	0.259259	8.85256	O	low	30.3863	0.250299	[ 0. 0. 0. 0. 0. 0. 0. 0. 0. 0. 0. 0. 0. 0. 0. 0. 0. 0. 0. 0. 0. 0. 0. 0. 0. 0. 0. 10. 30. 1000. 20. 20. 0. 0. 0. 0. 0. 0. 0. 0. 0. 20. 20. 10. 10. 10. 0. 0. 0. 0. 0. 0. 0. 0. 0. 10. 0. 10. 0. 20. 0. 0. 0. 0. 0. 0. 0. 0. 0. 0. 0. 0. 0. 0. 0. 0. 0. 0. 0. 0. 0. 0. 0. 0. 0. 0. 0. 10. 0. 0. 0. 0. 0. 0. 0. 0. 0. 0. 0. 0. 0. 20. 0. 0. 0. 0. 0. 0. 0. 0. 0. 0. 0. 0. 0. 0. 0. 0. 0. 0. 0. 0. 0. 0. 0. 0. 0.…
479	ETHENE, 1,1'-[OXYBIS(2,1-ETHANEDIYLOXY)]BIS-	SAMJGBVVQUEMGC-UHFFFAOYSA-N	SAMJGBVVQUEMGC	25	158.22	NA	NA	NA	NA	3764	8	0.333333	8.82194	O	low	67.8276	0.351519	[ 0. 0. 0. 0. 0. 0. 0. 0. 0. 0. 0. 0. 0. 0. 0. 0. 0. 0. 0. 0. 0. 0. 0. 0. 0. 0. 0. 1000. 350. 210. 30. 20. 0. 0. 0. 0. 0. 0. 0. 0. 0. 10. 30. 500. 490. 90. 0. 0. 0. 0. 0. 0. 0. 0. 0. 0. 0. 300. 10. 20. 0. 0. 0. 0. 0. 0. 0. 0. 0. 0. 10. 70. 10. 0. 0. 0. 0. 0. 0. 0. 0. 0. 0. 0. 0. 0. 20. 10. 0. 0. 0. 0. 0. 0. 0. 0. 0. 0. 0. 0. 0. 0. 0. 0. 0. 0. 0. 0. 0. 0. 0. 0. 0. 0. 10. 170. 10. 0. 0. 0. 0. 0. 0.…
480	TRIETHYLENE GLYCOL	ZIBGPFATKBEMQZ-UHFFFAOYSA-N	ZIBGPFATKBEMQZ	24	150.2	450	585	0.16	94	3136	7	0.304348	8.70632	O	low	120.243	0.684637	[ 0. 0. 0. 0. 0. 0. 0. 0. 0. 0. 0. 0. 0. 0. 0. 0. 0. 0. 0. 0. 0. 0. 0. 0. 0. 0. 0. 0. 10. 40. 10. 1000. 10. 0. 0. 0. 0. 0. 0. 0. 0. 0. 0. 0. 30. 860. 20. 0. 0. 0. 0. 0. 0. 0. 0. 0. 0. 0. 0. 10. 0. 0. 0. 0. 0. 0. 0. 0. 0. 0. 0. 0. 0. 0. 0. 50. 0. 0. 0. 0. 0. 0. 0. 0. 0. 0. 0. 0. 0. 70. 0. 0. 0. 0. 0. 0. 0. 0. 0. 0. 0. 0. 0. 0. 0. 0. 0. 0. 0. 0. 0. 0. 0. 0. 0. 0. 0. 0. 0. 30. 0. 0. 0. 0. 0. 0. 0. 0…
481	NONANAL	GYHFUZHODSMOHU-UHFFFAOYSA-N	GYHFUZHODSMOHU	27	143.28	NA	NA	NA	NA	5566	7	0.25	8.68207	O	low	216.233	0.439785	[ 0. 0. 0. 0. 0. 0. 0. 0. 0. 0. 0. 0. 0. 0. 0. 10. 0. 0. 0. 0. 0. 0. 0. 0. 0. 0. 0. 100. 110. 1000. 30. 0. 0. 0. 0. 0. 0. 0. 0. 10. 0. 70. 170. 290. 30. 0. 0. 0. 0. 0. 0. 0. 0. 10. 50. 110. 50. 150. 10. 0. 0. 0. 0. 0. 0. 0. 0. 0. 10. 40. 20. 110. 0. 0. 0. 0. 0. 0. 0. 0. 0. 0. 0. 20. 30. 220. 10. 0. 0. 0. 0. 0. 0. 0. 0. 0. 0. 0. 10. 40. 0. 0. 0. 0. 0. 0. 0. 0. 0. 0. 10. 10. 40. 270. 30. 0. 0. 0. 0…
482	CARBONIC ACID, PENTYL PROPYL ESTER	SCSDLMBSTOZBPZ-UHFFFAOYSA-N	SCSDLMBSTOZBPZ	30	175.28	NA	NA	NA	NA	5313	8	0.266667	8.66434	O	low	105.586	0.744226	[ 0. 0. 0. 0. 0. 0. 0. 0. 0. 0. 0. 0. 0. 0. 0. 30. 0. 0. 0. 0. 0. 0. 0. 0. 0. 0. 0. 70. 60. 570. 10. 60. 0. 0. 0. 0. 0. 0. 0. 0. 20. 110. 220. 1000. 30. 60. 0. 0. 0. 0. 0. 0. 0. 0. 0. 20. 20. 270. 20. 10. 0. 0. 0. 0. 0. 0. 0. 0. 0. 20. 50. 490. 20. 10. 0. 0. 0. 0. 0. 0. 0. 0. 0. 0. 0. 20. 10. 50. 10. 0. 0. 0. 0. 0. 0. 0. 0. 0. 0. 0. 0. 0. 0. 0. 0. 0. 0. 0. 0. 0. 0. 0. 0. 0. 0. 0. 0. 0. 0. 0. 0. 0…
483	ETHANOL, 2-(PENTYLOXY)-, ACETATE	INRKVKPTZMIOTG-UHFFFAOYSA-N	INRKVKPTZMIOTG	30	175.28	NA	NA	NA	NA	5662	8	0.266667	8.66434	O	low	218.225	0.929765	[ 0. 0. 0. 0. 0. 0. 0. 0. 0. 0. 0. 0. 0. 0. 0. 10. 0. 0. 0. 0. 0. 0. 0. 0. 0. 0. 0. 30. 20. 160. 0. 20. 0. 0. 0. 0. 0. 0. 0. 0. 0. 20. 40. 1000. 30. 20. 0. 0. 0. 0. 0. 0. 0. 0. 0. 10. 0. 50. 0. 0. 0. 0. 0. 0. 0. 0. 0. 0. 0. 0. 0. 470. 20. 10. 0. 0. 0. 0. 0. 0. 0. 0. 0. 0. 0. 0. 0. 40. 0. 0. 0. 0. 0. 0. 0. 0. 0. 0. 0. 0. 0. 50. 0. 0. 0. 0. 0. 0. 0. 0. 0. 0. 0. 0. 20. 10. 0. 20. 0. 0. 0. 0. 0. 0. 0…
484	METHOXYACETIC ACID, HEXYL ESTER	QJGFFKKLJRHCMV-UHFFFAOYSA-N	QJGFFKKLJRHCMV	30	175.28	488	566	1.11	34	5130	8	0.266667	8.66434	O	low	147.104	0.739089	[ 0. 0. 0. 0. 0. 0. 0. 0. 0. 0. 0. 0. 0. 0. 0. 90. 0. 0. 0. 0. 0. 0. 0. 0. 0. 0. 0. 10. 10. 130. 10. 20. 0. 0. 0. 0. 0. 0. 0. 0. 0. 30. 20. 80. 0. 1000. 20. 0. 0. 0. 0. 0. 0. 0. 0. 10. 10. 40. 0. 0. 0. 0. 0. 0. 0. 0. 0. 0. 0. 0. 0. 90. 0. 90. 0. 0. 0. 0. 0. 0. 0. 0. 0. 0. 30. 360. 20. 0. 0. 0. 0. 0. 0. 0. 0. 0. 0. 0. 0. 0. 0. 20. 0. 0. 0. 0. 0. 0. 0. 0. 0. 0. 0. 0. 0. 0. 0. 0. 0. 0. 0. 0. 0. 0. 0…
486	CARBONIC ACID, DIBUTYL ESTER	QLVWOKQMDLQXNN-UHFFFAOYSA-N	QLVWOKQMDLQXNN	30	175.28	NA	NA	NA	NA	9782	8	0.266667	8.66434	O	low	140.758	0.707956	[ 0. 0. 0. 0. 0. 0. 0. 0. 0. 0. 0. 0. 0. 0. 0. 30.3030303 0. 0. 0. 0. 0. 0. 0. 0. 0. 0. 0. 50.50505051 80.80808081 787.87878788 10.1010101 111.11111111 0. 0. 0. 0. 0. 0. 0. 0. 0. 60.60606061 131.31313131 868.68686869 30.3030303 70.70707071 0. 0. 0. 0. 0. 0. 0. 10.1010101 30.3030303 70.70707071 191.91919192 1000. 50.50505051 0. 0. 0. 0. 0. 0. 0. 0. 0. 0. 0. 0. 40.4040404 10.1010101 50.50505051 10.…
487	VALERIC ACID, 2-ETHOXYETHYL ESTER	LNLKWQDISSHMLL-UHFFFAOYSA-N	LNLKWQDISSHMLL	30	175.28	NA	NA	NA	NA	8353	8	0.266667	8.66434	O	low	283.441	0.584965	[ 0. 0. 0. 0. 0. 0. 0. 0. 0. 0. 0. 0. 0. 0. 0. 0. 0. 0. 0. 0. 0. 0. 0. 0. 0. 0. 0. 50. 60. 1000. 20. 10. 0. 0. 0. 0. 0. 0. 0. 0. 0. 20. 20. 50. 20. 30. 0. 0. 0. 0. 0. 0. 0. 0. 10. 30. 10. 260. 10. 60. 0. 0. 0. 0. 0. 0. 0. 0. 0. 0. 0. 0. 0. 40. 0. 0. 0. 0. 0. 0. 0. 0. 0. 0. 0. 800. 50. 0. 0. 0. 0. 0. 0. 0. 0. 0. 0. 0. 0. 0. 0. 20. 0. 0. 0. 0. 0. 0. 0. 0. 0. 0. 0. 0. 0. 0. 0. 0. 0. 0. 0. 0. 0. 0. 0…
488	OCTANOIC ACID, 8-HYDROXY-, METHYL ESTER	ADTIBIOIERBRIB-UHFFFAOYSA-N	ADTIBIOIERBRIB	30	175.28	NA	NA	NA	NA	8228	8	0.266667	8.66434	O	low	369.466	0.260053	[ 0. 0. 0. 0. 0. 0. 0. 0. 0. 0. 0. 0. 0. 0. 0. 40. 0. 0. 0. 0. 0. 0. 0. 0. 0. 0. 0. 90. 70. 190. 20. 900. 10. 0. 0. 0. 0. 0. 0. 10. 0. 130. 180. 40. 30. 250. 0. 0. 0. 0. 0. 0. 10. 10. 30. 120. 60. 40. 0. 120. 30. 0. 0. 0. 0. 0. 10. 10. 30. 60. 10. 20. 0. 50. 30. 0. 0. 0. 0. 0. 0. 20. 0. 50. 50. 10. 20. 200. 10. 0. 0. 0. 0. 0. 0. 20. 0. 10. 0. 10. 30. 70. 0. 0. 0. 0. 0. 0. 0. 0. 0. 0. 0. 60. 90. 8…
489	HEPTANAL, 7,7-DIMETHOXY-	ZSCWUFCWRFKZGG-UHFFFAOYSA-N	ZSCWUFCWRFKZGG	30	175.28	338	473	NA	NA	7590	8	0.266667	8.66434	O	low	397.72	0.462871	[ 0. 0. 0. 0. 0. 0. 0. 0. 0. 0. 0. 0. 0. 0. 0. 330. 0. 0. 0. 0. 0. 0. 0. 0. 0. 0. 0. 40. 40. 1000. 30. 20. 0. 0. 0. 0. 0. 0. 0. 0. 20. 120. 120. 90. 70. 10. 0. 0. 0. 0. 0. 0. 0. 20. 10. 130. 60. 30. 80. 20. 20. 10. 0. 0. 0. 0. 10. 10. 0. 100. 10. 190. 10. 10. 30. 710. 20. 0. 0. 0. 0. 0. 0. 10. 30. 60. 10. 0. 0. 0. 0. 0. 0. 0. 0. 0. 10. 20. 50. 700. 70. 10. 0. 0. 0. 0. 0. 0. 0. 0. 0. 0. 10. 50. 20…
490	CARBONIC ACID, HEPTYL METHYL ESTER	IBTAFYOTPNVGLR-UHFFFAOYSA-N	IBTAFYOTPNVGLR	30	175.28	NA	NA	NA	NA	6295	8	0.266667	8.66434	O	low	139.436	0.386084	[ 0. 0. 0. 0. 0. 0. 0. 0. 0. 0. 0. 0. 0. 0. 10. 170. 0. 0. 0. 0. 0. 0. 0. 0. 0. 0. 0. 170. 110. 1000. 30. 80. 0. 0. 0. 0. 0. 0. 0. 10. 30. 370. 250. 610. 30. 40. 0. 0. 0. 0. 0. 0. 0. 30. 100. 220. 120. 350. 50. 430. 20. 0. 0. 0. 0. 0. 10. 40. 10. 120. 60. 160. 20. 10. 10. 0. 0. 20. 0. 10. 10. 0. 0. 50. 40. 610. 60. 0. 0. 0. 0. 0. 0. 0. 20. 10. 10. 30. 200. 820. 60. 0. 0. 20. 0. 0. 0. 0. 0. 0. 0. …
491	CARBONIC ACID, ETHYL HEXYL ESTER	CJKUBFJTBHACJH-UHFFFAOYSA-N	CJKUBFJTBHACJH	30	175.28	NA	NA	NA	NA	6196	8	0.266667	8.66434	O	low	111.479	0.466597	[ 0. 0. 0. 0. 0. 0. 0. 0. 0. 0. 0. 0. 0. 0. 0. 20. 0. 0. 0. 0. 0. 0. 0. 0. 0. 0. 0. 60. 70. 1000. 20. 40. 0. 0. 0. 0. 0. 0. 0. 0. 10. 90. 70. 370. 20. 20. 0. 0. 0. 0. 0. 0. 0. 10. 10. 50. 30. 80. 0. 10. 0. 0. 0. 0. 0. 0. 0. 10. 10. 0. 0. 310. 10. 0. 0. 0. 0. 0. 0. 0. 0. 0. 0. 20. 60. 290. 10. 0. 0. 0. 0. 0. 0. 0. 0. 0. 0. 0. 0. 30. 10. 70. 10. 0. 0. 0. 0. 0. 0. 0. 0. 0. 0. 0. 0. 0. 0. 0. 0. 0. 0.…
492	HEXANOIC ACID, 2-METHOXYETHYL ESTER	WHFYLHIOEPSQJH-UHFFFAOYSA-N	WHFYLHIOEPSQJH	30	175.28	547	629	5.56	6	5718	8	0.266667	8.66434	O	low	366.397	0.616555	[ 0. 0. 0. 0. 0. 0. 0. 0. 0. 0. 0. 0. 0. 0. 0. 200. 0. 0. 0. 0. 0. 0. 0. 0. 0. 0. 0. 50. 40. 160. 20. 0. 0. 0. 0. 0. 0. 0. 0. 0. 10. 40. 60. 300. 120. 1000. 20. 0. 0. 0. 0. 0. 0. 0. 20. 30. 20. 10. 100. 150. 10. 0. 0. 0. 0. 0. 0. 0. 20. 40. 20. 270. 10. 0. 0. 10. 0. 0. 0. 0. 0. 0. 0. 0. 0. 0. 0. 0. 0. 0. 0. 0. 0. 0. 0. 0. 0. 0. 20. 820. 60. 0. 0. 0. 0. 0. 0. 0. 0. 0. 0. 0. 0. 0. 0. 20. 50. 0. 0. …
493	CYCLOPROPENE	OOXWYYGXTJLWHA-UHFFFAOYSA-N	OOXWYYGXTJLWHA	7	40.07	367	367	0	63	3456	0	0	0.0467858		high	689.722	0.572621	[ 0. 0. 0. 0. 0. 0. 0. 0. 0. 0. 0. 0. 0. 0. 20. 0. 0. 0. 0. 0. 0. 0. 0. 0. 0. 0. 10. 0. 0. 0. 0. 0. 0. 0. 0. 0. 0. 0. 0. 80. 1000. 30. 0. 0. 0. 0. 0. 0. 0. 0. 0. 0. 0. 0. 0. 0. 0. 0. 0. 0. 0. 0. 0. 0. 0. 0. 0. 0. 0. 0. 0. 0. 0. 0. 0. 0. 0. 0. 0. 0. 0. 0. 0. 0. 0. 0. 0. 0. 0. 0. 0. 0. 0. 0. 0. 0. 0. 0. 0. 0. 0. 0. 0. 0. 0. 0. 0. 0. 0. 0. 0. 0. 0. 0. 0. 0. 0. 0. 0. 0. 0. 0. 0. 0. 0. 0. 0. 0. 0. 0. …
494	BICYCLO[1.1.0]BUTANE	LASLVGACQUUOEB-UHFFFAOYSA-N	LASLVGACQUUOEB	10	54.1	594	594	1.18	21	2329	0	0	0.0675		high	896.51	0.731101	[ 0. 0. 0. 0. 0. 0. 0. 0. 0. 0. 0. 0. 0. 0. 30. 0. 0. 0. 0. 0. 0. 0. 0. 0. 0. 0. 90. 1000. 200. 0. 0. 0. 0. 0. 0. 0. 0. 0. 0. 40. 20. 30. 0. 0. 0. 0. 0. 0. 0. 0. 0. 20. 220. 300. 520. 20. 0. 0. 0. 0. 0. 0. 0. 0. 0. 0. 0. 0. 0. 0. 0. 0. 0. 0. 0. 0. 0. 0. 0. 0. 0. 0. 0. 0. 0. 0. 0. 0. 0. 0. 0. 0. 0. 0. 0. 0. 0. 0. 0. 0. 0. 0. 0. 0. 0. 0. 0. 0. 0. 0. 0. 0. 0. 0. 0. 0. 0. 0. 0. 0. 0. 0. 0. 0. 0. 0. 0…
495	ETHYLENIMINE	NOWKCMXCCJGMRR-UHFFFAOYSA-N	NOWKCMXCCJGMRR	7	43.08	619	623	0.01	22	1123	0	0	0.0894308		high	765.749	0.548643	[ 0. 0. 0. 0. 0. 0. 0. 0. 0. 0. 0. 0. 0. 0. 40. 20. 0. 0. 0. 0. 0. 0. 0. 0. 0. 0. 0. 0. 110. 20. 0. 0. 0. 0. 0. 0. 0. 0. 0. 0. 0. 40. 130. 1000. 20. 0. 0. 0. 0. 0. 0. 0. 0. 0. 0. 0. 0. 0. 0. 0. 0. 0. 0. 0. 0. 0. 0. 0. 0. 0. 0. 0. 0. 0. 0. 0. 0. 0. 0. 0. 0. 0. 0. 0. 0. 0. 0. 0. 0. 0. 0. 0. 0. 0. 0. 0. 0. 0. 0. 0. 0. 0. 0. 0. 0. 0. 0. 0. 0. 0. 0. 0. 0. 0. 0. 0. 0. 0. 0. 0. 0. 0. 0. 0. 0. 0. 0. 0. 0…
496	CYCLOPROPANE	LVZWSLJZHVFIQJ-UHFFFAOYSA-N	LVZWSLJZHVFIQJ	9	42.09	744	744	49.1	1	689	0	0	0.0987654		high	892.877	0.825418	[ 0. 0. 0. 0. 0. 0. 0. 0. 0. 0. 0. 0. 0. 0. 50. 190. 0. 0. 0. 0. 0. 0. 0. 0. 0. 0. 30. 470. 50. 0. 0. 0. 0. 0. 0. 0. 0. 0. 0. 40. 60. 360. 1000. 30. 0. 0. 0. 0. 0. 0. 0. 0. 0. 0. 0. 0. 0. 0. 0. 0. 0. 0. 0. 0. 0. 0. 0. 0. 0. 0. 0. 0. 0. 0. 0. 0. 0. 0. 0. 0. 0. 0. 0. 0. 0. 0. 0. 0. 0. 0. 0. 0. 0. 0. 0. 0. 0. 0. 0. 0. 0. 0. 0. 0. 0. 0. 0. 0. 0. 0. 0. 0. 0. 0. 0. 0. 0. 0. 0. 0. 0. 0. 0. 0. 0. 0. 0. 0…
497	TETRACYCLO[3.2.0.0(2,7).0(4,6)]HEPTANE	DGZUEIPKRRSMGK-UHFFFAOYSA-N	DGZUEIPKRRSMGK	15	92.15	704	704	14.3	5	5160	0	0	0.149584		high	818.919	0.650729	[ 0. 0. 0. 0. 0. 0. 0. 0. 0. 0. 0. 0. 0. 0. 70. 20. 0. 0. 0. 0. 0. 0. 0. 0. 0. 0. 10. 300. 0. 0. 0. 0. 0. 0. 0. 0. 0. 0. 80. 280. 220. 10. 0. 0. 0. 0. 0. 0. 0. 0. 10. 80. 70. 40. 0. 0. 0. 0. 0. 0. 0. 0. 20. 50. 80. 420. 620. 30. 0. 0. 0. 0. 0. 0. 0. 0. 10. 110. 120. 0. 0. 0. 0. 0. 0. 0. 0. 0. 0. 20. 80. 390. 1000. 70. 0. 0. 0. 0. 0. 0. 0. 0. 0. 0. 0. 0. 0. 0. 0. 0. 0. 0. 0. 0. 0. 0. 0. 0. 0. 0. 0…
498	SPIROPENTANE	OGNAOIGAPPSUMG-UHFFFAOYSA-N	OGNAOIGAPPSUMG	13	68.13	453	453	0	98	1352	0	0	0.16		high	433.739	0.482378	[ 0. 0. 0. 0. 0. 0. 0. 0. 0. 0. 0. 0. 0. 0. 0. 0. 0. 0. 0. 0. 0. 0. 0. 0. 0. 0. 0. 110. 190. 30. 0. 0. 0. 0. 0. 0. 0. 0. 10. 130. 1000. 90. 0. 0. 0. 0. 0. 0. 0. 0. 0. 10. 20. 10. 0. 0. 0. 0. 0. 0. 0. 0. 0. 10. 30. 40. 0. 20. 340. 10. 0. 0. 0. 0. 0. 0. 0. 0. 0. 0. 0. 0. 0. 0. 0. 0. 0. 0. 0. 0. 0. 0. 0. 0. 0. 0. 0. 0. 0. 0. 0. 0. 0. 0. 0. 0. 0. 0. 0. 0. 0. 0. 0. 0. 0. 0. 0. 0. 0. 0. 0. 0. 0. 0. 0. …
499	1-METHYLCYCLOPROPENE	SHDPRTQPPWIEJG-UHFFFAOYSA-N	SHDPRTQPPWIEJG	10	54.1	615	615	0.07	26	857	0	0	0.185369		high	836.838	0.618798	[ 0. 0. 0. 0. 0. 0. 0. 0. 0. 0. 0. 0. 0. 0. 10. 30. 0. 0. 0. 0. 0. 0. 0. 0. 0. 0. 0. 30. 50. 0. 0. 0. 0. 0. 0. 0. 0. 0. 20. 200. 10. 0. 0. 0. 0. 0. 0. 0. 0. 0. 0. 0. 30. 240. 1000. 40. 0. 0. 0. 0. 0. 0. 0. 0. 0. 0. 0. 0. 0. 0. 0. 0. 0. 0. 0. 0. 0. 0. 0. 0. 0. 0. 0. 0. 0. 0. 0. 0. 0. 0. 0. 0. 0. 0. 0. 0. 0. 0. 0. 0. 0. 0. 0. 0. 0. 0. 0. 0. 0. 0. 0. 0. 0. 0. 0. 0. 0. 0. 0. 0. 0. 0. 0. 0. 0. 0. 0. 0…
500	TETRACYCLO[2.2.1.0(2,6).0(3,5)]HEPTANE-7-SPIRO-2'-CYCLOPROPENE	NJJDBBUBRAGNKG-UHFFFAOYSA-N	NJJDBBUBRAGNKG	17	116.17	304	304	NA	NA	1927	0	0	0.190248		high	529.168	0.0963887	[ 0. 0. 0. 0. 0. 0. 0. 0. 0. 0. 0. 0. 0. 0. 0. 0. 0. 0. 0. 0. 0. 0. 0. 0. 0. 0. 0. 0. 0. 0. 0. 0. 0. 0. 0. 0. 0. 0. 340. 50. 0. 0. 0. 0. 0. 0. 0. 0. 0. 0. 0. 20. 0. 0. 0. 0. 0. 0. 0. 0. 0. 0. 0. 20. 30. 20. 0. 0. 0. 0. 0. 0. 0. 0. 0. 0. 10. 40. 1000. 70. 0. 0. 0. 0. 0. 0. 0. 0. 0. 20. 40. 0. 0. 0. 0. 0. 0. 0. 0. 0. 0. 0. 0. 0. 0. 0. 0. 0. 0. 0. 0. 0. 0. 0. 10. 40. 110. 10. 0. 0. 0. 0. 0. 0. 0. 0.…
501	BICYCLO[2.1.0]PENTANE	MHLPKAGDPWUOOT-UHFFFAOYNA-N	MHLPKAGDPWUOOT	13	68.13	558	558	NA	NA	1170	0	0	0.197531		high	785.826	0.590272	[ 0. 0. 0. 0. 0. 0. 0. 0. 0. 0. 0. 0. 0. 0. 10. 0. 0. 0. 0. 0. 0. 0. 0. 0. 0. 0. 0. 410. 40. 20. 0. 0. 0. 0. 0. 0. 0. 0. 0. 90. 410. 800. 110. 0. 0. 0. 0. 0. 0. 0. 0. 0. 0. 10. 20. 0. 0. 0. 0. 0. 0. 0. 0. 0. 0. 20. 60. 380. 1000. 50. 0. 0. 0. 0. 0. 0. 0. 0. 0. 0. 0. 0. 0. 0. 0. 0. 0. 0. 0. 0. 0. 0. 0. 0. 0. 0. 0. 0. 0. 0. 0. 0. 0. 0. 0. 0. 0. 0. 0. 0. 0. 0. 0. 0. 0. 0. 0. 0. 0. 0. 0. 0. 0. 0. 0. …
502	3-METHYL-1,2-DIAZIRINE	PNEUOFCODNXMRA-UHFFFAOYSA-N	PNEUOFCODNXMRA	8	58.1	721	721	0.04	11	296	0	0	0.242518		high	575.602	0.723792	[ 0. 0. 0. 0. 0. 0. 0. 0. 0. 0. 0. 0. 0. 0. 0. 0. 0. 0. 0. 0. 0. 0. 0. 0. 0. 0. 0. 0. 1000. 20. 0. 0. 0. 0. 0. 0. 0. 0. 0. 0. 0. 0. 0. 0. 0. 0. 0. 0. 0. 0. 0. 0. 0. 0. 0. 0. 0. 0. 0. 0. 0. 0. 0. 0. 0. 0. 0. 0. 0. 0. 0. 0. 0. 0. 0. 0. 0. 0. 0. 0. 0. 0. 0. 0. 0. 0. 0. 0. 0. 0. 0. 0. 0. 0. 0. 0. 0. 0. 0. 0. 0. 0. 0. 0. 0. 0. 0. 0. 0. 0. 0. 0. 0. 0. 0. 0. 0. 0. 0. 0. 0. 0. 0. 0. 0. 0. 0. 0. 0. 0. 0. …
503	4,7-EPOXYTRICYCLO[4.1.0.0(3,5)]HEPTANE	ONXARZMONCQRMU-UHFFFAOYNA-N	ONXARZMONCQRMU	15	108.15	654	654	6.41	4	1840	0	0	0.249159		high	844.567	0.831126	[ 0. 0. 0. 0. 0. 0. 0. 0. 0. 0. 0. 0. 0. 0. 0. 0. 0. 0. 0. 0. 0. 0. 0. 0. 0. 0. 0. 110. 20. 280. 10. 0. 0. 0. 0. 0. 0. 0. 0. 40. 30. 10. 0. 0. 0. 0. 0. 0. 0. 0. 0. 10. 70. 100. 20. 10. 0. 0. 0. 0. 0. 0. 0. 0. 0. 10. 10. 0. 0. 0. 0. 0. 0. 0. 0. 0. 10. 100. 150. 1000. 90. 20. 10. 0. 0. 0. 0. 0. 0. 0. 0. 0. 0. 0. 0. 0. 0. 0. 0. 0. 0. 0. 0. 0. 0. 0. 0. 30. 130. 10. 0. 0. 0. 0. 0. 0. 0. 0. 0. 0. 0. 0.…
504	AZIRIDINE, 1-METHYL-	XLJQPXVBQNJNLW-UHFFFAOYSA-N	XLJQPXVBQNJNLW	10	57.11	723	723	33.9	1	841	0	0	0.25603		high	918.64	0.772053	[ 0. 0. 0. 0. 0. 0. 0. 0. 0. 0. 0. 0. 0. 0. 30. 70. 0. 0. 0. 0. 0. 0. 0. 0. 0. 0. 0. 0. 200. 120. 0. 0. 0. 0. 0. 0. 0. 0. 0. 0. 10. 80. 810. 50. 0. 0. 0. 0. 0. 0. 0. 0. 0. 0. 0. 10. 150. 1000. 30. 0. 0. 0. 0. 0. 0. 0. 0. 0. 0. 0. 0. 0. 0. 0. 0. 0. 0. 0. 0. 0. 0. 0. 0. 0. 0. 0. 0. 0. 0. 0. 0. 0. 0. 0. 0. 0. 0. 0. 0. 0. 0. 0. 0. 0. 0. 0. 0. 0. 0. 0. 0. 0. 0. 0. 0. 0. 0. 0. 0. 0. 0. 0. 0. 0. 0. 0. 0…
505	CYCLOPROPYLAMINE	HTJDQJBWANPRPF-UHFFFAOYSA-N	HTJDQJBWANPRPF	10	57.11	513	513	NA	NA	762	0	0	0.25603		high	707.927	0.405445	[ 0. 0. 0. 0. 0. 0. 0. 0. 0. 0. 0. 0. 0. 0. 0. 0. 0. 0. 0. 0. 0. 0. 0. 0. 0. 0. 0. 50. 250. 1000. 50. 0. 0. 0. 0. 0. 0. 0. 0. 20. 0. 20. 30. 10. 0. 0. 0. 0. 0. 0. 0. 0. 0. 0. 20. 40. 150. 720. 20. 0. 0. 0. 0. 0. 0. 0. 0. 0. 0. 0. 0. 0. 0. 0. 0. 0. 0. 0. 0. 0. 0. 0. 0. 0. 0. 0. 0. 0. 0. 0. 0. 0. 0. 0. 0. 0. 0. 0. 0. 0. 0. 0. 0. 0. 0. 0. 0. 0. 0. 0. 0. 0. 0. 0. 0. 0. 0. 0. 0. 0. 0. 0. 0. 0. 0. 0. 0…
506	AZIRIDINE, 2-METHYL-	OZDGMOYKSFPLSE-UHFFFAOYNA-N	OZDGMOYKSFPLSE	10	57.11	692	705	0.57	12	2981	0	0	0.25603		high	844.416	0.766401	[ 0. 0. 0. 0. 0. 0. 0. 0. 0. 0. 0. 0. 0. 0. 30. 80. 0. 0. 0. 0. 0. 0. 0. 0. 0. 0. 0. 260. 620. 250. 20. 0. 0. 0. 0. 0. 0. 0. 0. 0. 10. 80. 130. 0. 20. 0. 0. 0. 0. 0. 0. 0. 0. 0. 30. 60. 230. 1000. 30. 0. 0. 0. 0. 0. 0. 0. 0. 0. 0. 0. 0. 0. 0. 0. 0. 0. 0. 0. 0. 0. 0. 0. 0. 0. 0. 0. 0. 0. 0. 0. 0. 0. 0. 0. 0. 0. 0. 0. 0. 0. 0. 0. 0. 0. 0. 0. 0. 0. 0. 0. 0. 0. 0. 0. 0. 0. 0. 0. 0. 0. 0. 0. 0. 0. 0. …
507	TRICYCLO[3.1.0.0(2,4)]HEX-3-ENE-3-CARBONITRILE	VNWWNLCVXWGXIO-UHFFFAOYNA-N	VNWWNLCVXWGXIO	12	105.15	744	744	10.3	5	3667	0	0	0.313118		high	975.798	0.960282	[ 0. 0. 0. 0. 0. 0. 0. 0. 0. 0. 0. 0. 0. 0. 0. 10. 0. 0. 0. 0. 0. 0. 0. 0. 0. 0. 90. 50. 0. 0. 0. 0. 0. 0. 0. 0. 0. 20. 90. 70. 0. 0. 0. 0. 0. 0. 0. 0. 0. 0. 110. 150. 60. 0. 0. 0. 0. 0. 0. 0. 0. 0. 10. 60. 30. 20. 0. 0. 0. 0. 0. 0. 0. 0. 0. 50. 120. 110. 10. 0. 0. 0. 0. 0. 0. 0. 0. 0. 0. 0. 0. 0. 0. 0. 0. 0. 0. 0. 0. 0. 20. 0. 90. 1000. 80. 0. 0. 0. 0. 0. 0. 0. 0. 0. 0. 0. 0. 0. 0. 0. 0. 0. 0. 0…
508	DIAZIRIDINE,3,3-DIMETHYL-	YIOCAJQMPUYWMT-UHFFFAOYSA-N	YIOCAJQMPUYWMT	13	72.13	372	372	NA	NA	2342	0	0	0.33353		high	650.48	0.403035	[ 0. 0. 0. 0. 0. 0. 0. 0. 0. 0. 0. 0. 0. 0. 0. 0. 0. 0. 0. 0. 0. 0. 0. 0. 0. 0. 0. 10. 0. 40. 100. 0. 0. 0. 0. 0. 0. 0. 0. 0. 10. 60. 1000. 70. 0. 0. 0. 0. 0. 0. 0. 0. 0. 0. 0. 0. 0. 0. 0. 0. 0. 0. 0. 0. 0. 0. 0. 0. 0. 0. 0. 0. 60. 0. 0. 0. 0. 0. 0. 0. 0. 0. 0. 0. 0. 0. 0. 0. 0. 0. 0. 0. 0. 0. 0. 0. 0. 0. 0. 0. 0. 0. 0. 0. 0. 0. 0. 0. 0. 0. 0. 0. 0. 0. 0. 0. 0. 0. 0. 0. 0. 0. 0. 0. 0. 0. 0. 0. 0.…
509	AZIRIDINE, 2,2-DIMETHYL-	FGRJGEWVJCCOJJ-UHFFFAOYSA-N	FGRJGEWVJCCOJJ	13	71.14	662	667	11.2	3	3368	0	0	0.346604		high	845.644	0.650666	[ 0. 0. 0. 0. 0. 0. 0. 0. 0. 0. 0. 0. 0. 0. 20. 80. 0. 0. 0. 0. 0. 0. 0. 0. 0. 0. 0. 260. 270. 220. 110. 0. 0. 0. 0. 0. 0. 0. 0. 10. 30. 390. 1000. 70. 10. 0. 0. 0. 0. 0. 0. 0. 0. 0. 30. 120. 170. 0. 0. 0. 0. 0. 0. 0. 0. 0. 0. 0. 30. 0. 90. 710. 30. 0. 0. 0. 0. 0. 0. 0. 0. 0. 0. 0. 0. 0. 0. 0. 0. 0. 0. 0. 0. 0. 0. 0. 0. 0. 0. 0. 0. 0. 0. 0. 0. 0. 0. 0. 0. 0. 0. 0. 0. 0. 0. 0. 0. 0. 0. 0. 0. 0. 0.…
510	AZIRIDINE, 1-METHYL-2-METHYLENE-	WFNSDYPJGGQENT-UHFFFAOYNA-N	WFNSDYPJGGQENT	11	69.12	523	523	0.75	7	1533	0	0	0.350511		high	727.985	0.506751	[ 0. 0. 0. 0. 0. 0. 0. 0. 0. 0. 0. 0. 0. 0. 40. 70. 0. 0. 0. 0. 0. 0. 0. 0. 0. 0. 10. 20. 150. 20. 0. 0. 0. 0. 0. 0. 0. 0. 0. 0. 50. 50. 110. 280. 0. 0. 0. 0. 0. 0. 0. 0. 10. 20. 1000. 50. 0. 0. 0. 0. 0. 0. 0. 0. 0. 0. 0. 0. 30. 590. 20. 0. 0. 0. 0. 0. 0. 0. 0. 0. 0. 0. 0. 0. 0. 0. 0. 0. 0. 0. 0. 0. 0. 0. 0. 0. 0. 0. 0. 0. 0. 0. 0. 0. 0. 0. 0. 0. 0. 0. 0. 0. 0. 0. 0. 0. 0. 0. 0. 0. 0. 0. 0. 0. 0.…
511	7-OXA-8-AZA-TETRACYCLO[4.3.0(1,6).0(2,4).0(3,5)]NON-8-ENE	SWSMPKJTKQYXPC-UHFFFAOYNA-N	SWSMPKJTKQYXPC	14	122.16	557	557	3.28	7	4922	0	0	0.354705		high	731.216	0.573767	[ 0. 0. 0. 0. 0. 0. 0. 0. 0. 0. 0. 0. 0. 0. 10. 0. 0. 0. 0. 0. 0. 0. 0. 0. 0. 0. 10. 50. 10. 360. 20. 0. 0. 0. 0. 0. 0. 20. 60. 370. 120. 10. 20. 10. 0. 0. 0. 0. 0. 0. 10. 80. 250. 30. 0. 20. 0. 0. 0. 0. 0. 0. 0. 40. 150. 360. 120. 40. 160. 30. 0. 0. 0. 0. 0. 20. 40. 210. 1000. 70. 0. 10. 10. 0. 0. 0. 0. 0. 0. 30. 40. 220. 20. 70. 730. 70. 0. 0. 0. 0. 0. 0. 0. 0. 0. 0. 0. 0. 0. 0. 0. 0. 0. 0. 0. …
512	1,2-DIMETHYL CYCLOPROPENE	QWKHRBFLFYXNDY-UHFFFAOYSA-N	QWKHRBFLFYXNDY	13	68.13	657	657	0.13	44	2335	0	0	0.364891		high	908.473	0.700253	[ 0. 0. 0. 0. 0. 0. 0. 0. 0. 0. 0. 0. 0. 0. 10. 100. 0. 0. 0. 0. 0. 0. 0. 0. 0. 0. 10. 190. 170. 40. 0. 0. 0. 0. 0. 0. 0. 30. 20. 50. 70. 260. 70. 0. 0. 0. 0. 0. 0. 0. 10. 60. 240. 760. 30. 0. 0. 0. 0. 0. 0. 0. 0. 0. 10. 40. 50. 390. 1000. 50. 0. 0. 0. 0. 0. 0. 0. 0. 0. 0. 0. 0. 0. 0. 0. 0. 0. 0. 0. 0. 0. 0. 0. 0. 0. 0. 0. 0. 0. 0. 0. 0. 0. 0. 0. 0. 0. 0. 0. 0. 0. 0. 0. 0. 0. 0. 0. 0. 0. 0. 0. 0.…
513	CYCLOPROPANE, METHYLMETHYLENE-	PKCSMQZDZICOIA-UHFFFAOYNA-N	PKCSMQZDZICOIA	13	68.13	611	611	0.15	42	1164	0	0	0.364891		high	702.61	0.48072	[ 0. 0. 0. 0. 0. 0. 0. 0. 0. 0. 0. 0. 0. 0. 0. 20. 0. 0. 0. 0. 0. 0. 0. 0. 0. 0. 10. 180. 290. 60. 0. 0. 0. 0. 0. 0. 0. 0. 10. 70. 200. 80. 590. 10. 0. 0. 0. 0. 0. 0. 0. 0. 30. 90. 20. 0. 0. 0. 0. 0. 0. 0. 0. 0. 0. 10. 0. 130. 1000. 50. 0. 0. 0. 0. 0. 0. 0. 0. 0. 0. 0. 0. 0. 0. 0. 0. 0. 0. 0. 0. 0. 0. 0. 0. 0. 0. 0. 0. 0. 0. 0. 0. 0. 0. 0. 0. 0. 0. 0. 0. 0. 0. 0. 0. 0. 0. 0. 0. 0. 0. 0. 0. 0. 0. …
514	BICYCLO[2.1.0]PENTANE, 1,4-DIMETHYL-	GPBOEIMNJNTXIT-UHFFFAOYNA-N	GPBOEIMNJNTXIT	19	96.19	NA	NA	NA	NA	2208	0	0	0.375		high	268.779	0.262353	[ 0. 0. 0. 0. 0. 0. 0. 0. 0. 0. 0. 0. 0. 0. 10. 50. 0. 0. 0. 0. 0. 0. 0. 0. 0. 0. 0. 150. 80. 80. 0. 0. 0. 0. 0. 0. 0. 0. 0. 50. 250. 1000. 60. 0. 0. 0. 0. 0. 0. 0. 0. 30. 40. 210. 220. 490. 90. 0. 0. 0. 0. 0. 0. 0. 0. 20. 30. 70. 90. 30. 0. 0. 0. 0. 0. 0. 0. 0. 0. 0. 0. 40. 0. 0. 0. 0. 0. 0. 0. 0. 0. 0. 0. 0. 100. 320. 750. 50. 0. 0. 0. 0. 0. 0. 0. 0. 0. 0. 0. 0. 0. 0. 0. 0. 0. 0. 0. 0. 0. 0. 0.…
515	DISPIRO[2.1.2.1]OCTANE	CGEYHDBRZXGTLN-UHFFFAOYSA-N	CGEYHDBRZXGTLN	20	108.2	NA	NA	NA	NA	2482	0	0	0.381111		high	392.598	0.395096	[ 0. 0. 0. 0. 0. 0. 0. 0. 0. 0. 0. 0. 0. 0. 10. 10. 0. 0. 0. 0. 0. 0. 0. 0. 0. 0. 10. 170. 190. 80. 0. 0. 0. 0. 0. 0. 0. 0. 10. 230. 710. 180. 10. 0. 0. 0. 0. 0. 0. 0. 0. 190. 480. 540. 700. 100. 0. 0. 0. 0. 0. 0. 0. 20. 20. 50. 50. 120. 80. 20. 0. 0. 0. 0. 0. 0. 10. 20. 60. 190. 360. 20. 0. 0. 0. 0. 0. 0. 0. 0. 0. 10. 0. 10. 10. 0. 0. 0. 0. 0. 0. 0. 0. 0. 0. 30. 90. 170. 1000. 80. 0. 0. 0. 0. 0.…
516	DISPIRO[2.0.2.2]OCTANE	KHCZAHBPHDGNJP-UHFFFAOYSA-N	KHCZAHBPHDGNJP	20	108.2	NA	NA	NA	NA	2563	0	0	0.381111		high	508.615	0.624944	[ 0. 0. 0. 0. 0. 0. 0. 0. 0. 0. 0. 0. 0. 0. 20. 0. 0. 0. 0. 0. 0. 0. 0. 0. 0. 0. 0. 290. 360. 110. 0. 0. 0. 0. 0. 0. 0. 20. 50. 110. 340. 120. 0. 0. 0. 0. 0. 0. 0. 0. 60. 220. 990. 560. 330. 40. 0. 0. 0. 0. 0. 0. 0. 20. 150. 60. 60. 60. 0. 0. 0. 0. 0. 0. 0. 10. 0. 150. 160. 570. 980. 100. 0. 0. 0. 0. 0. 0. 0. 10. 0. 0. 10. 0. 0. 0. 0. 0. 0. 0. 0. 0. 10. 0. 0. 40. 80. 80. 1000. 80. 0. 0. 0. 0. 0. …
517	TRICYCLO[3.2.1.0(1,5)]OCTANE	FYWVNXHGOQXBTP-UHFFFAOYNA-N	FYWVNXHGOQXBTP	20	108.2	412	419	NA	NA	6121	0	0	0.381111		high	601.538	0.338598	[ 0. 0. 0. 0. 0. 0. 0. 0. 0. 0. 0. 0. 0. 0. 0. 10. 0. 0. 0. 0. 0. 0. 0. 0. 0. 0. 0. 110. 120. 20. 0. 0. 0. 0. 0. 0. 0. 0. 0. 160. 730. 170. 30. 0. 0. 0. 0. 0. 0. 0. 0. 40. 200. 150. 300. 20. 0. 0. 0. 0. 0. 0. 0. 0. 0. 20. 50. 70. 80. 10. 0. 0. 0. 0. 0. 0. 0. 10. 20. 70. 180. 50. 10. 0. 0. 0. 0. 0. 0. 0. 0. 0. 0. 0. 0. 0. 0. 0. 0. 0. 0. 0. 0. 0. 0. 0. 60. 140. 1000. 80. 0. 0. 0. 0. 0. 0. 0. 0. 0. …
518	1-METHYLTRICYCLO[2.2.1.0(2,6)]HEPTANE	QSUFBNDGMXCLRN-UHFFFAOYNA-N	QSUFBNDGMXCLRN	20	108.2	495	538	NA	NA	2826	0	0	0.381111		high	736.45	0.525855	[ 0. 0. 0. 0. 0. 0. 0. 0. 0. 0. 0. 0. 0. 0. 0. 10. 0. 0. 0. 0. 0. 0. 0. 0. 0. 0. 0. 180. 30. 0. 0. 0. 0. 0. 0. 0. 0. 0. 0. 130. 90. 620. 40. 0. 0. 0. 0. 0. 0. 0. 0. 50. 40. 160. 140. 10. 0. 0. 0. 0. 0. 0. 0. 0. 10. 190. 230. 390. 110. 10. 0. 0. 0. 0. 0. 0. 10. 20. 10. 130. 120. 270. 40. 0. 0. 0. 0. 0. 0. 0. 10. 30. 40. 60. 0. 0. 0. 0. 0. 0. 0. 0. 0. 0. 0. 60. 240. 700. 1000. 80. 0. 0. 0. 0. 0. 0.…
519	TRICYCLO[2.2.2.0(1,4)]OCTANE	GPMHXZWOEIWUPW-UHFFFAOYSA-N	GPMHXZWOEIWUPW	20	108.2	NA	NA	NA	NA	2496	0	0	0.381111		high	762.733	0.446763	[ 0. 0. 0. 0. 0. 0. 0. 0. 0. 0. 0. 0. 0. 0. 10. 10. 0. 0. 0. 0. 0. 0. 0. 0. 0. 0. 30. 290. 170. 100. 0. 0. 0. 0. 0. 0. 0. 0. 60. 290. 1000. 280. 10. 0. 0. 0. 0. 0. 0. 0. 0. 90. 150. 330. 380. 40. 10. 0. 0. 0. 0. 0. 0. 20. 30. 60. 40. 70. 180. 40. 0. 0. 0. 0. 0. 10. 0. 30. 0. 60. 80. 20. 0. 0. 0. 0. 0. 0. 0. 0. 0. 0. 0. 10. 0. 0. 0. 0. 0. 0. 0. 0. 0. 0. 0. 10. 10. 70. 970. 80. 0. 0. 0. 0. 0. 0. 0.…
520	1,3-DIAZABICYCLO[3.1.0]HEXANE	IESGURQWOKTSMU-UHFFFAOYNA-N	IESGURQWOKTSMU	14	84.14	450	450	NA	NA	1180	0	0	0.383816		high	723.129	0.423789	[ 0. 0. 0. 0. 0. 0. 0. 0. 0. 0. 0. 0. 0. 0. 10. 20. 0. 0. 0. 0. 0. 0. 0. 0. 0. 0. 0. 310. 190. 330. 30. 0. 0. 0. 0. 0. 0. 0. 0. 0. 40. 240. 60. 860. 70. 0. 0. 0. 0. 0. 0. 0. 0. 30. 120. 1000. 60. 0. 0. 0. 0. 0. 0. 0. 0. 0. 0. 0. 0. 0. 0. 0. 0. 0. 0. 0. 0. 0. 0. 0. 0. 0. 0. 30. 580. 30. 0. 0. 0. 0. 0. 0. 0. 0. 0. 0. 0. 0. 0. 0. 0. 0. 0. 0. 0. 0. 0. 0. 0. 0. 0. 0. 0. 0. 0. 0. 0. 0. 0. 0. 0. 0. 0. 0…
521	2,2'-BIOXIRANE	ZFIVKAOQEXOYFY-UHFFFAOYNA-N	ZFIVKAOQEXOYFY	12	86.1	268	268	NA	NA	745	1	0.0769231	0.383816		high	174.854	0.206731	[ 0. 0. 0. 0. 0. 0. 0. 0. 0. 0. 0. 0. 0. 0. 0. 0. 0. 0. 0. 0. 0. 0. 0. 0. 0. 0. 80. 30. 0. 90. 1000. 40. 0. 0. 0. 0. 0. 0. 0. 0. 0. 0. 0. 20. 0. 0. 0. 0. 0. 0. 0. 0. 0. 0. 0. 0. 20. 0. 0. 0. 0. 0. 0. 0. 0. 0. 0. 0. 0. 0. 0. 0. 0. 0. 0. 0. 0. 0. 0. 0. 0. 0. 0. 0. 0. 0. 20. 0. 0. 0. 0. 0. 0. 0. 0. 0. 0. 0. 0. 0. 0. 0. 0. 0. 0. 0. 0. 0. 0. 0. 0. 0. 0. 0. 0. 0. 0. 0. 0. 0. 0. 0. 0. 0. 0. 0. 0. 0. 0. …
523	1,5-DIAZABICYCLO[3.1.0]HEXANE	RZIHIJJOVJRDTA-UHFFFAOYNA-N	RZIHIJJOVJRDTA	14	84.14	597	599	0.41	25	1090	0	0	0.383816		high	582.679	0.423622	[ 0. 0. 0. 0. 0. 0. 0. 0. 0. 0. 0. 0. 0. 0. 150. 0. 0. 0. 0. 0. 0. 0. 0. 0. 0. 0. 0. 50. 400. 40. 0. 0. 0. 0. 0. 0. 0. 0. 0. 0. 20. 160. 1000. 100. 0. 0. 0. 0. 0. 0. 0. 0. 0. 0. 50. 90. 550. 30. 0. 0. 0. 0. 0. 0. 0. 0. 0. 0. 0. 0. 0. 0. 0. 0. 0. 0. 0. 0. 0. 0. 0. 0. 10. 0. 150. 0. 0. 0. 0. 0. 0. 0. 0. 0. 0. 0. 0. 0. 0. 0. 0. 0. 0. 0. 0. 0. 0. 0. 0. 0. 0. 0. 0. 0. 0. 0. 0. 0. 0. 0. 0. 0. 0. 0. 0. …
524	TETRACYCLO[3,3,1,0(2,4),0(6,8)]NONANE	WKXMKRGIACFCFA-UHFFFAOYNA-N	WKXMKRGIACFCFA	21	120.21	336	361	NA	NA	6707	0	0	0.395062		high	316.078	0.286288	[ 0. 0. 0. 0. 0. 0. 0. 0. 0. 0. 0. 0. 0. 0. 0. 0. 0. 0. 0. 0. 0. 0. 0. 0. 0. 0. 0. 200. 10. 0. 0. 0. 0. 0. 0. 0. 0. 0. 30. 140. 400. 90. 10. 0. 0. 0. 0. 0. 0. 0. 0. 20. 70. 130. 170. 0. 0. 0. 0. 0. 0. 0. 0. 0. 60. 140. 160. 220. 10. 0. 0. 0. 0. 0. 0. 0. 0. 10. 80. 200. 210. 40. 0. 0. 0. 0. 0. 0. 0. 0. 10. 80. 70. 110. 30. 0. 0. 0. 0. 0. 0. 0. 0. 0. 10. 40. 0. 0. 0. 0. 0. 0. 0. 0. 0. 0. 20. 100. 1…
525	TETRACYCLO[3.3.1.0(2,8).0(4,6)]NONANE	YTFCTXSQQPWYFH-UHFFFAOYSA-N	YTFCTXSQQPWYFH	21	120.21	540	580	0.21	99	6749	0	0	0.395062		high	753.998	0.615144	[ 0. 0. 0. 0. 0. 0. 0. 0. 0. 0. 0. 0. 0. 0. 0. 0. 0. 0. 0. 0. 0. 0. 0. 0. 0. 0. 10. 380. 30. 10. 0. 0. 0. 0. 0. 0. 0. 0. 20. 280. 440. 300. 10. 0. 0. 0. 0. 0. 0. 0. 0. 100. 170. 370. 200. 60. 0. 0. 0. 0. 0. 0. 0. 20. 180. 420. 260. 400. 20. 0. 0. 0. 0. 0. 0. 0. 20. 90. 120. 190. 150. 50. 0. 0. 0. 0. 0. 0. 0. 60. 60. 290. 180. 390. 40. 0. 0. 0. 0. 0. 10. 0. 20. 30. 0. 20. 0. 0. 0. 0. 0. 0. 0. 0. 1…
526	6-OXABICYCLO[3.1.0]HEXANE	GJEZBVHHZQAEDB-UHFFFAOYNA-N	GJEZBVHHZQAEDB	13	84.13	628	628	0.31	34	2946	0	0	0.395867		high	565.398	0.642799	[ 0. 0. 0. 0. 0. 0. 0. 0. 0. 0. 0. 0. 0. 0. 10. 10. 0. 0. 0. 0. 0. 0. 0. 0. 0. 0. 0. 810. 420. 1000. 40. 0. 0. 0. 0. 0. 0. 0. 0. 50. 60. 210. 20. 10. 20. 0. 0. 0. 0. 0. 0. 0. 10. 90. 170. 250. 120. 50. 10. 0. 0. 0. 0. 0. 0. 0. 0. 10. 10. 10. 0. 0. 0. 0. 0. 0. 0. 0. 0. 0. 0. 20. 20. 40. 570. 30. 0. 0. 0. 0. 0. 0. 0. 0. 0. 0. 0. 0. 0. 0. 0. 0. 0. 0. 0. 0. 0. 0. 0. 0. 0. 0. 0. 0. 0. 0. 0. 0. 0. 0. 0…
527	1-AZABICYCLO[3.1.0]HEXANE	QRDSDKAGXMWBID-UHFFFAOYNA-N	QRDSDKAGXMWBID	14	83.15	746	766	27.9	2	3570	0	0	0.395867		high	869.036	0.874942	[ 0. 0. 0. 0. 0. 0. 0. 0. 0. 0. 0. 0. 0. 0. 20. 10. 0. 0. 0. 0. 0. 0. 0. 0. 0. 0. 10. 470. 240. 30. 0. 0. 0. 0. 0. 0. 0. 0. 0. 10. 120. 450. 320. 10. 0. 0. 0. 0. 0. 0. 0. 0. 0. 110. 190. 1000. 120. 0. 0. 0. 0. 0. 0. 0. 0. 0. 0. 10. 10. 10. 0. 0. 0. 0. 0. 0. 0. 0. 0. 0. 0. 0. 60. 540. 30. 0. 0. 0. 0. 0. 0. 0. 0. 0. 0. 0. 0. 0. 0. 0. 0. 0. 0. 0. 0. 0. 0. 0. 0. 0. 0. 0. 0. 0. 0. 0. 0. 0. 0. 0. 0. 0.…
528	AZETIDINE	HONIICLYMWZJFZ-UHFFFAOYSA-N	HONIICLYMWZJFZ	10	57.11	725	725	4.6	8	745	0	0	0.401622		high	935.401	0.831781	[ 0. 0. 0. 0. 0. 0. 0. 0. 0. 0. 0. 0. 0. 0. 0. 0. 0. 0. 0. 0. 0. 0. 0. 0. 0. 0. 0. 70. 550. 1000. 30. 0. 0. 0. 0. 0. 0. 0. 0. 0. 0. 0. 10. 10. 0. 0. 0. 0. 0. 0. 0. 0. 0. 0. 0. 0. 40. 540. 20. 0. 0. 0. 0. 0. 0. 0. 0. 0. 0. 0. 0. 0. 0. 0. 0. 0. 0. 0. 0. 0. 0. 0. 0. 0. 0. 0. 0. 0. 0. 0. 0. 0. 0. 0. 0. 0. 0. 0. 0. 0. 0. 0. 0. 0. 0. 0. 0. 0. 0. 0. 0. 0. 0. 0. 0. 0. 0. 0. 0. 0. 0. 0. 0. 0. 0. 0. 0. 0. …
529	BICYCLO[4.1.0]HEPTA-1,3,5-TRIENE	AMSMVCOBCOZLEE-UHFFFAOYSA-N	AMSMVCOBCOZLEE	13	90.13	655	661	74.2	1	1528	0	0	0.41362		high	932.373	0.935095	[ 0. 0. 0. 0. 0. 0. 0. 0. 0. 0. 0. 0. 0. 0. 0. 0. 0. 0. 0. 0. 0. 0. 0. 0. 0. 0. 30. 10. 0. 0. 0. 0. 0. 0. 0. 0. 0. 10. 130. 60. 10. 0. 0. 0. 0. 0. 0. 0. 0. 0. 0. 50. 30. 0. 0. 0. 0. 0. 0. 0. 0. 0. 0. 40. 170. 20. 0. 0. 0. 0. 0. 0. 0. 0. 0. 0. 0. 0. 0. 0. 0. 0. 0. 0. 0. 0. 0. 0. 0. 40. 1000. 70. 0. 0. 0. 0. 0. 0. 0. 0. 0. 0. 0. 0. 0. 0. 0. 0. 0. 0. 0. 0. 0. 0. 0. 0. 0. 0. 0. 0. 0. 0. 0. 0. 0. 0. 0…
530	SPIRO[3.3]HEPTA-1,5-DIENE	NODMEAHDWHZSNR-UHFFFAOYSA-N	NODMEAHDWHZSNR	15	92.15	550	556	0.04	79	1528	0	0	0.414808		high	782.933	0.544545	[ 0. 0. 0. 0. 0. 0. 0. 0. 0. 0. 0. 0. 0. 0. 10. 10. 0. 0. 0. 0. 0. 0. 0. 0. 0. 0. 10. 430. 10. 0. 0. 0. 0. 0. 0. 0. 0. 0. 90. 310. 380. 20. 0. 0. 0. 0. 0. 0. 0. 10. 30. 120. 150. 80. 0. 0. 0. 0. 0. 0. 0. 10. 0. 40. 190. 600. 500. 20. 0. 0. 0. 0. 0. 0. 0. 20. 10. 30. 0. 0. 0. 0. 0. 0. 0. 0. 0. 0. 0. 50. 90. 320. 1000. 70. 0. 0. 0. 0. 0. 0. 0. 0. 0. 0. 0. 0. 0. 0. 0. 0. 0. 0. 0. 0. 0. 0. 0. 0. 0. 0…
531	SPIRO[2,4]HEPTA-4,6-DIENE	KPDOKSJMJMDRQA-UHFFFAOYSA-N	KPDOKSJMJMDRQA	15	92.15	592	616	1.04	31	3930	0	0	0.414808		high	784.211	0.54718	[ 0. 0. 0. 0. 0. 0. 0. 0. 0. 0. 0. 0. 0. 0. 10. 10. 0. 0. 0. 0. 0. 0. 0. 0. 0. 0. 10. 190. 40. 0. 0. 0. 0. 0. 0. 0. 0. 30. 180. 240. 140. 20. 0. 0. 0. 0. 0. 0. 0. 0. 10. 60. 80. 30. 20. 0. 0. 0. 0. 0. 0. 0. 30. 110. 250. 110. 70. 10. 0. 0. 0. 0. 0. 0. 0. 10. 40. 20. 0. 0. 0. 0. 0. 0. 0. 0. 0. 0. 20. 10. 90. 240. 1000. 70. 0. 0. 0. 0. 0. 0. 0. 0. 0. 0. 0. 0. 0. 0. 0. 0. 0. 0. 0. 0. 0. 0. 0. 0. 0. …
532	CYCLOPROPYLACETYLENE	NPTDXPDGUHAFKC-UHFFFAOYSA-N	NPTDXPDGUHAFKC	11	66.11	592	592	0	49	3577	0	0	0.41883		high	863.836	0.778812	[ 0. 0. 0. 0. 0. 0. 0. 0. 0. 0. 0. 0. 0. 0. 20. 10. 0. 0. 0. 0. 0. 0. 0. 0. 0. 0. 0. 90. 100. 20. 0. 0. 0. 0. 0. 0. 0. 50. 420. 140. 40. 0. 0. 0. 0. 0. 0. 0. 0. 0. 0. 80. 20. 0. 0. 0. 0. 0. 0. 0. 0. 0. 0. 0. 70. 120. 1000. 50. 0. 0. 0. 0. 0. 0. 0. 0. 0. 0. 0. 0. 0. 0. 0. 0. 0. 0. 0. 0. 0. 0. 0. 0. 0. 0. 0. 0. 0. 0. 0. 0. 0. 0. 0. 0. 0. 0. 0. 0. 0. 0. 0. 0. 0. 0. 0. 0. 0. 0. 0. 0. 0. 0. 0. 0. 0. 0…
533	CYCLOBUTANE	PMPVIKIVABFJJI-UHFFFAOYSA-N	PMPVIKIVABFJJI	12	56.12	486	486	0	26	2054	0	0	0.421875		high	860.167	0.688839	[ 0. 0. 0. 0. 0. 0. 0. 0. 0. 0. 0. 0. 0. 0. 0. 0. 0. 0. 0. 0. 0. 0. 0. 0. 0. 0. 0. 10. 1000. 30. 0. 0. 0. 0. 0. 0. 0. 0. 0. 0. 0. 20. 0. 0. 0. 0. 0. 0. 0. 0. 0. 0. 0. 0. 10. 10. 120. 0. 0. 0. 0. 0. 0. 0. 0. 0. 0. 0. 0. 0. 0. 0. 0. 0. 0. 0. 0. 0. 0. 0. 0. 0. 0. 0. 0. 0. 0. 0. 0. 0. 0. 0. 0. 0. 0. 0. 0. 0. 0. 0. 0. 0. 0. 0. 0. 0. 0. 0. 0. 0. 0. 0. 0. 0. 0. 0. 0. 0. 0. 0. 0. 0. 0. 0. 0. 0. 0. 0. 0. …
534	SPIRO[BICYCLO[3.1.0]HEXANE-2,1'-CYCLOPROPANE]	OMHSYLNUQGUJLG-UHFFFAOYNA-N	OMHSYLNUQGUJLG	20	108.2	NA	NA	NA	NA	2850	0	0	0.427266		high	381.746	0.387016	[ 0. 0. 0. 0. 0. 0. 0. 0. 0. 0. 0. 0. 0. 0. 0. 20. 0. 0. 0. 0. 0. 0. 0. 0. 0. 0. 0. 310. 270. 80. 0. 0. 0. 0. 0. 0. 0. 0. 10. 320. 240. 610. 30. 0. 0. 0. 0. 0. 0. 0. 10. 90. 180. 670. 270. 50. 0. 0. 0. 0. 0. 0. 0. 0. 30. 170. 70. 30. 0. 0. 0. 0. 0. 0. 0. 0. 0. 70. 170. 420. 790. 120. 30. 0. 0. 0. 0. 0. 0. 0. 0. 30. 0. 70. 10. 0. 0. 0. 0. 0. 0. 0. 0. 10. 10. 20. 150. 380. 1000. 80. 0. 0. 0. 0. 0. …
535	5-AZABICYCLO[2.2.0]HEX-2-EN-6-ONE	KPCCPWBBOMBLEC-UHFFFAOYNA-N	KPCCPWBBOMBLEC	10	96.12	602	608	11.6	5	960	0	0	0.430216		high	900.112	0.859799	[ 0. 0. 0. 0. 0. 0. 0. 0. 0. 0. 0. 0. 0. 0. 0. 0. 0. 0. 0. 0. 0. 0. 0. 0. 0. 0. 80. 10. 390. 10. 0. 0. 0. 0. 0. 0. 0. 0. 20. 180. 120. 60. 0. 30. 10. 0. 0. 0. 0. 0. 0. 0. 1000. 40. 0. 0. 0. 0. 0. 0. 0. 0. 0. 0. 0. 10. 20. 450. 40. 20. 0. 0. 0. 0. 0. 0. 0. 0. 0. 0. 0. 0. 0. 0. 0. 0. 0. 0. 0. 0. 0. 0. 0. 0. 0. 430. 20. 0. 0. 0. 0. 0. 0. 0. 0. 0. 0. 0. 0. 0. 0. 0. 0. 0. 0. 0. 0. 0. 0. 0. 0. 0. 0. 0.…
536	ACETYLENE	HSFWRNGVRCDJHI-UHFFFAOYSA-N	HSFWRNGVRCDJHI	4	26.04	979	979	98.8	1	320	0	0	0.435149		high	942.952	0.980522	[ 0. 0. 0. 0. 0. 0. 0. 0. 0. 0. 0. 0. 0. 0. 0. 0. 0. 0. 0. 0. 0. 0. 0. 0. 0. 0. 1000. 20. 0. 0. 0. 0. 0. 0. 0. 0. 0. 0. 0. 0. 0. 0. 0. 0. 0. 0. 0. 0. 0. 0. 0. 0. 0. 0. 0. 0. 0. 0. 0. 0. 0. 0. 0. 0. 0. 0. 0. 0. 0. 0. 0. 0. 0. 0. 0. 0. 0. 0. 0. 0. 0. 0. 0. 0. 0. 0. 0. 0. 0. 0. 0. 0. 0. 0. 0. 0. 0. 0. 0. 0. 0. 0. 0. 0. 0. 0. 0. 0. 0. 0. 0. 0. 0. 0. 0. 0. 0. 0. 0. 0. 0. 0. 0. 0. 0. 0. 0. 0. 0. 0. 0. …
537	1,3-DIMETHYLDIAZIRIDINE	KRRJYZCBLTXNCY-UHFFFAOYNA-N	KRRJYZCBLTXNCY	13	72.13	460	460	NA	NA	881	0	0	0.436858		high	679.365	0.40082	[ 0. 0. 0. 0. 0. 0. 0. 0. 0. 0. 0. 0. 0. 0. 0. 30. 0. 0. 0. 0. 0. 0. 0. 0. 0. 0. 0. 140. 1000. 780. 20. 0. 0. 0. 0. 0. 0. 0. 0. 0. 0. 10. 80. 170. 270. 20. 0. 0. 0. 0. 0. 0. 0. 0. 0. 0. 20. 130. 0. 0. 0. 0. 0. 0. 0. 0. 0. 0. 0. 0. 0. 100. 510. 20. 0. 0. 0. 0. 0. 0. 0. 0. 0. 0. 0. 0. 0. 0. 0. 0. 0. 0. 0. 0. 0. 0. 0. 0. 0. 0. 0. 0. 0. 0. 0. 0. 0. 0. 0. 0. 0. 0. 0. 0. 0. 0. 0. 0. 0. 0. 0. 0. 0. 0. 0…
538	1,2-DIMETHYLDIAZIRIDINE	HHUSPFWAFUDXFF-UHFFFAOYNA-N	HHUSPFWAFUDXFF	13	72.13	444	457	NA	NA	1881	0	0	0.436858		high	527.471	0.602327	[ 0. 0. 0. 0. 0. 0. 0. 0. 0. 0. 0. 0. 0. 0. 260. 190. 10. 0. 0. 0. 0. 0. 0. 0. 0. 0. 0. 0. 40. 360. 0. 0. 0. 0. 0. 0. 0. 0. 0. 0. 10. 0. 1000. 420. 0. 0. 0. 0. 0. 0. 0. 0. 0. 0. 0. 30. 50. 510. 20. 0. 0. 0. 0. 0. 0. 0. 0. 0. 0. 0. 0. 0. 150. 0. 0. 0. 0. 0. 0. 0. 0. 0. 0. 0. 0. 0. 0. 0. 0. 0. 0. 0. 0. 0. 0. 0. 0. 0. 0. 0. 0. 0. 0. 0. 0. 0. 0. 0. 0. 0. 0. 0. 0. 0. 0. 0. 0. 0. 0. 0. 0. 0. 0. 0. 0. 0…
539	9,10-DIAZATETRACYCLO[6.2.0(2,7).0(3,6).0(5,8)]DEC-9-ENE, N1-OXIDE	ZVLXBROVKHBUMV-UHFFFAOYNA-N	ZVLXBROVKHBUMV	18	152.22	433	451	NA	NA	6123	0	0	0.437626		high	436.685	0.401532	[ 0. 0. 0. 0. 0. 0. 0. 0. 0. 0. 0. 0. 0. 0. 0. 0. 0. 0. 0. 0. 0. 0. 0. 0. 0. 0. 10. 40. 10. 20. 0. 0. 0. 0. 0. 0. 0. 10. 0. 70. 30. 10. 0. 0. 0. 0. 0. 0. 0. 0. 0. 40. 120. 20. 0. 0. 0. 0. 0. 0. 0. 0. 0. 0. 30. 330. 30. 10. 10. 0. 0. 0. 0. 0. 0. 0. 0. 20. 510. 40. 10. 0. 0. 0. 0. 0. 0. 0. 0. 40. 60. 510. 60. 0. 0. 0. 10. 0. 0. 0. 0. 0. 0. 100. 1000. 80. 0. 0. 0. 0. 0. 0. 0. 0. 0. 0. 0. 10. 50. 0. …
540	2,3-DIMETHYL-AZIRIDINE	DNPSMEGHIHDFAJ-UHFFFAOYNA-N	DNPSMEGHIHDFAJ	13	71.14	549	549	0.24	57	2789	0	0	0.453341		high	800.92	0.693876	[ 0. 0. 0. 0. 0. 0. 0. 0. 0. 0. 0. 0. 0. 0. 0. 30. 0. 0. 0. 0. 0. 0. 0. 0. 0. 0. 0. 290. 1000. 170. 0. 0. 0. 0. 0. 0. 0. 0. 0. 0. 0. 40. 300. 120. 40. 0. 0. 0. 0. 0. 0. 0. 0. 10. 80. 60. 20. 0. 0. 0. 0. 0. 0. 0. 0. 0. 0. 0. 10. 40. 330. 630. 30. 0. 0. 0. 0. 0. 0. 0. 0. 0. 0. 0. 0. 0. 0. 0. 0. 0. 0. 0. 0. 0. 0. 0. 0. 0. 0. 0. 0. 0. 0. 0. 0. 0. 0. 0. 0. 0. 0. 0. 0. 0. 0. 0. 0. 0. 0. 0. 0. 0. 0. 0. …
541	1,2-DIMETHYLAZIRIDINE	LDUKCCKFNKIVMS-UHFFFAOYNA-N	LDUKCCKFNKIVMS	13	71.14	721	730	3.09	5	3165	0	0	0.453341		high	967.498	0.960456	[ 0. 0. 0. 0. 0. 0. 0. 0. 0. 0. 0. 0. 0. 0. 50. 160. 0. 0. 0. 0. 0. 0. 0. 0. 0. 0. 0. 200. 360. 220. 0. 0. 0. 0. 0. 0. 0. 0. 0. 20. 100. 260. 660. 350. 20. 0. 0. 0. 0. 0. 0. 0. 0. 10. 150. 260. 1000. 50. 0. 0. 0. 0. 0. 0. 0. 0. 0. 10. 0. 40. 170. 780. 30. 0. 0. 0. 0. 0. 0. 0. 0. 0. 0. 0. 0. 0. 0. 0. 0. 0. 0. 0. 0. 0. 0. 0. 0. 0. 0. 0. 0. 0. 0. 0. 0. 0. 0. 0. 0. 0. 0. 0. 0. 0. 0. 0. 0. 0. 0. 0. 0.…
542	CYCLOPROPENE, 3-METHYL-3-VINYL-	AZGBUFPIKVKSCD-UHFFFAOYSA-N	AZGBUFPIKVKSCD	14	80.14	420	422	NA	NA	3851	1	0.0714286	0.460739		high	624.856	0.41351	[ 0. 0. 0. 0. 0. 0. 0. 0. 0. 0. 0. 0. 0. 0. 20. 20. 0. 0. 0. 0. 0. 0. 0. 0. 0. 0. 0. 360. 100. 0. 0. 0. 0. 0. 0. 0. 0. 10. 50. 210. 50. 20. 0. 0. 0. 0. 0. 0. 0. 0. 10. 60. 190. 900. 930. 40. 0. 0. 0. 0. 0. 0. 0. 50. 50. 130. 0. 0. 0. 0. 0. 0. 0. 0. 0. 0. 0. 20. 90. 430. 1000. 60. 0. 0. 0. 0. 0. 0. 0. 0. 0. 0. 0. 0. 0. 0. 0. 0. 0. 0. 0. 0. 0. 0. 0. 0. 0. 0. 0. 0. 0. 0. 0. 0. 0. 0. 0. 0. 0. 0. 0. 0…
543	TRICYCLO[3.2.1.0(2,4)]OCTANE	PSZPCAFRANQPLS-UHFFFAOYNA-N	PSZPCAFRANQPLS	20	108.2	NA	NA	NA	NA	7359	0	0	0.482344		high	452.955	0.658818	[ 0. 0. 0. 0. 0. 0. 0. 0. 0. 0. 0. 0. 0. 0. 10. 20. 0. 0. 0. 0. 0. 0. 0. 0. 0. 0. 0. 340. 130. 50. 0. 0. 0. 0. 0. 0. 0. 0. 50. 130. 270. 360. 20. 0. 0. 0. 0. 0. 0. 0. 10. 100. 280. 470. 630. 170. 0. 0. 0. 0. 0. 0. 0. 0. 40. 230. 100. 270. 30. 0. 0. 0. 0. 0. 0. 0. 10. 120. 180. 780. 790. 160. 30. 0. 0. 0. 0. 0. 0. 40. 10. 10. 0. 30. 0. 0. 0. 0. 0. 0. 0. 0. 0. 10. 70. 110. 270. 530. 1000. 80. 0. 0.…
544	TRICYCLO[4.1.1.0(2,5)]OCTANE	OTJYGFDMTQLPSU-UHFFFAOYNA-N	OTJYGFDMTQLPSU	20	108.2	421	505	NA	NA	6468	0	0	0.482344		high	454.554	0.636238	[ 0. 0. 0. 0. 0. 0. 0. 0. 0. 0. 0. 0. 0. 0. 0. 20. 0. 0. 0. 0. 0. 0. 0. 0. 0. 0. 10. 230. 50. 10. 0. 0. 0. 0. 0. 0. 0. 0. 20. 70. 140. 170. 20. 0. 0. 0. 0. 0. 0. 0. 0. 20. 40. 230. 1000. 80. 0. 0. 0. 0. 0. 0. 0. 0. 0. 60. 30. 60. 30. 0. 0. 0. 0. 0. 0. 0. 0. 20. 30. 210. 640. 90. 0. 0. 0. 0. 0. 0. 0. 0. 0. 20. 0. 20. 0. 0. 0. 0. 0. 0. 0. 0. 0. 0. 0. 30. 40. 160. 450. 30. 0. 0. 0. 0. 0. 0. 0. 0. 0.…
545	AZIRIDINE, 1-ETHENYL-	VZNJDNKFUXILTJ-UHFFFAOYSA-N	VZNJDNKFUXILTJ	11	69.12	736	737	36.1	2	1131	1	0.0833333	0.484253		high	937.036	0.83927	[ 0. 0. 0. 0. 0. 0. 0. 0. 0. 0. 0. 0. 0. 0. 280. 60. 0. 0. 0. 0. 0. 0. 0. 0. 0. 0. 0. 610. 590. 90. 0. 0. 0. 0. 0. 0. 0. 0. 10. 60. 250. 780. 410. 10. 0. 0. 0. 0. 0. 0. 0. 10. 10. 30. 430. 40. 0. 0. 0. 0. 0. 0. 0. 0. 0. 10. 0. 10. 60. 1000. 40. 0. 0. 0. 0. 0. 0. 0. 0. 0. 0. 0. 0. 0. 0. 0. 0. 0. 0. 0. 0. 0. 0. 0. 0. 0. 0. 0. 0. 0. 0. 0. 0. 0. 0. 0. 0. 0. 0. 0. 0. 0. 0. 0. 0. 0. 0. 0. 0. 0. 0. 0. 0…
546	2-OXABICYCLO[3.2.0]HEPTA-3,6-DIENE	QYLMHRXTFJNXPK-UHFFFAOYNA-N	QYLMHRXTFJNXPK	12	94.12	638	638	1.31	11	4314	0	0	0.484479		high	919.78	0.671386	[ 0. 0. 0. 0. 0. 0. 0. 0. 0. 0. 0. 0. 0. 0. 0. 0. 0. 0. 0. 0. 0. 0. 0. 0. 0. 0. 0. 30. 0. 430. 10. 0. 0. 0. 0. 0. 0. 0. 50. 280. 110. 0. 20. 0. 0. 0. 0. 0. 0. 0. 0. 0. 0. 0. 0. 0. 0. 0. 0. 0. 0. 0. 0. 0. 90. 200. 70. 30. 260. 10. 0. 0. 0. 0. 0. 0. 0. 10. 0. 0. 0. 0. 0. 0. 0. 0. 0. 0. 0. 0. 0. 0. 0. 30. 1000. 60. 0. 0. 0. 0. 0. 0. 0. 0. 0. 0. 0. 0. 0. 0. 0. 0. 0. 0. 0. 0. 0. 0. 0. 0. 0. 0. 0. 0. 0…
547	CIS-4-HYDROXYTRICYCLO[3.1.0.0(2,6)]HEXANE-3-CARBONITRILE	OYLCLOGYABGECX-UHFFFAOYNA-N	OYLCLOGYABGECX	14	123.17	NA	NA	NA	NA	3428	0	0	0.495148		high	625.587	0.297235	[ 0. 0. 0. 0. 0. 0. 0. 0. 0. 0. 0. 0. 0. 0. 0. 0. 0. 0. 0. 0. 0. 0. 0. 0. 0. 0. 10. 70. 0. 250. 160. 60. 0. 0. 0. 0. 0. 0. 60. 90. 20. 0. 0. 20. 10. 0. 0. 0. 0. 0. 10. 20. 380. 50. 20. 50. 10. 0. 0. 0. 0. 0. 10. 0. 30. 80. 30. 0. 40. 150. 0. 0. 0. 0. 0. 0. 0. 30. 10. 0. 0. 10. 0. 0. 0. 0. 0. 0. 0. 20. 30. 60. 80. 20. 20. 40. 0. 0. 0. 0. 0. 0. 0. 80. 10. 0. 0. 0. 0. 0. 0. 0. 0. 0. 0. 0. 0. 0. 0. 1…
548	BICYCLO[3.2.0]HEPTA-2,6-DIENE	PZWQRDVVVKIYLX-UHFFFAOYNA-N	PZWQRDVVVKIYLX	15	92.15	544	666	0.04	81	4854	0	0	0.497742		high	787.408	0.630566	[ 0. 0. 0. 0. 0. 0. 0. 0. 0. 0. 0. 0. 0. 0. 0. 0. 0. 0. 0. 0. 0. 0. 0. 0. 0. 0. 10. 180. 20. 0. 0. 0. 0. 0. 0. 0. 0. 40. 80. 270. 300. 10. 0. 0. 0. 0. 0. 0. 0. 0. 10. 100. 40. 60. 0. 0. 0. 0. 0. 0. 0. 10. 30. 50. 170. 480. 750. 40. 0. 0. 0. 0. 0. 0. 0. 0. 0. 10. 0. 0. 0. 0. 0. 0. 0. 0. 0. 10. 30. 130. 230. 470. 1000. 70. 0. 0. 0. 0. 0. 0. 0. 0. 0. 0. 0. 0. 0. 0. 0. 0. 0. 0. 0. 0. 0. 0. 0. 0. 0. 0…
549	2,5-NORBORNADIENE	SJYNFBVQFBRSIB-UHFFFAOYSA-N	SJYNFBVQFBRSIB	15	92.15	719	719	47.5	1	3976	0	0	0.497742		high	797.928	0.665411	[ 0. 0. 0. 0. 0. 0. 0. 0. 0. 0. 0. 0. 0. 0. 0. 0. 0. 0. 0. 0. 0. 0. 0. 0. 0. 0. 10. 80. 0. 0. 0. 0. 0. 0. 0. 0. 0. 0. 20. 110. 140. 0. 0. 0. 0. 0. 0. 0. 0. 0. 0. 20. 20. 10. 0. 0. 0. 0. 0. 0. 0. 0. 0. 20. 20. 190. 560. 30. 0. 0. 0. 0. 0. 0. 0. 0. 0. 90. 20. 0. 0. 0. 0. 0. 0. 0. 0. 0. 0. 0. 90. 190. 1000. 70. 0. 0. 0. 0. 0. 0. 0. 0. 0. 0. 0. 0. 0. 0. 0. 0. 0. 0. 0. 0. 0. 0. 0. 0. 0. 0. 0. 0. 0. 0.…
550	CYCLOPROPANECARBONITRILE	AUQDITHEDVOTCU-UHFFFAOYSA-N	AUQDITHEDVOTCU	9	69.12	558	558	0.3	46	3322	0	0	0.503099		high	812.577	0.392619	[ 0. 0. 0. 0. 0. 0. 0. 0. 0. 0. 0. 0. 0. 0. 50. 100. 0. 0. 0. 0. 0. 0. 0. 0. 0. 0. 10. 210. 70. 0. 0. 0. 0. 0. 0. 0. 0. 0. 0. 160. 120. 30. 0. 0. 0. 0. 0. 0. 0. 0. 0. 10. 100. 10. 0. 0. 0. 0. 0. 0. 0. 0. 0. 0. 0. 60. 190. 1000. 40. 0. 0. 0. 0. 0. 0. 0. 0. 0. 0. 0. 0. 0. 0. 0. 0. 0. 0. 0. 0. 0. 0. 0. 0. 0. 0. 0. 0. 0. 0. 0. 0. 0. 0. 0. 0. 0. 0. 0. 0. 0. 0. 0. 0. 0. 0. 0. 0. 0. 0. 0. 0. 0. 0. 0. 0.…
551	CYCLOPROPANE, ETHYLIDENE-	ZIFNDRXSSPCNID-UHFFFAOYSA-N	ZIFNDRXSSPCNID	13	68.13	589	589	0.04	100	1984	0	0	0.503099		high	830.829	0.64075	[ 0. 0. 0. 0. 0. 0. 0. 0. 0. 0. 0. 0. 0. 0. 20. 40. 0. 0. 0. 0. 0. 0. 0. 0. 0. 0. 0. 110. 340. 60. 0. 0. 0. 0. 0. 0. 0. 0. 10. 110. 250. 60. 130. 0. 0. 0. 0. 0. 0. 0. 0. 20. 30. 240. 50. 0. 0. 0. 0. 0. 0. 0. 0. 0. 0. 20. 40. 170. 1000. 50. 0. 0. 0. 0. 0. 0. 0. 0. 0. 0. 0. 0. 0. 0. 0. 0. 0. 0. 0. 0. 0. 0. 0. 0. 0. 0. 0. 0. 0. 0. 0. 0. 0. 0. 0. 0. 0. 0. 0. 0. 0. 0. 0. 0. 0. 0. 0. 0. 0. 0. 0. 0. 0. …
552	SPIRO[CYCLOPROPANE-1,6'-[3]OXATRICYCLO[3.2.1.0(2,4)]OCTANE]	AFICLWPORBGTPD-UHFFFAOYNA-N	AFICLWPORBGTPD	21	136.21	552	552	NA	NA	3871	0	0	0.512928		high	595.146	0.515842	[ 0. 0. 0. 0. 0. 0. 0. 0. 0. 0. 0. 0. 0. 0. 0. 10. 0. 0. 0. 0. 0. 0. 0. 0. 0. 0. 10. 220. 70. 550. 20. 10. 0. 0. 0. 0. 0. 0. 20. 240. 210. 250. 40. 0. 0. 0. 0. 0. 0. 0. 10. 70. 300. 520. 330. 100. 40. 20. 0. 0. 0. 0. 0. 10. 30. 90. 150. 70. 70. 60. 0. 0. 0. 0. 0. 10. 10. 230. 180. 370. 220. 240. 70. 30. 0. 0. 0. 0. 0. 10. 0. 30. 40. 80. 30. 0. 10. 10. 0. 0. 0. 0. 0. 10. 50. 100. 80. 330. 310. 30.…
553	TRICYCLO[4.2.0.0(2,4)]OCT-7-EN-5-ONE	ADXLIAGMLNOWRF-UHFFFAOYNA-N	ADXLIAGMLNOWRF	16	121.17	556	629	NA	NA	3489	0	0	0.517347		high	872.293	0.520259	[ 0. 0. 0. 0. 0. 0. 0. 0. 0. 0. 0. 0. 0. 0. 0. 0. 0. 0. 0. 0. 0. 0. 0. 0. 0. 0. 30. 210. 0. 0. 0. 0. 0. 0. 0. 0. 0. 10. 30. 250. 290. 20. 0. 0. 0. 0. 0. 0. 0. 0. 0. 70. 220. 150. 0. 350. 10. 0. 0. 0. 0. 0. 0. 40. 170. 500. 340. 70. 60. 10. 0. 0. 0. 0. 0. 0. 0. 30. 20. 90. 0. 0. 0. 0. 0. 0. 0. 0. 0. 30. 80. 200. 630. 40. 130. 20. 0. 0. 0. 0. 0. 0. 0. 0. 0. 0. 0. 0. 0. 0. 0. 0. 0. 0. 0. 0. 0. 0. 10…
554	BICYCLO[3.1.0]HEXAN-2-ONE	HFCMQKFXCMZZMZ-UHFFFAOYNA-N	HFCMQKFXCMZZMZ	14	97.15	669	716	4.83	6	1540	0	0	0.52609		high	932.668	0.758123	[ 0. 0. 0. 0. 0. 0. 0. 0. 0. 0. 0. 0. 0. 0. 30. 10. 0. 0. 0. 0. 0. 0. 0. 0. 0. 0. 0. 290. 90. 60. 0. 0. 0. 0. 0. 0. 0. 10. 60. 300. 700. 470. 220. 50. 0. 0. 0. 0. 0. 0. 0. 10. 60. 170. 310. 130. 0. 10. 0. 0. 0. 0. 0. 0. 10. 140. 100. 320. 580. 70. 10. 0. 0. 0. 0. 0. 0. 0. 0. 0. 0. 0. 10. 0. 0. 0. 0. 0. 0. 0. 0. 0. 0. 10. 10. 190. 1000. 60. 0. 0. 0. 0. 0. 0. 0. 0. 0. 0. 0. 0. 0. 0. 0. 0. 0. 0. 0. …
555	BICYCLO[3.1.0]HEXAN-3-ONE	WQQZKEFUOHKGII-UHFFFAOYNA-N	WQQZKEFUOHKGII	14	97.15	713	713	13.3	5	4739	0	0	0.52609		high	940.955	0.76679	[ 0. 0. 0. 0. 0. 0. 0. 0. 0. 0. 0. 0. 0. 0. 0. 0. 0. 0. 0. 0. 0. 0. 0. 0. 0. 0. 0. 240. 10. 10. 0. 0. 0. 0. 0. 0. 0. 0. 0. 20. 90. 410. 70. 10. 0. 0. 0. 0. 0. 0. 0. 0. 10. 60. 120. 10. 0. 0. 0. 0. 0. 0. 0. 0. 0. 0. 60. 200. 1000. 60. 0. 0. 0. 0. 0. 0. 0. 0. 0. 0. 0. 0. 0. 0. 0. 0. 0. 0. 0. 0. 0. 0. 0. 0. 0. 0. 230. 10. 0. 0. 0. 0. 0. 0. 0. 0. 0. 0. 0. 0. 0. 0. 0. 0. 0. 0. 0. 0. 0. 0. 0. 0. 0. 0. …
556	1-CYCLOPROPANECARBONITRILE, 1-AMINO	UIVATUPCWVUVIM-UHFFFAOYSA-N	UIVATUPCWVUVIM	12	84.14	416	416	0	98	897	0	0	0.549628		high	565.671	0.491121	[ 0. 0. 0. 0. 0. 0. 0. 0. 0. 0. 0. 0. 0. 0. 0. 0. 0. 0. 0. 0. 0. 0. 0. 0. 0. 0. 0. 90. 230. 10. 10. 0. 0. 0. 0. 0. 0. 0. 0. 0. 0. 0. 10. 0. 0. 0. 0. 0. 0. 0. 0. 0. 0. 30. 1000. 150. 0. 0. 0. 0. 0. 0. 0. 0. 0. 0. 0. 0. 0. 0. 0. 0. 0. 0. 0. 0. 0. 0. 0. 0. 0. 30. 320. 10. 0. 0. 0. 0. 0. 0. 0. 0. 0. 0. 0. 0. 0. 0. 0. 0. 0. 0. 0. 0. 0. 0. 0. 0. 0. 0. 0. 0. 0. 0. 0. 0. 0. 0. 0. 0. 0. 0. 0. 0. 0. 0. 0. …
557	PYRROLE	KAESVJOAVNADME-UHFFFAOYSA-N	KAESVJOAVNADME	9	67.1	807	807	87.3	1	952	0	0	0.554656		high	952.755	0.772978	[ 0. 0. 0. 0. 0. 0. 0. 0. 0. 0. 0. 0. 0. 0. 0. 0. 0. 0. 0. 0. 0. 0. 0. 0. 0. 0. 0. 0. 230. 0. 0. 0. 0. 0. 0. 0. 0. 0. 0. 90. 100. 60. 0. 0. 0. 0. 0. 0. 0. 0. 0. 0. 0. 0. 0. 0. 0. 0. 0. 0. 0. 0. 0. 0. 0. 0. 0. 1000. 40. 0. 0. 0. 0. 0. 0. 0. 0. 0. 0. 0. 0. 0. 0. 0. 0. 0. 0. 0. 0. 0. 0. 0. 0. 0. 0. 0. 0. 0. 0. 0. 0. 0. 0. 0. 0. 0. 0. 0. 0. 0. 0. 0. 0. 0. 0. 0. 0. 0. 0. 0. 0. 0. 0. 0. 0. 0. 0. 0. 0. …
558	FURAN	YLQBMQCUIZJEEH-UHFFFAOYSA-N	YLQBMQCUIZJEEH	8	68.08	800	800	67.2	1	803	0	0	0.554656		high	987.76	0.806084	[ 0. 0. 0. 0. 0. 0. 0. 0. 0. 0. 0. 0. 0. 0. 10. 0. 0. 0. 0. 0. 0. 0. 0. 0. 0. 0. 0. 0. 0. 90. 0. 0. 0. 0. 0. 0. 0. 0. 10. 140. 50. 0. 10. 0. 0. 0. 0. 0. 0. 0. 0. 0. 0. 0. 0. 0. 0. 0. 0. 0. 0. 0. 0. 0. 0. 0. 10. 0. 1000. 40. 0. 0. 0. 0. 0. 0. 0. 0. 0. 0. 0. 0. 0. 0. 0. 0. 0. 0. 0. 0. 0. 0. 0. 0. 0. 0. 0. 0. 0. 0. 0. 0. 0. 0. 0. 0. 0. 0. 0. 0. 0. 0. 0. 0. 0. 0. 0. 0. 0. 0. 0. 0. 0. 0. 0. 0. 0. 0. 0…
559	CYCLOPROPANE, 1,1,2-TRIMETHYL-	BXIIJPAVISPOGI-UHFFFAOYNA-N	BXIIJPAVISPOGI	18	84.18	562	562	NA	NA	5146	0	0	0.555556		high	725.346	0.65526	[ 0. 0. 0. 0. 0. 0. 0. 0. 0. 0. 0. 0. 0. 0. 0. 40. 0. 0. 0. 0. 0. 0. 0. 0. 0. 0. 0. 230. 260. 60. 0. 0. 0. 0. 0. 0. 0. 0. 0. 50. 130. 920. 1000. 150. 0. 0. 0. 0. 0. 0. 0. 0. 90. 110. 100. 90. 90. 20. 0. 0. 0. 0. 0. 0. 0. 10. 40. 140. 110. 170. 30. 0. 0. 0. 0. 0. 0. 0. 0. 10. 0. 50. 120. 600. 820. 50. 0. 0. 0. 0. 0. 0. 0. 0. 0. 0. 0. 0. 0. 0. 0. 0. 0. 0. 0. 0. 0. 0. 0. 0. 0. 0. 0. 0. 0. 0. 0. 0. 0…
560	6-OXA-BICYCLO[3.1.0]HEXAN-3-OL	BMXGLUVWNGLWCQ-UHFFFAOYNA-N	BMXGLUVWNGLWCQ	15	100.13	318	319	NA	NA	1280	0	0	0.557796		high	344.722	0.405695	[ 0. 0. 0. 0. 0. 0. 0. 0. 0. 0. 0. 0. 0. 0. 0. 0. 0. 0. 0. 0. 0. 0. 0. 0. 0. 0. 0. 560. 70. 1000. 170. 20. 0. 0. 0. 0. 0. 0. 0. 10. 0. 20. 0. 60. 530. 80. 0. 0. 0. 0. 0. 0. 0. 0. 10. 80. 30. 20. 0. 0. 0. 0. 0. 0. 0. 0. 0. 0. 0. 0. 0. 50. 40. 720. 20. 0. 0. 0. 0. 0. 10. 10. 20. 0. 0. 0. 0. 0. 0. 0. 0. 0. 0. 0. 0. 0. 0. 0. 0. 10. 640. 30. 0. 0. 0. 0. 0. 0. 0. 0. 0. 0. 0. 0. 0. 0. 0. 0. 0. 0. 0. 0. …
561	DICYCLOBUTYLIDENE OXIDE	VHXMCTHNISBELQ-UHFFFAOYSA-N	VHXMCTHNISBELQ	20	124.2	NA	NA	NA	NA	5136	0	0	0.563567		high	799.734	0.158455	[ 0. 0. 0. 0. 0. 0. 0. 0. 0. 0. 0. 0. 0. 0. 0. 0. 0. 0. 0. 0. 0. 0. 0. 0. 0. 0. 0. 10. 10. 0. 0. 0. 0. 0. 0. 0. 0. 0. 0. 0. 0. 0. 260. 0. 0. 0. 0. 0. 0. 0. 0. 0. 0. 10. 1000. 60. 0. 0. 0. 0. 0. 0. 0. 0. 0. 0. 0. 0. 0. 10. 160. 10. 0. 0. 0. 0. 0. 0. 0. 0. 0. 0. 0. 0. 0. 0. 0. 0. 0. 0. 0. 0. 0. 0. 0. 0. 0. 0. 0. 0. 0. 0. 0. 0. 0. 0. 0. 0. 0. 0. 0. 0. 0. 0. 0. 0. 0. 0. 0. 0. 0. 0. 0. 0. 140. 10. 0. …
562	9-AZADISPIRO[3.1.3.0]NONANE	BSKNUNCXXRBFER-UHFFFAOYSA-N	BSKNUNCXXRBFER	21	123.22	453	453	NA	NA	3097	0	0	0.563567		high	504.032	0.547634	[ 0. 0. 0. 0. 0. 0. 0. 0. 0. 0. 0. 0. 0. 0. 0. 0. 0. 0. 0. 0. 0. 0. 0. 0. 0. 0. 0. 170. 230. 50. 0. 0. 0. 0. 0. 0. 0. 0. 0. 20. 120. 1000. 450. 20. 0. 0. 0. 0. 0. 0. 0. 0. 40. 180. 920. 110. 0. 0. 0. 0. 0. 0. 0. 0. 0. 10. 40. 280. 110. 250. 20. 0. 0. 0. 0. 0. 0. 0. 0. 0. 0. 0. 0. 0. 0. 0. 0. 0. 0. 0. 0. 0. 0. 0. 60. 490. 30. 0. 0. 0. 0. 0. 0. 0. 0. 0. 0. 0. 0. 0. 0. 0. 0. 0. 0. 0. 0. 0. 0. 0. 0. …
563	SPIRO[BICYCLO[2.2.1]HEPT-5-ENE-2,1'-CYCLOPROPANE]	TYFPMPJIRDNPJL-UHFFFAOYNA-N	TYFPMPJIRDNPJL	21	120.21	NA	NA	NA	NA	5694	0	0	0.563576		high	648.038	0.430595	[ 0. 0. 0. 0. 0. 0. 0. 0. 0. 0. 0. 0. 0. 0. 10. 10. 0. 0. 0. 0. 0. 0. 0. 0. 0. 0. 0. 200. 80. 10. 0. 0. 0. 0. 0. 0. 0. 10. 50. 170. 220. 90. 0. 0. 0. 0. 0. 0. 0. 0. 10. 110. 130. 240. 250. 50. 0. 0. 0. 0. 0. 0. 0. 70. 100. 190. 270. 110. 10. 0. 0. 0. 0. 0. 0. 10. 0. 20. 30. 40. 50. 20. 0. 0. 0. 0. 0. 20. 0. 50. 50. 230. 390. 220. 50. 0. 0. 0. 0. 0. 0. 0. 0. 10. 0. 10. 0. 10. 0. 0. 0. 0. 0. 0. 0. …
564	TRICYCLO[3.2.1.0(2,4)]OCTANE, 3-METHYLENE-	KRPZXNZILJQDKG-UHFFFAOYNA-N	KRPZXNZILJQDKG	21	120.21	513	513	NA	NA	3661	0	0	0.563576		high	595.61	0.629656	[ 0. 0. 0. 0. 0. 0. 0. 0. 0. 0. 0. 0. 0. 0. 0. 0. 0. 0. 0. 0. 0. 0. 0. 0. 0. 0. 0. 110. 30. 0. 0. 0. 0. 0. 0. 0. 0. 0. 10. 70. 120. 80. 0. 0. 0. 0. 0. 0. 0. 0. 0. 10. 70. 50. 60. 0. 0. 0. 0. 0. 0. 0. 0. 0. 20. 70. 290. 30. 0. 0. 0. 0. 0. 0. 0. 0. 0. 10. 30. 100. 20. 70. 0. 0. 0. 0. 0. 0. 0. 0. 40. 200. 1000. 140. 70. 0. 0. 0. 0. 0. 0. 0. 0. 0. 0. 20. 0. 0. 0. 0. 0. 0. 0. 0. 0. 0. 0. 0. 20. 90. 83…
565	3-ETHENYLTRICYCLO[2.2.1.0(2,6)]HEPTANE	MYKZRKOXOASWGJ-UHFFFAOYNA-N	MYKZRKOXOASWGJ	21	120.21	NA	NA	NA	NA	4433	1	0.0434783	0.563576		high	540.925	0.396209	[ 0. 0. 0. 0. 0. 0. 0. 0. 0. 0. 0. 0. 0. 0. 0. 10. 0. 0. 0. 0. 0. 0. 0. 0. 0. 0. 0. 270. 20. 0. 0. 0. 0. 0. 0. 0. 0. 0. 20. 80. 230. 180. 0. 0. 0. 0. 0. 0. 0. 0. 0. 30. 110. 150. 70. 10. 0. 0. 0. 0. 0. 0. 0. 40. 60. 240. 210. 270. 30. 0. 0. 0. 0. 0. 0. 0. 0. 70. 60. 100. 50. 20. 0. 0. 0. 0. 0. 0. 0. 10. 40. 110. 170. 430. 30. 0. 0. 0. 0. 0. 0. 0. 0. 0. 0. 0. 0. 0. 0. 0. 0. 0. 0. 0. 0. 10. 20. 90.…
566	TRICYCLO[3.2.1.0(2,4)]OCTANE, 8-METHYLENE-, (1.ALPHA.,2.ALPHA.,4.ALPHA.,5.ALPHA.	SZEDHOXKNCVHIL-UHFFFAOYNA-N	SZEDHOXKNCVHIL	21	120.21	NA	NA	NA	NA	6485	0	0	0.563576		high	565.922	0.53373	[ 0. 0. 0. 0. 0. 0. 0. 0. 0. 0. 0. 0. 0. 0. 0. 10. 0. 0. 0. 0. 0. 0. 0. 0. 0. 0. 10. 180. 50. 30. 0. 0. 0. 0. 0. 0. 0. 0. 10. 210. 240. 140. 0. 0. 0. 0. 0. 0. 0. 0. 0. 100. 150. 280. 120. 10. 0. 0. 0. 0. 0. 0. 0. 20. 40. 340. 270. 110. 60. 0. 0. 0. 0. 0. 0. 0. 0. 50. 10. 110. 110. 40. 0. 0. 0. 0. 0. 0. 10. 40. 90. 490. 740. 160. 50. 0. 0. 0. 0. 0. 0. 20. 0. 10. 20. 20. 30. 0. 0. 0. 0. 0. 0. 0. 0.…
567	TRICYCLO[3.2.1.0(2,4)]OCTANE, 1-METHYL-	SMJROXSMWHJZJX-UHFFFAOYNA-N	SMJROXSMWHJZJX	23	122.23	NA	NA	NA	NA	4103	0	0	0.574346		high	331.254	0.389427	[ 0. 0. 0. 0. 0. 0. 0. 0. 0. 0. 0. 0. 0. 0. 0. 0. 0. 0. 0. 0. 0. 0. 0. 0. 0. 0. 0. 200. 50. 30. 0. 0. 0. 0. 0. 0. 0. 0. 20. 70. 130. 340. 30. 0. 0. 0. 0. 0. 0. 0. 0. 30. 140. 330. 440. 250. 20. 0. 0. 0. 0. 0. 0. 20. 100. 140. 90. 200. 130. 30. 0. 0. 0. 0. 0. 0. 0. 20. 60. 190. 80. 120. 30. 0. 0. 0. 0. 0. 0. 0. 50. 40. 220. 790. 780. 120. 30. 0. 0. 0. 0. 0. 0. 0. 0. 30. 10. 80. 0. 0. 0. 0. 0. 0. 0…
568	1,3-CYCLOPENTADIENE	ZSWFCLXCOIISFI-UHFFFAOYSA-N	ZSWFCLXCOIISFI	11	66.11	662	662	0.04	27	2585	0	0	0.576849		high	895.879	0.886467	[ 0. 0. 0. 0. 0. 0. 0. 0. 0. 0. 0. 0. 0. 0. 0. 0. 0. 0. 0. 0. 0. 0. 0. 0. 0. 0. 0. 20. 0. 0. 0. 0. 0. 0. 0. 0. 0. 0. 0. 40. 110. 0. 0. 0. 0. 0. 0. 0. 0. 0. 0. 0. 0. 0. 0. 0. 0. 0. 0. 0. 0. 0. 0. 0. 0. 50. 1000. 50. 0. 0. 0. 0. 0. 0. 0. 0. 0. 0. 0. 0. 0. 0. 0. 0. 0. 0. 0. 0. 0. 0. 0. 0. 0. 0. 0. 0. 0. 0. 0. 0. 0. 0. 0. 0. 0. 0. 0. 0. 0. 0. 0. 0. 0. 0. 0. 0. 0. 0. 0. 0. 0. 0. 0. 0. 0. 0. 0. 0. 0. 0…
569	7-AZANORBORNENE	DLAUQDHZCKKXBK-UHFFFAOYNA-N	DLAUQDHZCKKXBK	15	95.16	NA	NA	NA	NA	1401	0	0	0.577321		high	305.004	0.0842176	[ 0. 0. 0. 0. 0. 0. 0. 0. 0. 0. 0. 0. 0. 0. 0. 0. 0. 0. 0. 0. 0. 0. 0. 0. 0. 0. 0. 30. 130. 10. 0. 0. 0. 0. 0. 0. 0. 0. 0. 30. 10. 20. 20. 0. 0. 0. 0. 0. 0. 0. 0. 0. 0. 0. 0. 0. 0. 0. 0. 0. 0. 0. 0. 0. 0. 0. 20. 1000. 80. 50. 0. 0. 0. 0. 0. 0. 0. 0. 0. 0. 0. 0. 0. 0. 0. 0. 0. 0. 0. 0. 0. 0. 10. 10. 50. 60. 0. 0. 0. 0. 0. 0. 0. 0. 0. 0. 0. 0. 0. 0. 0. 0. 0. 0. 0. 0. 0. 0. 0. 0. 0. 0. 0. 0. 0. 0. 0…
570	TRICYCLO[2.2.1.0(2,6)]HEPTAN-3-ONE, OXIME	OCLZLZYHIKOGPZ-FPLPWBNLNA-N	OCLZLZYHIKOGPZ	16	124.18	615	619	0.71	17	11994	0	0	0.578334		high	860.776	0.642638	[ 0. 0. 0. 0. 0. 0. 0. 0. 0. 0. 0. 0. 0. 0. 0. 0. 0. 0. 0. 0. 0. 0. 0. 0. 0. 0. 10. 290. 20. 0. 0. 0. 0. 0. 0. 0. 0. 0. 10. 60. 50. 140. 20. 0. 0. 0. 0. 0. 0. 0. 0. 30. 100. 140. 50. 0. 0. 0. 0. 0. 0. 0. 0. 0. 20. 60. 80. 110. 0. 0. 0. 0. 0. 0. 0. 0. 0. 30. 140. 130. 20. 0. 0. 0. 0. 0. 0. 0. 0. 0. 20. 10. 40. 10. 0. 0. 30. 0. 0. 0. 0. 0. 10. 0. 90. 150. 1000. 70. 10. 0. 0. 0. 0. 0. 0. 0. 0. 0. 0.…
571	3-OXATRICYCLO[4.2.0.0(2,4)]OCTAN-7-ONE	GJTMXOICTLOFHO-UHFFFAOYNA-N	GJTMXOICTLOFHO	17	125.16	NA	NA	NA	NA	3520	0	0	0.578334		high	608.202	0.362717	[ 0. 0. 0. 0. 0. 0. 0. 0. 0. 0. 0. 0. 0. 0. 0. 0. 0. 0. 0. 0. 0. 0. 0. 0. 0. 0. 0. 120. 20. 420. 0. 0. 0. 0. 0. 0. 0. 0. 0. 30. 220. 130. 50. 0. 0. 0. 0. 0. 0. 0. 0. 0. 10. 60. 60. 30. 20. 50. 0. 0. 0. 0. 0. 0. 0. 50. 80. 380. 100. 80. 20. 0. 0. 0. 0. 0. 0. 0. 0. 10. 20. 40. 210. 10. 0. 0. 0. 0. 0. 0. 0. 0. 0. 0. 0. 90. 1000. 60. 0. 0. 0. 0. 0. 0. 0. 0. 0. 0. 0. 0. 0. 0. 0. 0. 0. 0. 0. 0. 0. 0. 0…
572	1,5-DIMETHYL-6-OXA-BICYCLO[3.1.0]HEXANE	UXMPPYGRAFYWRK-UHFFFAOYNA-N	UXMPPYGRAFYWRK	19	112.19	590	590	0.13	47	4164	0	0	0.583051		high	887.687	0.787527	[ 0. 0. 0. 0. 0. 0. 0. 0. 0. 0. 0. 0. 0. 0. 0. 20. 0. 0. 0. 0. 0. 0. 0. 0. 0. 0. 0. 110. 80. 50. 0. 0. 0. 0. 0. 0. 0. 0. 0. 20. 90. 1000. 140. 870. 70. 0. 0. 0. 0. 0. 0. 0. 0. 40. 30. 40. 10. 10. 0. 0. 0. 0. 0. 0. 0. 0. 10. 60. 20. 80. 0. 10. 10. 0. 0. 0. 0. 0. 0. 0. 0. 0. 0. 0. 20. 0. 0. 0. 0. 0. 0. 0. 0. 0. 0. 0. 0. 60. 0. 0. 0. 0. 0. 0. 0. 0. 0. 0. 0. 0. 10. 20. 590. 40. 0. 0. 0. 0. 0. 0. 0. 0…
573	2,2-DIMETHYL-1-OXA-SPIRO[2.3]HEXANE	UBAWWGVGPSSQOC-UHFFFAOYSA-N	UBAWWGVGPSSQOC	19	112.19	237	237	NA	NA	1843	0	0	0.583051		high	639.189	0.302826	[ 0. 0. 0. 0. 0. 0. 0. 0. 0. 0. 0. 0. 0. 0. 0. 0. 0. 0. 0. 0. 0. 0. 0. 0. 0. 0. 0. 20. 30. 0. 0. 0. 0. 0. 0. 0. 0. 0. 0. 0. 10. 40. 1000. 80. 0. 0. 0. 0. 0. 0. 0. 0. 0. 20. 390. 10. 0. 0. 70. 0. 0. 0. 0. 0. 0. 0. 0. 0. 0. 0. 90. 0. 0. 0. 0. 0. 0. 0. 0. 0. 0. 0. 0. 0. 0. 0. 0. 0. 0. 0. 0. 0. 0. 0. 0. 0. 0. 0. 0. 0. 0. 0. 0. 0. 0. 0. 0. 0. 0. 0. 0. 0. 60. 0. 0. 0. 0. 0. 0. 0. 0. 0. 0. 0. 0. 0. 0. 0…
574	2,2-DIMETHYL-1-AZA-SPIRO[2.3]HEXANE	NOOFIMYCZCAZSL-UHFFFAOYSA-N	NOOFIMYCZCAZSL	20	111.21	NA	NA	NA	NA	2448	0	0	0.583051		high	487.434	0.668855	[ 0. 0. 0. 0. 0. 0. 0. 0. 0. 0. 0. 0. 0. 0. 0. 30. 0. 0. 0. 0. 0. 0. 0. 0. 0. 0. 0. 70. 60. 0. 0. 0. 0. 0. 0. 0. 0. 0. 0. 20. 20. 300. 1000. 80. 0. 0. 0. 0. 0. 0. 0. 0. 0. 80. 240. 40. 10. 70. 0. 0. 0. 0. 0. 0. 0. 0. 0. 10. 30. 60. 10. 0. 0. 0. 0. 0. 0. 0. 0. 0. 0. 0. 60. 190. 10. 0. 0. 0. 0. 0. 0. 0. 0. 0. 10. 0. 30. 0. 0. 0. 0. 0. 0. 0. 0. 0. 0. 0. 0. 10. 40. 420. 30. 0. 0. 0. 0. 0. 0. 0. 0. 0.…
575	SPIRO[2.4]HEPTANE	HEMCGZPSGYRIOL-UHFFFAOYSA-N	HEMCGZPSGYRIOL	19	96.19	437	465	NA	NA	5260	0	0	0.585938		high	474.578	0.469111	[ 0. 0. 0. 0. 0. 0. 0. 0. 0. 0. 0. 0. 0. 0. 10. 40. 0. 0. 0. 0. 0. 0. 0. 0. 0. 0. 0. 320. 280. 130. 0. 0. 0. 0. 0. 0. 0. 0. 0. 210. 850. 350. 90. 10. 0. 0. 0. 0. 0. 0. 20. 0. 50. 170. 120. 10. 0. 0. 0. 0. 0. 0. 0. 0. 10. 110. 130. 440. 370. 140. 0. 0. 0. 0. 0. 0. 0. 10. 0. 10. 20. 30. 10. 0. 0. 0. 0. 0. 0. 0. 0. 30. 0. 140. 150. 250. 1000. 70. 0. 0. 0. 0. 0. 0. 0. 0. 0. 0. 0. 0. 0. 0. 0. 0. 0. 0.…
576	CYCLOPROPANE, ETHENYLMETHYLENE-	MTFFBUSJVZMBOK-UHFFFAOYNA-N	MTFFBUSJVZMBOK	14	80.14	511	514	NA	NA	4008	1	0.0714286	0.592157		high	677.268	0.488271	[ 0. 0. 0. 0. 0. 0. 0. 0. 0. 0. 0. 0. 0. 0. 20.2020202 10.1010101 0. 0. 0. 0. 0. 0. 0. 0. 0. 0. 30.3030303 232.32323232 70.70707071 0. 0. 0. 0. 0. 0. 0. 0. 0. 50.50505051 303.03030303 484.84848485 202.02020202 10.1010101 0. 0. 0. 0. 0. 0. 0. 10.1010101 90.90909091 161.61616162 262.62626263 383.83838384 20.2020202 0. 0. 0. 0. 0. 0. 10.1010101 0. 10.1010101 40.4040404 10.1010101 0. 0. 0. 0. 0. 0. 0…
577	CYCLOBUTANE, 1,2-BIS(METHYLENE)-	QOFLWDYWJZBWHM-UHFFFAOYSA-N	QOFLWDYWJZBWHM	14	80.14	478	478	0.39	22	3351	0	0	0.592157		high	657.429	0.516197	[ 0. 0. 0. 0. 0. 0. 0. 0. 0. 0. 0. 0. 0. 0. 0. 0. 0. 0. 0. 0. 0. 0. 0. 0. 0. 0. 50. 70. 140. 30. 0. 0. 0. 0. 0. 0. 0. 0. 0. 120. 870. 60. 0. 0. 0. 0. 0. 0. 0. 0. 0. 110. 1000. 130. 120. 0. 0. 0. 0. 0. 0. 0. 0. 0. 10. 50. 10. 0. 0. 0. 0. 0. 0. 0. 0. 0. 0. 10. 10. 20. 480. 30. 0. 0. 0. 0. 0. 0. 0. 0. 0. 0. 0. 0. 0. 0. 0. 0. 0. 0. 0. 0. 0. 0. 0. 0. 0. 0. 0. 0. 0. 0. 0. 0. 0. 0. 0. 0. 0. 0. 0. 0. 0. …
578	1,1'-BICYCLOPROPYL, 1,1'-DIMETHYL-	UEKMEJJABUQZMZ-UHFFFAOYSA-N	UEKMEJJABUQZMZ	22	110.22	NA	NA	NA	NA	4969	1	0.0434783	0.595486		high	347.186	0.430874	[ 0. 0. 0. 0. 0. 0. 0. 0. 0. 0. 0. 0. 0. 0. 0. 40. 0. 0. 0. 0. 0. 0. 0. 0. 0. 0. 0. 150. 290. 100. 0. 0. 0. 0. 0. 0. 0. 0. 0. 50. 90. 100. 0. 0. 0. 0. 0. 0. 0. 0. 0. 60. 170. 450. 1000. 220. 20. 0. 0. 0. 0. 0. 0. 0. 10. 90. 170. 230. 20. 20. 0. 0. 0. 0. 0. 0. 0. 0. 20. 90. 110. 220. 410. 30. 0. 0. 0. 0. 0. 0. 0. 0. 10. 30. 10. 20. 0. 0. 0. 0. 0. 0. 0. 0. 0. 0. 0. 20. 40. 260. 710. 60. 0. 0. 0. 0.…
579	BICYCLO[3.1.0]HEXANE, 1,5-DIMETHYL-	ZBLUGCVTVHUUCH-UHFFFAOYNA-N	ZBLUGCVTVHUUCH	22	110.22	NA	NA	NA	NA	3125	0	0	0.595486		high	577.36	0.407968	[ 0. 0. 0. 0. 0. 0. 0. 0. 0. 0. 0. 0. 0. 0. 0. 60. 0. 0. 0. 0. 0. 0. 0. 0. 0. 0. 0. 210. 80. 80. 0. 0. 0. 0. 0. 0. 0. 0. 10. 100. 280. 1000. 140. 30. 0. 0. 0. 0. 0. 0. 0. 60. 70. 250. 240. 200. 20. 0. 0. 0. 0. 0. 0. 0. 0. 80. 30. 230. 110. 90. 0. 0. 0. 0. 0. 0. 0. 20. 20. 30. 70. 50. 160. 20. 0. 0. 0. 0. 0. 0. 0. 0. 30. 90. 40. 110. 0. 0. 0. 0. 0. 0. 0. 0. 0. 0. 10. 70. 150. 370. 910. 70. 0. 0. 0…
580	OXIRANEMETHANOL, (R)-	CTKINSOISVBQLD-YEQUQEJONA-N	CTKINSOISVBQLD	11	74.09	539	696	0.09	22	2172	1	0.0909091	0.59685		high	267.233	0.760787	[ 0. 0. 0. 0. 0. 0. 0. 0. 0. 0. 0. 0. 0. 0. 40. 10. 0. 0. 0. 0. 0. 0. 0. 0. 0. 0. 0. 90. 0. 230. 60. 830. 10. 0. 0. 0. 0. 0. 0. 0. 0. 0. 30. 110. 1000. 30. 0. 0. 0. 0. 0. 0. 0. 0. 0. 0. 0. 0. 0. 30. 0. 0. 0. 0. 0. 0. 0. 0. 0. 0. 0. 0. 10. 0. 560. 10. 0. 0. 0. 0. 0. 0. 0. 0. 0. 0. 0. 0. 0. 0. 0. 0. 0. 0. 0. 0. 0. 0. 0. 0. 0. 0. 0. 0. 0. 0. 0. 0. 0. 0. 0. 0. 0. 0. 0. 0. 0. 0. 0. 0. 0. 0. 0. 0. 0. 0…
583	5-METHYL-6-KETO-BICYCLO(2.2.0)-5-AZA-HEX-2-ENE	FUYSJCQQUNMNIX-UHFFFAOYNA-N	FUYSJCQQUNMNIX	13	110.15	671	705	12.1	4	1467	0	0	0.602578		high	908.548	0.771911	[ 0. 0. 0. 0. 0. 0. 0. 0. 0. 0. 0. 0. 0. 0. 0. 50. 0. 0. 0. 0. 0. 0. 0. 0. 0. 0. 0. 60. 60. 80. 0. 0. 0. 0. 0. 0. 0. 0. 30. 610. 110. 80. 980. 40. 0. 0. 0. 0. 0. 0. 10. 0. 710. 120. 50. 120. 0. 40. 30. 0. 0. 0. 0. 0. 10. 90. 110. 110. 50. 0. 0. 0. 0. 0. 0. 0. 0. 0. 40. 130. 170. 1000. 50. 10. 0. 0. 0. 0. 0. 0. 0. 0. 0. 10. 40. 0. 0. 0. 0. 0. 0. 0. 0. 0. 0. 0. 0. 10. 40. 690. 40. 0. 0. 0. 0. 0. 0.…
584	1H-IMIDAZOLE	RAXXELZNTBOGNW-UHFFFAOYSA-N	RAXXELZNTBOGNW	9	69.1	825	827	22.5	3	786	0	0	0.607223		high	965.156	0.901852	[ 0. 0. 0. 0. 0. 0. 0. 0. 0. 0. 0. 0. 0. 0. 0. 0. 0. 0. 0. 0. 0. 0. 0. 0. 0. 0. 0. 0. 140. 10. 0. 0. 0. 0. 0. 0. 0. 0. 0. 10. 20. 170. 0. 0. 0. 0. 0. 0. 0. 0. 0. 0. 0. 0. 0. 0. 0. 0. 0. 0. 0. 0. 0. 0. 0. 0. 0. 0. 1000. 40. 0. 0. 0. 0. 0. 0. 0. 0. 0. 0. 0. 0. 0. 0. 0. 0. 0. 0. 0. 0. 0. 0. 0. 0. 0. 0. 0. 0. 0. 0. 0. 0. 0. 0. 0. 0. 0. 0. 0. 0. 0. 0. 0. 0. 0. 0. 0. 0. 0. 0. 0. 0. 0. 0. 0. 0. 0. 0. 0.…
585	1H-PYRAZOLE	WTKZEGDFNFYCGP-UHFFFAOYSA-N	WTKZEGDFNFYCGP	9	69.1	732	732	13.4	5	773	0	0	0.607223		high	971.883	0.827633	[ 0. 0. 0. 0. 0. 0. 0. 0. 0. 0. 0. 0. 0. 0. 0. 0. 0. 0. 0. 0. 0. 0. 0. 0. 0. 0. 0. 0. 30. 120. 0. 0. 0. 0. 0. 0. 0. 0. 10. 80. 20. 30. 50. 0. 0. 0. 0. 0. 0. 0. 0. 0. 0. 0. 0. 0. 0. 0. 0. 0. 0. 0. 0. 0. 0. 0. 0. 10. 1000. 40. 0. 0. 0. 0. 0. 0. 0. 0. 0. 0. 0. 0. 0. 0. 0. 0. 0. 0. 0. 0. 0. 0. 0. 0. 0. 0. 0. 0. 0. 0. 0. 0. 0. 0. 0. 0. 0. 0. 0. 0. 0. 0. 0. 0. 0. 0. 0. 0. 0. 0. 0. 0. 0. 0. 0. 0. 0. 0. …
586	OXAZOLE	ZCQWOFVYLHDMMC-UHFFFAOYSA-N	ZCQWOFVYLHDMMC	6	70.08	753	753	33.1	6	660	0	0	0.607223		high	956.749	0.820665	[ 0. 0. 0. 0. 0. 0. 0. 0. 0. 0. 0. 0. 0. 0. 30. 0. 0. 0. 0. 0. 0. 0. 0. 0. 0. 0. 0. 0. 0. 310. 0. 0. 0. 0. 0. 0. 0. 0. 0. 0. 150. 100. 20. 0. 0. 0. 0. 0. 0. 0. 0. 0. 0. 0. 0. 0. 0. 0. 0. 0. 0. 0. 0. 0. 0. 0. 0. 0. 0. 1000. 30. 0. 0. 0. 0. 0. 0. 0. 0. 0. 0. 0. 0. 0. 0. 0. 0. 0. 0. 0. 0. 0. 0. 0. 0. 0. 0. 0. 0. 0. 0. 0. 0. 0. 0. 0. 0. 0. 0. 0. 0. 0. 0. 0. 0. 0. 0. 0. 0. 0. 0. 0. 0. 0. 0. 0. 0. 0. 0…
587	ISOXAZOLE	CTAPFRYPJLPFDF-UHFFFAOYSA-N	CTAPFRYPJLPFDF	6	70.08	539	539	0.01	59	565	0	0	0.607223		high	818.923	0.728481	[ 0. 0. 0. 0. 0. 0. 0. 0. 0. 0. 0. 0. 0. 0. 20. 0. 0. 0. 0. 0. 0. 0. 0. 0. 0. 0. 0. 0. 20. 450. 10. 10. 0. 0. 0. 0. 0. 0. 0. 0. 90. 140. 380. 0. 0. 0. 0. 0. 0. 0. 0. 0. 0. 0. 0. 0. 0. 0. 0. 0. 0. 0. 0. 0. 0. 0. 0. 0. 10. 1000. 30. 0. 0. 0. 0. 0. 0. 0. 0. 0. 0. 0. 0. 0. 0. 0. 0. 0. 0. 0. 0. 0. 0. 0. 0. 0. 0. 0. 0. 0. 0. 0. 0. 0. 0. 0. 0. 0. 0. 0. 0. 0. 0. 0. 0. 0. 0. 0. 0. 0. 0. 0. 0. 0. 0. 0. 0. …
588	AZETIDINE, 2-METHYL-	DLBWPRNUXWYLRN-UHFFFAOYNA-N	DLBWPRNUXWYLRN	13	71.14	664	679	4.8	8	1061	0	0	0.6182		high	907.349	0.809952	[ 0. 0. 0. 0. 0. 0. 0. 0. 0. 0. 0. 0. 0. 0. 0. 20. 0. 0. 0. 0. 0. 0. 0. 0. 0. 0. 0. 120. 1000. 520. 40. 0. 0. 0. 0. 0. 0. 0. 0. 0. 20. 190. 930. 410. 30. 0. 0. 0. 0. 0. 0. 0. 0. 0. 20. 40. 130. 10. 0. 0. 0. 0. 0. 0. 0. 0. 0. 0. 30. 60. 430. 700. 30. 0. 0. 0. 0. 0. 0. 0. 0. 0. 0. 0. 0. 0. 0. 0. 0. 0. 0. 0. 0. 0. 0. 0. 0. 0. 0. 0. 0. 0. 0. 0. 0. 0. 0. 0. 0. 0. 0. 0. 0. 0. 0. 0. 0. 0. 0. 0. 0. 0. 0.…
589	AZETIDINE, 1-METHYL-	WWYVZTLIFYLZFM-UHFFFAOYSA-N	WWYVZTLIFYLZFM	13	71.14	541	548	NA	NA	1032	0	0	0.6182		high	892.379	0.599199	[ 0. 0. 0. 0. 0. 0. 0. 0. 0. 0. 0. 0. 0. 0. 0. 110. 0. 0. 0. 0. 0. 0. 0. 0. 0. 0. 0. 50. 220. 20. 0. 0. 0. 0. 0. 0. 0. 0. 0. 0. 0. 40. 780. 1000. 40. 0. 0. 0. 0. 0. 0. 0. 0. 0. 20. 40. 10. 0. 0. 0. 0. 0. 0. 0. 0. 0. 0. 0. 0. 20. 130. 370. 10. 0. 0. 0. 0. 0. 0. 0. 0. 0. 0. 0. 0. 0. 0. 0. 0. 0. 0. 0. 0. 0. 0. 0. 0. 0. 0. 0. 0. 0. 0. 0. 0. 0. 0. 0. 0. 0. 0. 0. 0. 0. 0. 0. 0. 0. 0. 0. 0. 0. 0. 0. 0. …
590	AZIRIDINE, 2-ETHYL-	CSWPOLMVXVBCSV-UHFFFAOYNA-N	CSWPOLMVXVBCSV	13	71.14	NA	NA	NA	NA	1084	1	0.0714286	0.6182		high	762.608	0.721992	[ 0. 0. 0. 0. 0. 0. 0. 0. 0. 0. 0. 0. 0. 0. 10. 120. 0. 0. 0. 0. 0. 0. 0. 0. 0. 0. 0. 420. 610. 440. 120. 0. 0. 0. 0. 0. 0. 0. 10. 50. 80. 500. 510. 180. 0. 0. 0. 0. 0. 0. 0. 0. 0. 0. 20. 50. 370. 10. 0. 0. 0. 0. 0. 0. 0. 0. 10. 10. 80. 100. 210. 1000. 40. 0. 0. 0. 0. 0. 0. 0. 0. 0. 0. 0. 0. 0. 0. 0. 0. 0. 0. 0. 0. 0. 0. 0. 0. 0. 0. 0. 0. 0. 0. 0. 0. 0. 0. 0. 0. 0. 0. 0. 0. 0. 0. 0. 0. 0. 0. 0. 0…
591	(AMINOMETHYL)CYCLOPROPANE	IGSKHXTUVXSOMB-UHFFFAOYSA-N	IGSKHXTUVXSOMB	13	71.14	588	597	0.16	49	1072	1	0.0714286	0.6182		high	834.558	0.777084	[ 0. 0. 0. 0. 0. 0. 0. 0. 0. 0. 0. 0. 0. 0. 0. 0. 0. 0. 0. 0. 0. 0. 0. 0. 0. 0. 0. 20. 40. 90. 1000. 10. 0. 0. 0. 0. 0. 0. 0. 10. 0. 60. 80. 110. 10. 0. 0. 0. 0. 0. 0. 0. 0. 10. 10. 30. 10. 0. 0. 0. 0. 0. 0. 0. 0. 0. 10. 0. 20. 30. 250. 290. 10. 0. 0. 0. 0. 0. 0. 0. 0. 0. 0. 0. 0. 0. 0. 0. 0. 0. 0. 0. 0. 0. 0. 0. 0. 0. 0. 0. 0. 0. 0. 0. 0. 0. 0. 0. 0. 0. 0. 0. 0. 0. 0. 0. 0. 0. 0. 0. 0. 0. 0. 0. …
592	CYCLOBUTYLAMINE	KZZKOVLJUKWSKX-UHFFFAOYSA-N	KZZKOVLJUKWSKX	13	71.14	564	564	NA	NA	1085	0	0	0.6182		high	452.158	0.869786	[ 0. 0. 0. 0. 0. 0. 0. 0. 0. 0. 0. 0. 0. 0. 0. 0. 0. 0. 0. 0. 0. 0. 0. 0. 0. 0. 0. 30. 140. 180. 90. 0. 0. 0. 0. 0. 0. 0. 0. 0. 10. 50. 190. 1000. 40. 0. 0. 0. 0. 0. 0. 0. 0. 0. 0. 0. 10. 0. 0. 0. 0. 0. 0. 0. 0. 0. 0. 0. 20. 0. 60. 520. 20. 0. 0. 0. 0. 0. 0. 0. 0. 0. 0. 0. 0. 0. 0. 0. 0. 0. 0. 0. 0. 0. 0. 0. 0. 0. 0. 0. 0. 0. 0. 0. 0. 0. 0. 0. 0. 0. 0. 0. 0. 0. 0. 0. 0. 0. 0. 0. 0. 0. 0. 0. 0. 0.…
593	CYCLOBUTANOL	KTHXBEHDVMTNOH-UHFFFAOYSA-N	KTHXBEHDVMTNOH	12	72.12	571	571	0.12	52	919	0	0	0.6182		high	543.103	0.902435	[ 0. 0. 0. 0. 0. 0. 0. 0. 0. 0. 0. 0. 0. 0. 0. 0. 0. 0. 0. 0. 0. 0. 0. 0. 0. 0. 0. 90. 130. 170. 80. 30. 0. 0. 0. 0. 0. 0. 0. 0. 20. 60. 20. 100. 1000. 40. 0. 0. 0. 0. 0. 0. 0. 10. 0. 0. 0. 0. 0. 0. 0. 0. 0. 0. 0. 0. 0. 0. 0. 20. 20. 10. 380. 10. 0. 0. 0. 0. 0. 0. 0. 0. 0. 0. 0. 0. 0. 0. 0. 0. 0. 0. 0. 0. 0. 0. 0. 0. 0. 0. 0. 0. 0. 0. 0. 0. 0. 0. 0. 0. 0. 0. 0. 0. 0. 0. 0. 0. 0. 0. 0. 0. 0. 0. 0.…
594	CYCLOPROPYL CARBINOL	GUDMZGLFZNLYEY-UHFFFAOYSA-N	GUDMZGLFZNLYEY	12	72.12	428	432	NA	NA	1104	1	0.0769231	0.6182		high	361.182	0.466995	[ 0. 0. 0. 0. 0. 0. 0. 0. 0. 0. 0. 0. 0. 0. 10. 30. 0. 0. 0. 0. 0. 0. 0. 0. 0. 0. 0. 50. 100. 60. 130. 1000. 10. 0. 0. 0. 0. 0. 0. 0. 80. 260. 90. 20. 510. 40. 0. 0. 0. 0. 0. 10. 0. 10. 160. 70. 0. 10. 0. 0. 0. 0. 0. 0. 0. 0. 0. 0. 0. 30. 20. 170. 890. 40. 0. 0. 0. 0. 0. 0. 0. 0. 0. 0. 0. 0. 0. 0. 0. 0. 0. 0. 0. 0. 0. 0. 0. 0. 0. 0. 0. 0. 0. 0. 0. 0. 0. 0. 0. 0. 0. 0. 0. 0. 0. 0. 0. 0. 0. 0. 0. 0…
595	3-PHENYL-1-AZA-BICYCLO[1.1.0]BUTANE	HYSAJZJNEJKIMJ-UHFFFAOYSA-N	HYSAJZJNEJKIMJ	18	131.19	523	523	0.5	39	4495	1	0.047619	0.627549		high	790.109	0.616486	[ 0. 0. 0. 0. 0. 0. 0. 0. 0. 0. 0. 0. 0. 0. 0. 0. 0. 0. 0. 0. 0. 0. 0. 0. 0. 0. 0. 0. 10. 0. 0. 0. 0. 0. 0. 0. 0. 10. 0. 0. 0. 40. 840. 30. 0. 0. 0. 0. 0. 0. 10. 20. 10. 0. 0. 0. 0. 0. 0. 0. 0. 0. 10. 30. 0. 0. 0. 0. 0. 0. 0. 0. 0. 0. 0. 0. 0. 140. 0. 0. 0. 0. 0. 0. 0. 0. 0. 0. 0. 590. 150. 40. 0. 0. 0. 0. 0. 0. 0. 0. 0. 0. 60. 1000. 280. 20. 0. 0. 0. 0. 0. 0. 0. 0. 0. 0. 0. 0. 0. 0. 0. 0. 0. 0. …
596	2-AZACYCLOPROPA[CD]PENTALENE, OCTAHYDRO-2-METHYL-	RDPVUZMOVZHRHV-UHFFFAOYNA-N	RDPVUZMOVZHRHV	21	123.22	520	533	NA	NA	3437	0	0	0.628068		high	689.03	0.447098	[ 0. 0. 0. 0. 0. 0. 0. 0. 0. 0. 0. 0. 0. 0. 0. 30. 0. 0. 0. 0. 0. 0. 0. 0. 0. 0. 0. 230. 40. 0. 0. 0. 0. 0. 0. 0. 0. 10. 0. 60. 140. 610. 1000. 80. 0. 0. 0. 0. 0. 0. 0. 20. 160. 170. 140. 100. 30. 10. 10. 0. 0. 0. 0. 0. 0. 110. 120. 280. 40. 20. 0. 0. 0. 0. 0. 0. 0. 30. 20. 200. 160. 650. 190. 0. 0. 0. 0. 0. 0. 0. 0. 0. 30. 10. 80. 60. 60. 10. 0. 0. 0. 0. 0. 10. 0. 30. 10. 50. 80. 0. 0. 0. 0. 0. …
597	2-METHYL-2-AZATRICYCLO 5.1.0.0(4,8) OCTANE	MIDDZYMFLRWZCN-UHFFFAOYNA-N	MIDDZYMFLRWZCN	21	123.22	498	529	NA	NA	3912	0	0	0.628068		high	741.008	0.504253	[ 0. 0. 0. 0. 0. 0. 0. 0. 0. 0. 0. 0. 0. 0. 0. 50. 0. 0. 0. 0. 0. 0. 0. 0. 0. 0. 10. 440. 160. 40. 0. 0. 0. 0. 0. 0. 0. 0. 0. 130. 190. 300. 1000. 50. 0. 0. 0. 0. 0. 0. 0. 20. 190. 620. 70. 130. 0. 0. 0. 0. 0. 0. 0. 0. 0. 10. 180. 260. 180. 10. 0. 0. 0. 0. 0. 0. 10. 0. 40. 140. 300. 540. 150. 20. 0. 0. 0. 10. 0. 0. 0. 0. 10. 20. 200. 240. 40. 10. 0. 0. 0. 0. 0. 0. 0. 10. 40. 70. 500. 40. 0. 0. 0.…
598	TRICYCLO[4.2.1.0<2,5>]NON-3-ENE	XSKXEKKIOLQKBQ-UHFFFAOYNA-N	XSKXEKKIOLQKBQ	21	120.21	541	542	0.14	71	3309	0	0	0.632918		high	777.02	0.68036	[ 0. 0. 0. 0. 0. 0. 0. 0. 0. 0. 0. 0. 0. 0. 0. 0. 0. 0. 0. 0. 0. 0. 0. 0. 0. 0. 0. 300. 60. 0. 0. 0. 0. 0. 0. 0. 0. 0. 30. 140. 240. 80. 10. 0. 0. 0. 0. 0. 0. 0. 0. 90. 160. 160. 330. 40. 0. 0. 0. 0. 0. 0. 0. 60. 140. 380. 1000. 290. 40. 0. 0. 0. 0. 0. 0. 0. 30. 40. 50. 130. 60. 0. 0. 0. 0. 0. 0. 0. 10. 50. 130. 400. 560. 390. 80. 0. 0. 0. 0. 0. 0. 10. 0. 40. 0. 60. 0. 0. 0. 0. 0. 0. 0. 0. 0. 10.…
599	CYCLOPROPANECARBOXALDEHYDE, METHYLENE-	RVDQZNUZKSPPND-UHFFFAOYNA-N	RVDQZNUZKSPPND	11	83.12	473	474	NA	NA	2864	1	0.0769231	0.635867		high	453.156	0.405414	[ 0. 0. 0. 0. 0. 0. 0. 0. 0. 0. 0. 0. 0. 0. 30. 0. 0. 0. 0. 0. 0. 0. 0. 0. 0. 0. 20. 240. 40. 1000. 10. 0. 0. 0. 0. 0. 0. 0. 0. 60. 40. 0. 30. 10. 0. 0. 0. 0. 0. 0. 0. 40. 100. 890. 300. 70. 100. 0. 0. 0. 0. 0. 0. 0. 0. 0. 0. 0. 0. 0. 0. 0. 0. 0. 0. 0. 0. 0. 0. 0. 10. 90. 970. 50. 0. 0. 0. 0. 0. 0. 0. 0. 0. 0. 0. 0. 0. 0. 0. 0. 0. 0. 0. 0. 0. 0. 0. 0. 0. 0. 0. 0. 0. 0. 0. 0. 0. 0. 0. 0. 0. 0. 0. …
600	AZIRIDINE, 2,2,3,3-TETRAMETHYL-	HMDSXVUTCZSHDZ-UHFFFAOYSA-N	HMDSXVUTCZSHDZ	19	99.2	NA	NA	NA	NA	2092	0	0	0.636883		high	574.757	0.79915	[ 0. 0. 0. 0. 0. 0. 0. 0. 0. 0. 0. 0. 0. 0. 0. 10. 0. 0. 0. 0. 0. 0. 0. 0. 0. 0. 0. 70. 20. 0. 0. 0. 0. 0. 0. 0. 0. 0. 0. 0. 10. 160. 1000. 100. 0. 0. 0. 0. 0. 0. 0. 0. 0. 0. 0. 0. 0. 40. 10. 0. 0. 0. 0. 0. 0. 0. 0. 0. 0. 0. 0. 0. 0. 0. 0. 0. 0. 0. 0. 0. 0. 0. 20. 0. 40. 0. 0. 0. 0. 0. 0. 0. 0. 0. 0. 0. 0. 10. 40. 340. 20. 0. 0. 0. 0. 0. 0. 0. 0. 0. 0. 0. 0. 0. 0. 0. 0. 0. 0. 0. 0. 0. 0. 0. 0. 0.…
601	OXIRANE, TETRAMETHYL-	SYQIWVMFOAHDMK-UHFFFAOYSA-N	SYQIWVMFOAHDMK	18	100.18	174	174	NA	NA	1595	0	0	0.636883		high	327.931	0.180635	[ 0. 0. 0. 0. 0. 0. 0. 0. 0. 0. 0. 0. 0. 0. 0. 0. 0. 0. 0. 0. 0. 0. 0. 0. 0. 0. 0. 0. 0. 0. 0. 0. 0. 0. 0. 0. 0. 0. 0. 0. 0. 10. 1000. 60. 0. 0. 0. 0. 0. 0. 0. 0. 0. 0. 0. 0. 0. 0. 0. 10. 0. 0. 0. 0. 0. 0. 0. 0. 0. 0. 0. 0. 0. 0. 0. 0. 0. 0. 0. 0. 0. 0. 0. 0. 0. 0. 0. 0. 0. 0. 0. 0. 0. 0. 0. 0. 0. 0. 0. 0. 50. 0. 0. 0. 0. 0. 0. 0. 0. 0. 0. 0. 0. 0. 0. 0. 0. 0. 0. 0. 0. 0. 0. 0. 0. 0. 0. 0. 0. 0. …
602	CYCLOBUTANE(1,6)SPIRO(2,3-DIAZABICYCLO[3.1.0]HEX-2-ENE)-4-SPIROCYCLOPROPANE	FKPDNKMXEGUTLZ-UHFFFAOYNA-N	FKPDNKMXEGUTLZ	23	150.25	NA	NA	NA	NA	4773	0	0	0.641322		high	743.845	0.439669	[ 0. 0. 0. 0. 0. 0. 0. 0. 0. 0. 0. 0. 0. 0. 0. 0. 0. 0. 0. 0. 0. 0. 0. 0. 0. 0. 0. 10. 50. 10. 0. 0. 0. 0. 0. 0. 0. 0. 0. 70. 20. 10. 30. 0. 0. 0. 0. 0. 0. 0. 0. 10. 20. 100. 70. 0. 0. 0. 0. 0. 0. 0. 0. 10. 140. 70. 40. 20. 0. 0. 0. 0. 0. 0. 0. 0. 0. 10. 0. 10. 70. 0. 0. 0. 0. 0. 0. 0. 0. 0. 0. 90. 370. 50. 20. 0. 0. 0. 0. 0. 0. 0. 0. 0. 0. 10. 0. 0. 0. 0. 0. 0. 0. 0. 0. 0. 0. 0. 10. 60. 1000. 10…
603	ETHYLENE	VGGSQFUCUMXWEO-UHFFFAOYSA-N	VGGSQFUCUMXWEO	0	28.06	614	614	0.07	10	25082	0	0	0.644122		high	869.459	0.82827	[ 0. 0. 0. 0. 0. 0. 0. 0. 0. 0. 0. 0. 0. 0. 0. 0. 0. 0. 0. 0. 0. 0. 0. 0. 0. 0. 10. 120. 1000. 20. 0. 0. 0. 0. 0. 0. 0. 0. 0. 0. 0. 0. 0. 0. 0. 0. 0. 0. 0. 0. 0. 0. 0. 0. 0. 0. 0. 0. 0. 0. 0. 0. 0. 0. 0. 0. 0. 0. 0. 0. 0. 0. 0. 0. 0. 0. 0. 0. 0. 0. 0. 0. 0. 0. 0. 0. 0. 0. 0. 0. 0. 0. 0. 0. 0. 0. 0. 0. 0. 0. 0. 0. 0. 0. 0. 0. 0. 0. 0. 0. 0. 0. 0. 0. 0. 0. 0. 0. 0. 0. 0. 0. 0. 0. 0. 0. 0. 0. 0. 0. …
605	(2-METHYLOXIRANYL)METHANOL	AAVHHYWBSVSPPN-UHFFFAOYNA-N	AAVHHYWBSVSPPN	0	88.12	494	530	NA	NA	8928	1	0.0714286	0.648516		high	604.438	0.799193	[ 0. 0. 0. 0. 0. 0. 0. 0. 0. 0. 0. 0. 0. 0. 0. 0. 0. 0. 0. 0. 0. 0. 0. 0. 0. 0. 0. 50. 40. 90. 30. 450. 0. 0. 0. 0. 0. 0. 0. 0. 80. 90. 10. 10. 0. 0. 0. 0. 0. 0. 0. 0. 0. 0. 0. 0. 30. 110. 1000. 70. 0. 0. 0. 0. 0. 0. 0. 0. 0. 0. 0. 0. 0. 10. 0. 0. 0. 0. 0. 0. 0. 0. 0. 0. 0. 0. 0. 0. 110. 0. 0. 0. 0. 0. 0. 0. 0. 0. 0. 0. 0. 0. 0. 0. 0. 0. 0. 0. 0. 0. 0. 0. 0. 0. 0. 0. 0. 0. 0. 0. 0. 0. 0. 0. 0. 0.…
606	3,3-DIMETHYL-1,5-DIAZABICYCLO[3.1.0]HEXANE	BLWIFXVIXXVYMI-UHFFFAOYNA-N	BLWIFXVIXXVYMI	0	112.2	NA	NA	NA	NA	27687	0	0	0.649855		high	824.682	0.822737	[ 0. 0. 0. 0. 0. 0. 0. 0. 0. 0. 0. 0. 0. 0. 30. 10. 0. 0. 0. 0. 0. 0. 0. 0. 0. 0. 0. 40. 40. 40. 0. 0. 0. 0. 0. 0. 0. 0. 0. 10. 50. 190. 260. 40. 0. 0. 0. 0. 0. 0. 0. 0. 0. 10. 60. 320. 1000. 50. 0. 0. 0. 0. 0. 0. 0. 0. 0. 10. 20. 20. 300. 10. 0. 0. 0. 0. 0. 0. 0. 0. 0. 0. 0. 10. 100. 0. 0. 0. 0. 0. 0. 0. 0. 0. 0. 0. 0. 0. 0. 0. 0. 0. 0. 0. 0. 0. 0. 0. 0. 0. 0. 0. 220. 10. 0. 0. 0. 0. 0. 0. 0. 0.…
608	CYCLOPROPANE, 1,1,2,2-TETRAMETHYL-	JCHUCGKEGUAHEH-UHFFFAOYSA-N	JCHUCGKEGUAHEH	0	98.21	497	497	NA	NA	29657	0	0	0.652095		high	585.756	0.404521	[ 0. 0. 0. 0. 0. 0. 0. 0. 0. 0. 0. 0. 0. 0. 0. 70. 0. 0. 0. 0. 0. 0. 0. 0. 0. 0. 0. 110. 30. 50. 0. 0. 0. 0. 0. 0. 0. 0. 0. 60. 160. 800. 1000. 200. 0. 0. 0. 0. 0. 0. 0. 0. 10. 50. 50. 130. 110. 10. 0. 0. 0. 0. 0. 0. 0. 0. 20. 40. 10. 0. 0. 0. 0. 0. 0. 0. 0. 0. 0. 0. 30. 80. 40. 150. 10. 0. 0. 0. 0. 0. 0. 0. 0. 0. 0. 0. 110. 440. 840. 60. 0. 0. 0. 0. 0. 0. 0. 0. 0. 0. 0. 0. 0. 0. 0. 0. 0. 0. 0. 0…
610	1,2,5-OXADIAZOLE	JKFAIQOWCVVSKC-UHFFFAOYSA-N	JKFAIQOWCVVSKC	0	72.08	NA	NA	NA	NA	1942	0	0	0.662543		high	376.712	0.629365	[ 0. 0. 0. 0. 0. 0. 0. 0. 0. 0. 0. 0. 0. 0. 0. 0. 0. 0. 0. 0. 0. 0. 0. 0. 0. 0. 0. 0. 0. 0. 0. 0. 0. 0. 0. 0. 0. 0. 0. 0. 10. 0. 0. 1000. 10. 0. 0. 0. 0. 0. 0. 0. 0. 0. 0. 0. 0. 0. 0. 0. 0. 0. 0. 0. 0. 0. 0. 0. 0. 0. 0. 0. 0. 0. 0. 0. 0. 0. 0. 0. 0. 0. 0. 0. 0. 0. 0. 0. 0. 0. 0. 0. 0. 0. 0. 0. 0. 0. 0. 0. 0. 0. 0. 0. 0. 0. 0. 0. 0. 0. 0. 0. 0. 0. 0. 0. 0. 0. 0. 0. 0. 0. 0. 0. 0. 0. 0. 0. 0. 0. 0.…
611	1H-1,2,3-TRIAZOLE	QWENRTYMTSOGBR-UHFFFAOYSA-N	QWENRTYMTSOGBR	0	71.1	NA	NA	NA	NA	1874	0	0	0.662543		high	950.575	0.445428	[ 0. 0. 0. 0. 0. 0. 0. 0. 0. 0. 0. 0. 0. 0. 30. 0. 0. 0. 0. 0. 0. 0. 0. 0. 0. 0. 0. 0. 410. 0. 0. 0. 0. 0. 0. 0. 0. 0. 0. 0. 20. 1000. 110. 0. 0. 0. 0. 0. 0. 0. 0. 0. 0. 0. 0. 0. 0. 0. 0. 0. 0. 0. 0. 0. 0. 0. 0. 0. 0. 550. 10. 0. 0. 0. 0. 0. 0. 0. 0. 0. 0. 0. 0. 0. 0. 0. 0. 0. 0. 0. 0. 0. 0. 0. 0. 0. 0. 0. 0. 0. 0. 0. 0. 0. 0. 0. 0. 0. 0. 0. 0. 0. 0. 0. 0. 0. 0. 0. 0. 0. 0. 0. 0. 0. 0. 0. 0. 0. 0…
612	1H-1,2,4-TRIAZOLE	NSPMIYGKQJPBQR-UHFFFAOYSA-N	NSPMIYGKQJPBQR	0	71.1	736	736	83.9	1	499	0	0	0.662543		high	981.162	0.55092	[ 0. 0. 0. 0. 0. 0. 0. 0. 0. 0. 0. 0. 0. 0. 0. 0. 0. 0. 0. 0. 0. 0. 0. 0. 0. 0. 0. 0. 0. 1000. 0. 0. 0. 0. 0. 0. 0. 0. 0. 0. 180. 60. 630. 10. 0. 0. 0. 0. 0. 0. 0. 0. 0. 0. 0. 0. 0. 0. 0. 0. 0. 0. 0. 0. 0. 0. 0. 0. 0. 390. 10. 0. 0. 0. 0. 0. 0. 0. 0. 0. 0. 0. 0. 0. 0. 0. 0. 0. 0. 0. 0. 0. 0. 0. 0. 0. 0. 0. 0. 0. 0. 0. 0. 0. 0. 0. 0. 0. 0. 0. 0. 0. 0. 0. 0. 0. 0. 0. 0. 0. 0. 0. 0. 0. 0. 0. 0. 0. 0…
613	1-OXA-3,4-DIAZACYCLOPENTADIENE	FKASFBLJDCHBNZ-UHFFFAOYSA-N	FKASFBLJDCHBNZ	0	72.08	501	501	0.05	27	402	0	0	0.662543		high	967.795	0.251742	[ 0. 0. 0. 0. 0. 0. 0. 0. 0. 0. 0. 0. 0. 0. 0. 0. 0. 0. 0. 0. 0. 0. 0. 0. 0. 0. 0. 0. 0. 1000. 10. 0. 0. 0. 0. 0. 0. 0. 0. 0. 0. 20. 70. 0. 0. 0. 0. 0. 0. 0. 0. 0. 0. 0. 0. 0. 0. 0. 0. 0. 0. 0. 0. 0. 0. 0. 0. 0. 0. 0. 130. 0. 0. 0. 0. 0. 0. 0. 0. 0. 0. 0. 0. 0. 0. 0. 0. 0. 0. 0. 0. 0. 0. 0. 0. 0. 0. 0. 0. 0. 0. 0. 0. 0. 0. 0. 0. 0. 0. 0. 0. 0. 0. 0. 0. 0. 0. 0. 0. 0. 0. 0. 0. 0. 0. 0. 0. 0. 0. 0.…

## Sheet: ClassyFire
InChIKey	ClassyFy Status	Kingdom	Superclass	Class	Subclass	Parent Level 1	Parent Level 2	Parent Level 3	Parent Level 4	Inchikey	Short	number of atoms	Mass	Dot	Cos	Prob	Rank
OECTYKWYRCHAKR-UHFFFAOYSA-N	Completed	Organic compounds	Organoheterocyclic compounds	Oxepanes		Oxepanes				OECTYKWYRCHAKR-UHFFFAOYSA-N	OECTYKWYRCHAKR	OECTYKWYRCHAKR	140.084	233.838	0.595372	73.2	NA
JNYASWYZHOGSHZ-UHFFFAOYSA-N	Completed	Organic compounds	Organoheterocyclic compounds	Oxepanes		Oxepanes				JNYASWYZHOGSHZ-UHFFFAOYSA-N	JNYASWYZHOGSHZ	JNYASWYZHOGSHZ	138.068	426.325	0.448793	2.22	6
YAMYUSZFVNTKPG-UHFFFAOYSA-N	Completed	Organic compounds	Organoheterocyclic compounds	Oxepanes		Oxepanes				YAMYUSZFVNTKPG-UHFFFAOYSA-N	YAMYUSZFVNTKPG	YAMYUSZFVNTKPG	150.068	903.084	0.49548	0.69	23
MYHLVTYWMZRDMZ-UHFFFAOYSA-N	Completed	Organic compounds	Organoheterocyclic compounds	Trioxolanes		Trioxolanes				MYHLVTYWMZRDMZ-UHFFFAOYSA-N	MYHLVTYWMZRDMZ	MYHLVTYWMZRDMZ	104.047	475.398	0.419355	0	30
GZOUQKLFUKOBFC-UHFFFAOYSA-N	Completed	Organic compounds	Organoheterocyclic compounds	Pyrans	Pyranones and derivatives	Dihydropyranones				GZOUQKLFUKOBFC-UHFFFAOYSA-N	GZOUQKLFUKOBFC	GZOUQKLFUKOBFC	138.068	860.589	0.430652	6.95	2
JJTUDXZGHPGLLC-UHFFFAOYSA-N	Completed	Organic compounds	Organoheterocyclic compounds	Dioxanes	1,4-dioxanes	1,4-dioxanes				JJTUDXZGHPGLLC-UHFFFAOYSA-N	JJTUDXZGHPGLLC	JJTUDXZGHPGLLC	144.042	250.045	0.302564
GOOHAUXETOMSMM-UHFFFAOYSA-N	Completed	Organic compounds	Organoheterocyclic compounds	Epoxides		Epoxides				GOOHAUXETOMSMM-UHFFFAOYSA-N	GOOHAUXETOMSMM	GOOHAUXETOMSMM	58.0419	921.642	0.794254	8.83	2
AHHWIHXENZJRFG-UHFFFAOYSA-N	Completed	Organic compounds	Organoheterocyclic compounds	Oxetanes		Oxetanes				AHHWIHXENZJRFG-UHFFFAOYSA-N	AHHWIHXENZJRFG	AHHWIHXENZJRFG	58.0419	172.521	0.801835	1.21	3
RYHBNJHYFVUHQT-UHFFFAOYSA-N	Completed	Organic compounds	Organoheterocyclic compounds	Dioxanes	1,4-dioxanes	1,4-dioxanes				RYHBNJHYFVUHQT-UHFFFAOYSA-N	RYHBNJHYFVUHQT	RYHBNJHYFVUHQT	88.0524	920.71	0.768207	10.4	3
GFUHHAFPAPLHDR-UHFFFAOYSA-N	Completed	Organic compounds	Organoheterocyclic compounds	Lactones	Gamma butyrolactones	Gamma butyrolactones				GFUHHAFPAPLHDR-UHFFFAOYSA-N	GFUHHAFPAPLHDR	GFUHHAFPAPLHDR	136.052	655.742	0.43252	NA	NA
IAYPIBMASNFSPL-UHFFFAOYSA-N	Completed	Organic compounds	Organoheterocyclic compounds	Epoxides		Epoxides				IAYPIBMASNFSPL-UHFFFAOYSA-N	IAYPIBMASNFSPL	IAYPIBMASNFSPL	44.0262	906.019	0.74155	48.7	1
QDHIMWQUHRGIEV-UHFFFAOYSA-N	Completed	Organic compounds	Organoheterocyclic compounds	Furopyrans		Furopyrans				QDHIMWQUHRGIEV-UHFFFAOYSA-N	QDHIMWQUHRGIEV	QDHIMWQUHRGIEV	154.063	423.326	0.330855	NA	NA
BFPOIBUGVNVNKU-UHFFFAOYSA-N	Completed	Organic compounds	Organoheterocyclic compounds	Dioxanes	1,2-dioxanes	1,2-dioxanes				BFPOIBUGVNVNKU-UHFFFAOYSA-N	BFPOIBUGVNVNKU	BFPOIBUGVNVNKU	114.068	278.388	0.613816	5.6	NA
IZHVFAKMAKGJLM-UHFFFAOYSA-N	Completed	Organic compounds	Organoheterocyclic compounds	Trioxolanes		Trioxolanes				IZHVFAKMAKGJLM-UHFFFAOYSA-N	IZHVFAKMAKGJLM	IZHVFAKMAKGJLM	90.0317	681.562	0.557894	NA	NA
RZYIPLSVRHWROD-UHFFFAOYSA-N	Completed	Organic compounds	Organoheterocyclic compounds	Trioxolanes		Trioxolanes				RZYIPLSVRHWROD-UHFFFAOYSA-N	RZYIPLSVRHWROD	RZYIPLSVRHWROD	76.016	837.084	0.543056	68.3	1
GSDYNJRRFBBEJS-UHFFFAOYSA-N	Completed	Organic compounds	Organoheterocyclic compounds	Dihydrofurans		Dihydrofurans				GSDYNJRRFBBEJS-UHFFFAOYSA-N	GSDYNJRRFBBEJS	GSDYNJRRFBBEJS	84.0575	825.559	0.424487	NA	NA
SYLAFCZSYRXBJF-UHFFFAOYSA-N	Completed	Organic compounds	Organoheterocyclic compounds	Furans	Furoic acid and derivatives	Furoic acids				SYLAFCZSYRXBJF-UHFFFAOYSA-N	SYLAFCZSYRXBJF	SYLAFCZSYRXBJF	156.006	854.794	0.641478	3.3	5
RGFKJRWDZOGFEG-UHFFFAOYSA-N	Completed	Organic compounds	Organoheterocyclic compounds	Lactones	Gamma butyrolactones	Gamma butyrolactones				RGFKJRWDZOGFEG-UHFFFAOYSA-N	RGFKJRWDZOGFEG	RGFKJRWDZOGFEG	130.063	573.171	0.816915	0.07	7
MHZRCUVVJMWSMP-UHFFFAOYSA-N	Completed	Organic compounds	Organoheterocyclic compounds	Pyrans		Pyrans				MHZRCUVVJMWSMP-UHFFFAOYSA-N	MHZRCUVVJMWSMP	MHZRCUVVJMWSMP	144.079	821.327	0.694071	NA	NA
ATFVTAOSZBVGHC-UHFFFAOYSA-N	Completed	Organic compounds	Organoheterocyclic compounds	Dioxanes	1,4-dioxanes	1,4-dioxanes				ATFVTAOSZBVGHC-UHFFFAOYSA-N	ATFVTAOSZBVGHC	ATFVTAOSZBVGHC	120.042	167.002	0.0181123	NA	NA
KEQUNHIAUQQPAC-UHFFFAOYSA-N	Completed	Organic compounds	Organoheterocyclic compounds	Dioxanes	1,4-dioxanes	1,4-dioxanes				KEQUNHIAUQQPAC-UHFFFAOYSA-N	KEQUNHIAUQQPAC	KEQUNHIAUQQPAC	180.063	155.432	0.658853	NA	NA
QYSOFXYWZFPSCB-UHFFFAOYSA-N	Completed	Organic compounds	Organoheterocyclic compounds	Dioxanes	1,3-dioxanes	1,3-dioxanes				QYSOFXYWZFPSCB-UHFFFAOYSA-N	QYSOFXYWZFPSCB	QYSOFXYWZFPSCB	162.089	380.429	0.504449	0.08	78
BGJSXRVXTHVRSN-UHFFFAOYSA-N	Completed	Organic compounds	Organoheterocyclic compounds	Trioxanes		Trioxanes				BGJSXRVXTHVRSN-UHFFFAOYSA-N	BGJSXRVXTHVRSN	BGJSXRVXTHVRSN	90.0317	123.397	0.176915	0	13
RBGPCWFDIPYZNK-UHFFFAOYSA-N	Completed	Organic compounds	Organoheterocyclic compounds	Oxepanes		Oxepanes				RBGPCWFDIPYZNK-UHFFFAOYSA-N	RBGPCWFDIPYZNK	RBGPCWFDIPYZNK	110.073	724.868	0.646169	0.19	17
GXBYFVGCMPJVJX-UHFFFAOYSA-N	Completed	Organic compounds	Organoheterocyclic compounds	Epoxides		Epoxides				GXBYFVGCMPJVJX-UHFFFAOYSA-N	GXBYFVGCMPJVJX	GXBYFVGCMPJVJX	70.0419	278	0.254017	0.02	22
FVCDMHWSPLRYAB-UHFFFAOYSA-N	Completed	Organic compounds	Organoheterocyclic compounds	Epoxides		Epoxides				FVCDMHWSPLRYAB-UHFFFAOYSA-N	FVCDMHWSPLRYAB	FVCDMHWSPLRYAB	84.0575	394.027	0.272695	NA	NA
QAVYTTBRXJVSNJ-UHFFFAOYSA-N	Completed	Organic compounds	Organoheterocyclic compounds	Pyrans	Pyranones and derivatives	Dihydropyranones				QAVYTTBRXJVSNJ-UHFFFAOYSA-N	QAVYTTBRXJVSNJ	QAVYTTBRXJVSNJ	96.0211	437.051	0.568353	0	25
JZQHTTYHPIAPCZ-UHFFFAOYSA-N	Completed	Organic compounds	Organoheterocyclic compounds	Epoxides		Epoxides				JZQHTTYHPIAPCZ-UHFFFAOYSA-N	JZQHTTYHPIAPCZ	JZQHTTYHPIAPCZ	84.0575	679.659	0.416568	NA	NA
SZERAFCDZCHRQS-UHFFFAOYSA-N	Completed	Organic compounds	Organoheterocyclic compounds	Epoxides		Epoxides				SZERAFCDZCHRQS-UHFFFAOYSA-N	SZERAFCDZCHRQS	SZERAFCDZCHRQS	84.0575	305.544	0.354623	NA	NA
AYKYXWQEBUNJCN-UHFFFAOYSA-N	Completed	Organic compounds	Organoheterocyclic compounds	Dihydrofurans	Furanones	Butenolides				AYKYXWQEBUNJCN-UHFFFAOYSA-N	AYKYXWQEBUNJCN	AYKYXWQEBUNJCN	112.016	613.081	0.577099	0.46	8
SLQIRJLLGUWLOC-UHFFFAOYSA-N	Completed	Organic compounds	Organoheterocyclic compounds	Dihydrofurans		Dihydrofurans				SLQIRJLLGUWLOC-UHFFFAOYSA-N	SLQIRJLLGUWLOC	SLQIRJLLGUWLOC	150.068	887.29	0.589417	0.42	29
ZPSJGADGUYYRKE-UHFFFAOYSA-N	Completed	Organic compounds	Organoheterocyclic compounds	Pyrans	Pyranones and derivatives	Pyranones and derivatives				ZPSJGADGUYYRKE-UHFFFAOYSA-N	ZPSJGADGUYYRKE	ZPSJGADGUYYRKE	96.0211	935.422	0.793286	2.3	NA
QPXKJZPVHDWMHT-UHFFFAOYSA-N	Completed	Organic compounds	Organoheterocyclic compounds	Pyrans	Pyranones and derivatives	Pyranones and derivatives				QPXKJZPVHDWMHT-UHFFFAOYSA-N	QPXKJZPVHDWMHT	QPXKJZPVHDWMHT	186.068	769.935	0.517058	0.19	54
RNKADCAFXYCJEN-UHFFFAOYSA-N	Completed	Organic compounds	Organoheterocyclic compounds	Benzopyrans	1-benzopyrans	1-benzopyrans				RNKADCAFXYCJEN-UHFFFAOYSA-N	RNKADCAFXYCJEN	RNKADCAFXYCJEN	190.063	693.428	0.240511	NA	NA
XPXHSUOIQNJEQI-UHFFFAOYSA-N	Completed	Organic compounds	Organoheterocyclic compounds	Lactones	Delta valerolactones	Delta valerolactones				XPXHSUOIQNJEQI-UHFFFAOYSA-N	XPXHSUOIQNJEQI	XPXHSUOIQNJEQI	196.074	680.947	0.226382	NA	NA
GELKGHVAFRCJNA-UHFFFAOYSA-N	Completed	Organic compounds	Organoheterocyclic compounds	Epoxides		Epoxides				GELKGHVAFRCJNA-UHFFFAOYSA-N	GELKGHVAFRCJNA	GELKGHVAFRCJNA	72.0575	625.052	0.541411	0	73
GXABMYNLRYTXGK-UHFFFAOYSA-N	Completed	Organic compounds	Organoheterocyclic compounds	Oxepanes		Oxepanes				GXABMYNLRYTXGK-UHFFFAOYSA-N	GXABMYNLRYTXGK	GXABMYNLRYTXGK	130.063	575.063	0.332136	NA	NA
LIESJAYIOKBLIL-PHDIDXHHSA-N	Completed	Organic compounds	Organoheterocyclic compounds	Epoxides		Epoxides				LIESJAYIOKBLIL-PHDIDXHHSA-N	LIESJAYIOKBLIL	LIESJAYIOKBLIL	100.089	365.68	0.205808	NA	NA
YZUOZLHQBCFIKB-UHFFFAOYSA-N	Completed	Organic compounds	Organoheterocyclic compounds	Oxetanes		Oxetanes				YZUOZLHQBCFIKB-UHFFFAOYSA-N	YZUOZLHQBCFIKB	YZUOZLHQBCFIKB	128.12	151.483	0.368231	NA	NA
LGSHCFJZAMQQIF-UHFFFAOYSA-N	Completed	Organic compounds	Organoheterocyclic compounds	Lactones	Gamma butyrolactones	Gamma butyrolactones				LGSHCFJZAMQQIF-UHFFFAOYSA-N	LGSHCFJZAMQQIF	LGSHCFJZAMQQIF	198.126	410.799	0.283809	NA	NA
QDIYYQQYVPMKJZ-UHFFFAOYSA-N	Completed	Organic compounds	Organoheterocyclic compounds	Oxepanes		Oxepanes				QDIYYQQYVPMKJZ-UHFFFAOYSA-N	QDIYYQQYVPMKJZ	QDIYYQQYVPMKJZ	126.068	764.972	0.630733	NA	NA
RFBDBLSVNCYCGP-UHFFFAOYSA-N	Completed	Organic compounds	Organoheterocyclic compounds	Epoxides		Epoxides				RFBDBLSVNCYCGP-UHFFFAOYSA-N	RFBDBLSVNCYCGP	RFBDBLSVNCYCGP	112.089	344.912	0.378974	NA	NA
JRFXQKZEGILCCO-UHFFFAOYSA-N	Completed	Organic compounds	Organoheterocyclic compounds	Dioxanes	1,3-dioxanes	1,3-dioxanes				JRFXQKZEGILCCO-UHFFFAOYSA-N	JRFXQKZEGILCCO	JRFXQKZEGILCCO	130.063	764.928	0.597891	82	NA
QGLBZNZGBLRJGS-UHFFFAOYSA-N	Completed	Organic compounds	Organoheterocyclic compounds	Lactones	Gamma butyrolactones	Gamma butyrolactones				QGLBZNZGBLRJGS-UHFFFAOYSA-N	QGLBZNZGBLRJGS	QGLBZNZGBLRJGS	100.052	897.306	0.665898	33.3	1
AMXASLDHSQRSDI-UHFFFAOYSA-N	Completed	Organic compounds	Organoheterocyclic compounds	Epoxides		Epoxides				AMXASLDHSQRSDI-UHFFFAOYSA-N	AMXASLDHSQRSDI	AMXASLDHSQRSDI	98.0732	381.509	0.323772	NA	NA
ZNAFWUJVHGNGIF-UHFFFAOYSA-N	Completed	Organic compounds	Organoheterocyclic compounds	Epoxides		Epoxides				ZNAFWUJVHGNGIF-UHFFFAOYSA-N	ZNAFWUJVHGNGIF	ZNAFWUJVHGNGIF	114.104	480.349	0.29078	NA	NA
MBJJGJACXCAZKL-UHFFFAOYSA-N	Completed	Organic compounds	Organoheterocyclic compounds	Lactones	Gamma butyrolactones	Gamma butyrolactones				MBJJGJACXCAZKL-UHFFFAOYSA-N	MBJJGJACXCAZKL	MBJJGJACXCAZKL	142.063	672.452	0.475022	NA	NA
VGHBEMPMIVEGJP-UHFFFAOYSA-N	Completed	Organic compounds	Organoheterocyclic compounds	Dihydrofurans	Furanones	Butenolides				VGHBEMPMIVEGJP-UHFFFAOYSA-N	VGHBEMPMIVEGJP	VGHBEMPMIVEGJP	98.0368	880.081	0.21836	NA	NA
KIRRILZBWKPGLR-UHFFFAOYSA-N	Completed	Organic compounds	Organoheterocyclic compounds	Dioxanes	1,3-dioxanes	1,3-dioxanes				KIRRILZBWKPGLR-UHFFFAOYSA-N	KIRRILZBWKPGLR	KIRRILZBWKPGLR	130.063	798.387	0.38766	NA	NA
ARGCQEVBJHPOGB-UHFFFAOYSA-N	Completed	Organic compounds	Organoheterocyclic compounds	Dihydrofurans		Dihydrofurans				ARGCQEVBJHPOGB-UHFFFAOYSA-N	ARGCQEVBJHPOGB	ARGCQEVBJHPOGB	70.0419	950.244	0.605499	7.6	3
JKTCBAGSMQIFNL-UHFFFAOYSA-N	Completed	Organic compounds	Organoheterocyclic compounds	Dihydrofurans		Dihydrofurans				JKTCBAGSMQIFNL-UHFFFAOYSA-N	JKTCBAGSMQIFNL	JKTCBAGSMQIFNL	70.0419	909.628	0.73291	NA	NA
ULKFLOVGORAZDI-UHFFFAOYSA-N	Completed	Organic compounds	Organoheterocyclic compounds	Lactones	Beta propiolactones	Beta propiolactones				ULKFLOVGORAZDI-UHFFFAOYSA-N	ULKFLOVGORAZDI	ULKFLOVGORAZDI	100.052	509.345	0.40662	NA	NA
QZXUQPKFNQQQAJ-UHFFFAOYSA-N	Completed	Organic compounds	Organoheterocyclic compounds	Epoxides		Epoxides				QZXUQPKFNQQQAJ-UHFFFAOYSA-N	QZXUQPKFNQQQAJ	QZXUQPKFNQQQAJ	86.0732	392.493	0.425038	NA	NA
JJDXDJKPBZIXPI-UHFFFAOYSA-N	Completed	Organic compounds	Organoheterocyclic compounds	Tetrahydrofurans		Tetrahydrofurans				JJDXDJKPBZIXPI-UHFFFAOYSA-N	JJDXDJKPBZIXPI	JJDXDJKPBZIXPI	98.0732	695.961	0.607791	0.42	16
YEJRWHAVMIAJKC-UHFFFAOYSA-N	Completed	Organic compounds	Organoheterocyclic compounds	Lactones	Gamma butyrolactones	Gamma butyrolactones				YEJRWHAVMIAJKC-UHFFFAOYSA-N	YEJRWHAVMIAJKC	YEJRWHAVMIAJKC	86.0368	935.789	0.78532	25.8	2
VEZXCJBBBCKRPI-UHFFFAOYSA-N	Completed	Organic compounds	Organoheterocyclic compounds	Lactones	Beta propiolactones	Beta propiolactones				VEZXCJBBBCKRPI-UHFFFAOYSA-N	VEZXCJBBBCKRPI	VEZXCJBBBCKRPI	72.0211	888.822	0.715441	69.3	1
RKDVKSZUMVYZHH-UHFFFAOYSA-N	Completed	Organic compounds	Organoheterocyclic compounds	Dioxanes	1,4-dioxanes	1,4-dioxanes				RKDVKSZUMVYZHH-UHFFFAOYSA-N	RKDVKSZUMVYZHH	RKDVKSZUMVYZHH	116.011	45.2072	0.576559	NA	NA
RBACIKXCRWGCBB-UHFFFAOYSA-N	Completed	Organic compounds	Organoheterocyclic compounds	Epoxides		Epoxides				RBACIKXCRWGCBB-UHFFFAOYSA-N	RBACIKXCRWGCBB	RBACIKXCRWGCBB	72.0575	731.68	0.788961	4.21	11
FDSYWIWRUBJSDE-UHFFFAOYSA-N	Completed	Organic compounds	Organoheterocyclic compounds	Oxanes		Oxanes				FDSYWIWRUBJSDE-UHFFFAOYSA-N	FDSYWIWRUBJSDE	FDSYWIWRUBJSDE	98.0368	944.952	0.683514	0.11	96
AEVNBIDPMSDSKG-UHFFFAOYSA-N	Completed	Organic compounds	Organoheterocyclic compounds	Lactones	Gamma butyrolactones	Gamma butyrolactones				AEVNBIDPMSDSKG-UHFFFAOYSA-N	AEVNBIDPMSDSKG	AEVNBIDPMSDSKG	128.047	414.833	0.0284267
CRDVOLPCGSIZKD-UHFFFAOYSA-N	Completed	Organic compounds	Organoheterocyclic compounds	Lactones	Gamma butyrolactones	Gamma butyrolactones				CRDVOLPCGSIZKD-UHFFFAOYSA-N	CRDVOLPCGSIZKD	CRDVOLPCGSIZKD	128.047	564.207	0.619899	NA	NA
VZMRGSWFCBXBPW-UHFFFAOYSA-N	Completed	Organic compounds	Organoheterocyclic compounds	Oxanes		Oxanes				VZMRGSWFCBXBPW-UHFFFAOYSA-N	VZMRGSWFCBXBPW	VZMRGSWFCBXBPW	98.0368	943.385	0.482284	NA	NA
GSCLMSFRWBPUSK-UHFFFAOYSA-N	Completed	Organic compounds	Organoheterocyclic compounds	Lactones	Beta propiolactones	Beta propiolactones				GSCLMSFRWBPUSK-UHFFFAOYSA-N	GSCLMSFRWBPUSK	GSCLMSFRWBPUSK	86.0368	799.294	0.891502	0	29
KPPWZEMUMPFHEX-UHFFFAOYSA-N	Completed	Organic compounds	Organoheterocyclic compounds	Oxetanes		Oxetanes				KPPWZEMUMPFHEX-UHFFFAOYSA-N	KPPWZEMUMPFHEX	KPPWZEMUMPFHEX	86.0732	413.562	0.729019
WASQWSOJHCZDFK-UHFFFAOYSA-N	Completed	Organic compounds	Organoheterocyclic compounds	Lactones	Beta propiolactones	Beta propiolactones				WASQWSOJHCZDFK-UHFFFAOYSA-N	WASQWSOJHCZDFK	WASQWSOJHCZDFK	84.0211	785.611	0.842716	14.1	1
JZQBAGOECGRTSA-UHFFFAOYSA-N	Completed	Organic compounds	Organoheterocyclic compounds	Dihydrofurans	Furanones	Butenolides				JZQBAGOECGRTSA-UHFFFAOYSA-N	JZQBAGOECGRTSA	JZQBAGOECGRTSA	100.016	797.769	0.238005	NA	NA
OBQCRKRFVJMFQH-UHFFFAOYSA-N	Completed	Organic compounds	Organoheterocyclic compounds	Dihydrofurans	Furanones	Butenolides				OBQCRKRFVJMFQH-UHFFFAOYSA-N	OBQCRKRFVJMFQH	OBQCRKRFVJMFQH	170.058	174.453	0.976132	NA	NA
RNFXAEBUWFIOQW-UHFFFAOYSA-N	Completed	Organic compounds	Organoheterocyclic compounds	Dioxanes	1,2-dioxanes	1,2-dioxanes				RNFXAEBUWFIOQW-UHFFFAOYSA-N	RNFXAEBUWFIOQW	RNFXAEBUWFIOQW	100.052	290.007	0.333162	NA	NA
XHYFCIYCSYEDCP-UHFFFAOYSA-N	Completed	Organic compounds	Organoheterocyclic compounds	Oxetanes		Oxetanes				XHYFCIYCSYEDCP-UHFFFAOYSA-N	XHYFCIYCSYEDCP	XHYFCIYCSYEDCP	86.0732	600.589	0.516007	1.02	27
QPBYBLZYMNWGMO-UHFFFAOYSA-N	Completed	Organic compounds	Organoheterocyclic compounds	Epoxides		Epoxides				QPBYBLZYMNWGMO-UHFFFAOYSA-N	QPBYBLZYMNWGMO	QPBYBLZYMNWGMO	86.0732	434.362	0.457041
PQXKWPLDPFFDJP-QWWZWVQMSA-N	Completed	Organic compounds	Organoheterocyclic compounds	Epoxides		Epoxides				PQXKWPLDPFFDJP-QWWZWVQMSA-N	PQXKWPLDPFFDJP	PQXKWPLDPFFDJP	72.0575	642.517	0.348424	1.35	10
QQHZNUPEBVRUFO-UHFFFAOYSA-N	Completed	Organic compounds	Organoheterocyclic compounds	Epoxides		Epoxides				QQHZNUPEBVRUFO-UHFFFAOYSA-N	QQHZNUPEBVRUFO	QQHZNUPEBVRUFO	88.0524	616.181	0.425712	0.01	56
YKNYRRVISWJDSR-UHFFFAOYSA-N	Completed	Organic compounds	Organoheterocyclic compounds	Epoxides	Oxirane carboxylic acids and derivatives	Oxirane carboxylic acids				YKNYRRVISWJDSR-UHFFFAOYSA-N	YKNYRRVISWJDSR	YKNYRRVISWJDSR	102.032	562.497	0.675399	NA	NA
OSYXXQUUGMLSGE-UHFFFAOYSA-N	Completed	Organic compounds	Organoheterocyclic compounds	Epoxides	Oxirane carboxylic acids and derivatives	Oxirane carboxylic acids				OSYXXQUUGMLSGE-UHFFFAOYSA-N	OSYXXQUUGMLSGE	OSYXXQUUGMLSGE	116.047	169.643	0.570611	NA	NA
CMHPVTDHZRQCAR-UHFFFAOYSA-N	Completed	Organic compounds	Organoheterocyclic compounds	Benzodioxins	Benzo-p-dioxins	Benzo-p-dioxins				CMHPVTDHZRQCAR-UHFFFAOYSA-N	CMHPVTDHZRQCAR	CMHPVTDHZRQCAR	190.063	923.262	0.946797	22.3	1
ZQISSADDPTYZGO-UHFFFAOYSA-N	Completed	Organic compounds	Organoheterocyclic compounds	Azoles	Triazoles	Triazoles				ZQISSADDPTYZGO-UHFFFAOYSA-N	ZQISSADDPTYZGO	ZQISSADDPTYZGO	233.153	534.528	0.160191
KLMWXSLKNKFNDV-UHFFFAOYSA-N	Completed	Organic compounds	Organoheterocyclic compounds	Diazinanes	Piperazines	Phenylpiperazines				KLMWXSLKNKFNDV-UHFFFAOYSA-N	KLMWXSLKNKFNDV	KLMWXSLKNKFNDV	352.251	776.795	0.323891	1.57	5
CERXFJHZAWSIBN-UHFFFAOYSA-N	Completed	Organic compounds	Organoheterocyclic compounds	Diazinanes	Piperazines	Phenylpiperazines				CERXFJHZAWSIBN-UHFFFAOYSA-N	CERXFJHZAWSIBN	CERXFJHZAWSIBN	368.246	511.036	0.431229	0.11	52
OFFQYGSGJUJTNN-UHFFFAOYSA-N	Completed	Organic compounds	Organoheterocyclic compounds	Diazinanes	Piperazines	Phenylpiperazines				OFFQYGSGJUJTNN-UHFFFAOYSA-N	OFFQYGSGJUJTNN	OFFQYGSGJUJTNN	352.251	872.275	0.315702	3.61	8
MQEKHHGZLUHYRN-UHFFFAOYSA-N	Completed	Organic compounds	Organoheterocyclic compounds	Diazinanes	Piperazines	Phenylpiperazines				MQEKHHGZLUHYRN-UHFFFAOYSA-N	MQEKHHGZLUHYRN	MQEKHHGZLUHYRN	338.236	781.353	0.362612	1.08	13
ZSDXPCUFDUAKJY-UHFFFAOYSA-N	Completed	Organic compounds	Organoheterocyclic compounds	Azoles	Triazoles	Triazoles				ZSDXPCUFDUAKJY-UHFFFAOYSA-N	ZSDXPCUFDUAKJY	ZSDXPCUFDUAKJY	241.38	785.345	0.23208	NA	NA
NOWKCMXCCJGMRR-UHFFFAOYSA-N	Completed	Organic compounds	Organoheterocyclic compounds	Aziridines		Aziridines				NOWKCMXCCJGMRR-UHFFFAOYSA-N	NOWKCMXCCJGMRR	NOWKCMXCCJGMRR	43.08	765.749	0.548643	0.01	22
PNEUOFCODNXMRA-UHFFFAOYSA-N	Completed	Organic compounds	Organoheterocyclic compounds	Azacyclic compounds		Azacyclic compounds				PNEUOFCODNXMRA-UHFFFAOYSA-N	PNEUOFCODNXMRA	PNEUOFCODNXMRA	58.1	575.602	0.723792	0.04	11
ONXARZMONCQRMU-UHFFFAOYNA-N	Completed	Organic compounds	Organoheterocyclic compounds	Oxepanes		Oxepanes				ONXARZMONCQRMU-UHFFFAOYNA-N	ONXARZMONCQRMU	ONXARZMONCQRMU	108.15	844.567	0.831126	6.41	4
OZDGMOYKSFPLSE-UHFFFAOYNA-N	Completed	Organic compounds	Organoheterocyclic compounds	Aziridines		Aziridines				OZDGMOYKSFPLSE-UHFFFAOYNA-N	OZDGMOYKSFPLSE	OZDGMOYKSFPLSE	57.11	844.416	0.766401	0.57	12
FGRJGEWVJCCOJJ-UHFFFAOYSA-N	Completed	Organic compounds	Organoheterocyclic compounds	Aziridines		Aziridines				FGRJGEWVJCCOJJ-UHFFFAOYSA-N	FGRJGEWVJCCOJJ	FGRJGEWVJCCOJJ	71.14	845.644	0.650666	11.2	3
SWSMPKJTKQYXPC-UHFFFAOYNA-N	Completed	Organic compounds	Organoheterocyclic compounds	Azolines	Isoxazolines	Isoxazolines				SWSMPKJTKQYXPC-UHFFFAOYNA-N	SWSMPKJTKQYXPC	SWSMPKJTKQYXPC	122.16	731.216	0.573767	3.28	7
IESGURQWOKTSMU-UHFFFAOYNA-N	Completed	Organic compounds	Organoheterocyclic compounds	Diazinanes		Diazinanes				IESGURQWOKTSMU-UHFFFAOYNA-N	IESGURQWOKTSMU	IESGURQWOKTSMU	84.14	723.129	0.423789	NA	NA
ZFIVKAOQEXOYFY-UHFFFAOYNA-N	Completed	Organic compounds	Organoheterocyclic compounds	Epoxides		Epoxides				ZFIVKAOQEXOYFY-UHFFFAOYNA-N	ZFIVKAOQEXOYFY	ZFIVKAOQEXOYFY	86.1	174.854	0.206731	NA	NA
RZIHIJJOVJRDTA-UHFFFAOYNA-N	Completed	Organic compounds	Organoheterocyclic compounds	Diazinanes		Diazinanes				RZIHIJJOVJRDTA-UHFFFAOYNA-N	RZIHIJJOVJRDTA	RZIHIJJOVJRDTA	84.14	582.679	0.423622	0.41	25
GJEZBVHHZQAEDB-UHFFFAOYNA-N	Completed	Organic compounds	Organoheterocyclic compounds	Oxanes		Oxanes				GJEZBVHHZQAEDB-UHFFFAOYNA-N	GJEZBVHHZQAEDB	GJEZBVHHZQAEDB	84.13	565.398	0.642799	0.31	34
QRDSDKAGXMWBID-UHFFFAOYNA-N	Completed	Organic compounds	Organoheterocyclic compounds	Piperidines		Piperidines				QRDSDKAGXMWBID-UHFFFAOYNA-N	QRDSDKAGXMWBID	QRDSDKAGXMWBID	83.15	869.036	0.874942	27.9	2
HONIICLYMWZJFZ-UHFFFAOYSA-N	Completed	Organic compounds	Organoheterocyclic compounds	Azetidines		Azetidines				HONIICLYMWZJFZ-UHFFFAOYSA-N	HONIICLYMWZJFZ	HONIICLYMWZJFZ	57.11	935.401	0.831781	4.6	8
KPCCPWBBOMBLEC-UHFFFAOYNA-N	Completed	Organic compounds	Organoheterocyclic compounds	Lactams	Beta lactams	Beta lactams				KPCCPWBBOMBLEC-UHFFFAOYNA-N	KPCCPWBBOMBLEC	KPCCPWBBOMBLEC	96.12	900.112	0.859799	11.6	5
ZVLXBROVKHBUMV-UHFFFAOYNA-N	Completed	Organic compounds	Organoheterocyclic compounds	Azacyclic compounds		Azacyclic compounds				ZVLXBROVKHBUMV-UHFFFAOYNA-N	ZVLXBROVKHBUMV	ZVLXBROVKHBUMV	152.22	436.685	0.401532	NA	NA
DNPSMEGHIHDFAJ-UHFFFAOYNA-N	Completed	Organic compounds	Organoheterocyclic compounds	Aziridines		Aziridines				DNPSMEGHIHDFAJ-UHFFFAOYNA-N	DNPSMEGHIHDFAJ	DNPSMEGHIHDFAJ	71.14	800.92	0.693876	0.24	57
VZNJDNKFUXILTJ-UHFFFAOYSA-N	Completed	Organic compounds	Organoheterocyclic compounds	Aziridines	Vinylaziridines	N-vinylaziridines				VZNJDNKFUXILTJ-UHFFFAOYSA-N	VZNJDNKFUXILTJ	VZNJDNKFUXILTJ	69.12	937.036	0.83927	36.1	2
QYLMHRXTFJNXPK-UHFFFAOYNA-N	Completed	Organic compounds	Organoheterocyclic compounds	Dihydrofurans		Dihydrofurans				QYLMHRXTFJNXPK-UHFFFAOYNA-N	QYLMHRXTFJNXPK	QYLMHRXTFJNXPK	94.12	919.78	0.671386	1.31	11
KAESVJOAVNADME-UHFFFAOYSA-N	Completed	Organic compounds	Organoheterocyclic compounds	Heteroaromatic compounds		Heteroaromatic compounds				KAESVJOAVNADME-UHFFFAOYSA-N	KAESVJOAVNADME	KAESVJOAVNADME	67.1	952.755	0.772978	87.3	1
YLQBMQCUIZJEEH-UHFFFAOYSA-N	Completed	Organic compounds	Organoheterocyclic compounds	Heteroaromatic compounds		Heteroaromatic compounds				YLQBMQCUIZJEEH-UHFFFAOYSA-N	YLQBMQCUIZJEEH	YLQBMQCUIZJEEH	68.08	987.76	0.806084	67.2	1
BMXGLUVWNGLWCQ-UHFFFAOYNA-N	Completed	Organic compounds	Organoheterocyclic compounds	Oxanes		Oxanes				BMXGLUVWNGLWCQ-UHFFFAOYNA-N	BMXGLUVWNGLWCQ	BMXGLUVWNGLWCQ	100.13	344.722	0.405695	NA	NA
VHXMCTHNISBELQ-UHFFFAOYSA-N	Completed	Organic compounds	Organoheterocyclic compounds	Epoxides		Epoxides				VHXMCTHNISBELQ-UHFFFAOYSA-N	VHXMCTHNISBELQ	VHXMCTHNISBELQ	124.2	799.734	0.158455	NA	NA
BSKNUNCXXRBFER-UHFFFAOYSA-N	Completed	Organic compounds	Organoheterocyclic compounds	Aziridines		Aziridines				BSKNUNCXXRBFER-UHFFFAOYSA-N	BSKNUNCXXRBFER	BSKNUNCXXRBFER	123.22	504.032	0.547634	NA	NA
DLAUQDHZCKKXBK-UHFFFAOYNA-N	Completed	Organic compounds	Organoheterocyclic compounds	Pyrrolines		Pyrrolines				DLAUQDHZCKKXBK-UHFFFAOYNA-N	DLAUQDHZCKKXBK	DLAUQDHZCKKXBK	95.16	305.004	0.0842176	NA	NA
GJTMXOICTLOFHO-UHFFFAOYNA-N	Completed	Organic compounds	Organoheterocyclic compounds	Oxanes		Oxanes				GJTMXOICTLOFHO-UHFFFAOYNA-N	GJTMXOICTLOFHO	GJTMXOICTLOFHO	125.16	608.202	0.362717	NA	NA
UXMPPYGRAFYWRK-UHFFFAOYNA-N	Completed	Organic compounds	Organoheterocyclic compounds	Oxanes		Oxanes				UXMPPYGRAFYWRK-UHFFFAOYNA-N	UXMPPYGRAFYWRK	UXMPPYGRAFYWRK	112.19	887.687	0.787527	0.13	47
UBAWWGVGPSSQOC-UHFFFAOYSA-N	Completed	Organic compounds	Organoheterocyclic compounds	Epoxides		Epoxides				UBAWWGVGPSSQOC-UHFFFAOYSA-N	UBAWWGVGPSSQOC	UBAWWGVGPSSQOC	112.19	639.189	0.302826	NA	NA
NOOFIMYCZCAZSL-UHFFFAOYSA-N	Completed	Organic compounds	Organoheterocyclic compounds	Aziridines		Aziridines				NOOFIMYCZCAZSL-UHFFFAOYSA-N	NOOFIMYCZCAZSL	NOOFIMYCZCAZSL	111.21	487.434	0.668855	NA	NA
CTKINSOISVBQLD-YEQUQEJONA-N	Completed	Organic compounds	Organoheterocyclic compounds	Epoxides		Epoxides				CTKINSOISVBQLD-YEQUQEJONA-N	CTKINSOISVBQLD	CTKINSOISVBQLD	74.09	267.233	0.760787	0.09	22
FUYSJCQQUNMNIX-UHFFFAOYNA-N	Completed	Organic compounds	Organoheterocyclic compounds	Lactams	Beta lactams	Beta lactams				FUYSJCQQUNMNIX-UHFFFAOYNA-N	FUYSJCQQUNMNIX	FUYSJCQQUNMNIX	110.15	908.548	0.771911	12.1	4
RAXXELZNTBOGNW-UHFFFAOYSA-N	Completed	Organic compounds	Organoheterocyclic compounds	Azoles	Imidazoles	Imidazoles				RAXXELZNTBOGNW-UHFFFAOYSA-N	RAXXELZNTBOGNW	RAXXELZNTBOGNW	69.1	965.156	0.901852	22.5	3
WTKZEGDFNFYCGP-UHFFFAOYSA-N	Completed	Organic compounds	Organoheterocyclic compounds	Azoles	Pyrazoles	Pyrazoles				WTKZEGDFNFYCGP-UHFFFAOYSA-N	WTKZEGDFNFYCGP	WTKZEGDFNFYCGP	69.1	971.883	0.827633	13.4	5
ZCQWOFVYLHDMMC-UHFFFAOYSA-N	Completed	Organic compounds	Organoheterocyclic compounds	Azoles	Oxazoles	Oxazoles				ZCQWOFVYLHDMMC-UHFFFAOYSA-N	ZCQWOFVYLHDMMC	ZCQWOFVYLHDMMC	70.08	956.749	0.820665	33.1	6
CTAPFRYPJLPFDF-UHFFFAOYSA-N	Completed	Organic compounds	Organoheterocyclic compounds	Azoles	Isoxazoles	Isoxazoles				CTAPFRYPJLPFDF-UHFFFAOYSA-N	CTAPFRYPJLPFDF	CTAPFRYPJLPFDF	70.08	818.923	0.728481	0.01	59
DLBWPRNUXWYLRN-UHFFFAOYNA-N	Completed	Organic compounds	Organoheterocyclic compounds	Azetidines		Azetidines				DLBWPRNUXWYLRN-UHFFFAOYNA-N	DLBWPRNUXWYLRN	DLBWPRNUXWYLRN	71.14	907.349	0.809952	4.8	8
WWYVZTLIFYLZFM-UHFFFAOYSA-N	Completed	Organic compounds	Organoheterocyclic compounds	Azetidines		Azetidines				WWYVZTLIFYLZFM-UHFFFAOYSA-N	WWYVZTLIFYLZFM	WWYVZTLIFYLZFM	71.14	892.379	0.599199	NA	NA
CSWPOLMVXVBCSV-UHFFFAOYNA-N	Completed	Organic compounds	Organoheterocyclic compounds	Aziridines		Aziridines				CSWPOLMVXVBCSV-UHFFFAOYNA-N	CSWPOLMVXVBCSV	CSWPOLMVXVBCSV	71.14	762.608	0.721992	NA	NA
HYSAJZJNEJKIMJ-UHFFFAOYSA-N	Completed	Organic compounds	Organoheterocyclic compounds	Azetidines	Phenylazetidines	Phenylazetidines				HYSAJZJNEJKIMJ-UHFFFAOYSA-N	HYSAJZJNEJKIMJ	HYSAJZJNEJKIMJ	131.19	790.109	0.616486	0.5	39
RDPVUZMOVZHRHV-UHFFFAOYNA-N	Completed	Organic compounds	Organoheterocyclic compounds	Azepanes		Azepanes				RDPVUZMOVZHRHV-UHFFFAOYNA-N	RDPVUZMOVZHRHV	RDPVUZMOVZHRHV	123.22	689.03	0.447098	NA	NA
MIDDZYMFLRWZCN-UHFFFAOYNA-N	Completed	Organic compounds	Organoheterocyclic compounds	Pyrrolidines	N-alkylpyrrolidines	N-alkylpyrrolidines				MIDDZYMFLRWZCN-UHFFFAOYNA-N	MIDDZYMFLRWZCN	MIDDZYMFLRWZCN	123.22	741.008	0.504253	NA	NA
HMDSXVUTCZSHDZ-UHFFFAOYSA-N	Completed	Organic compounds	Organoheterocyclic compounds	Aziridines		Aziridines				HMDSXVUTCZSHDZ-UHFFFAOYSA-N	HMDSXVUTCZSHDZ	HMDSXVUTCZSHDZ	99.2	574.757	0.79915	NA	NA
SYQIWVMFOAHDMK-UHFFFAOYSA-N	Completed	Organic compounds	Organoheterocyclic compounds	Epoxides		Epoxides				SYQIWVMFOAHDMK-UHFFFAOYSA-N	SYQIWVMFOAHDMK	SYQIWVMFOAHDMK	100.18	327.931	0.180635	NA	NA
AAVHHYWBSVSPPN-UHFFFAOYNA-N	Completed	Organic compounds	Organoheterocyclic compounds	Epoxides		Epoxides				AAVHHYWBSVSPPN-UHFFFAOYNA-N	AAVHHYWBSVSPPN	AAVHHYWBSVSPPN	88.12	604.438	0.799193	NA	NA
BLWIFXVIXXVYMI-UHFFFAOYNA-N	Completed	Organic compounds	Organoheterocyclic compounds	Diazinanes		Diazinanes				BLWIFXVIXXVYMI-UHFFFAOYNA-N	BLWIFXVIXXVYMI	BLWIFXVIXXVYMI	112.2	824.682	0.822737	NA	NA
JKFAIQOWCVVSKC-UHFFFAOYSA-N	Completed	Organic compounds	Organoheterocyclic compounds	Azoles	Oxadiazoles	Furazans				JKFAIQOWCVVSKC-UHFFFAOYSA-N	JKFAIQOWCVVSKC	JKFAIQOWCVVSKC	72.08	376.712	0.629365	NA	NA
QWENRTYMTSOGBR-UHFFFAOYSA-N	Completed	Organic compounds	Organoheterocyclic compounds	Azoles	Triazoles	Triazoles				QWENRTYMTSOGBR-UHFFFAOYSA-N	QWENRTYMTSOGBR	QWENRTYMTSOGBR	71.1	950.575	0.445428	NA	NA
NSPMIYGKQJPBQR-UHFFFAOYSA-N	Completed	Organic compounds	Organoheterocyclic compounds	Azoles	Triazoles	Triazoles				NSPMIYGKQJPBQR-UHFFFAOYSA-N	NSPMIYGKQJPBQR	NSPMIYGKQJPBQR	71.1	981.162	0.55092	83.9	1
FKASFBLJDCHBNZ-UHFFFAOYSA-N	Completed	Organic compounds	Organoheterocyclic compounds	Azoles	Oxadiazoles	1,3,4-oxadiazoles				FKASFBLJDCHBNZ-UHFFFAOYSA-N	FKASFBLJDCHBNZ	FKASFBLJDCHBNZ	72.08	967.795	0.251742	0.05	27
RGBVWCQARBEPPW-UHFFFAOYSA-N	Completed	Organic compounds	Organic oxygen compounds	Organooxygen compounds	Carbonyl compounds	Ketones	Cyclic ketones			RGBVWCQARBEPPW-UHFFFAOYSA-N	RGBVWCQARBEPPW	RGBVWCQARBEPPW	82.0055	971.52	0.838772	83.1	1
WMYNMYVRWWCRPS-UHFFFAOYSA-N	Completed	Organic compounds	Organic oxygen compounds	Organooxygen compounds		Organooxygen compounds				WMYNMYVRWWCRPS-UHFFFAOYSA-N	WMYNMYVRWWCRPS	WMYNMYVRWWCRPS	70.0419	280.242	0.564902	NA
MDHZLHGRJCMNLA-UHFFFAOYSA-N	Completed	Organic compounds	Organic oxygen compounds	Organooxygen compounds	Carbonyl compounds	Ketones	Cyclic ketones	Adamantanones		MDHZLHGRJCMNLA-UHFFFAOYSA-N	MDHZLHGRJCMNLA	MDHZLHGRJCMNLA	166.099	748.781	0.487489	NA
STCWNOWVXWSYAF-UHFFFAOYSA-N	Completed	Organic compounds	Organic oxygen compounds	Organooxygen compounds		Organooxygen compounds				STCWNOWVXWSYAF-UHFFFAOYSA-N	STCWNOWVXWSYAF	STCWNOWVXWSYAF	110.073	847.873	0.323175	0.13	47
DCZFGQYXRKMVFG-UHFFFAOYSA-N	Completed	Organic compounds	Organic oxygen compounds	Organooxygen compounds	Carbonyl compounds	Ketones	Cyclic ketones			DCZFGQYXRKMVFG-UHFFFAOYSA-N	DCZFGQYXRKMVFG	DCZFGQYXRKMVFG	112.052	971.02	0.856035	52.9	1
NBBJYMSMWIIQGU-UHFFFAOYSA-N	Completed	Organic compounds	Organic oxygen compounds	Organooxygen compounds	Carbonyl compounds	Aldehydes	Alpha-hydrogen aldehydes			NBBJYMSMWIIQGU-UHFFFAOYSA-N	NBBJYMSMWIIQGU	NBBJYMSMWIIQGU	58.0419	646.152	0.625383	0.28	18
LVUQPCAQXKXOEE-UHFFFAOYSA-N	Completed	Organic compounds	Organic oxygen compounds	Organooxygen compounds	Alcohols and polyols	Secondary alcohols	Cyclohexanols			LVUQPCAQXKXOEE-UHFFFAOYSA-N	LVUQPCAQXKXOEE	LVUQPCAQXKXOEE	182.094	423.252	0.375965	NA	NA
HHYYYQCRMPRQHX-UHFFFAOYSA-N	Completed	Organic compounds	Organic oxygen compounds	Organooxygen compounds	Ortho esters	Ortho esters				HHYYYQCRMPRQHX-UHFFFAOYSA-N	HHYYYQCRMPRQHX	HHYYYQCRMPRQHX	200.032	905.678	0.697967	7.14	3
SRBFZHDQGSBBOR-UHFFFAOYSA-N	Completed	Organic compounds	Organic oxygen compounds	Organooxygen compounds	Carbohydrates and carbohydrate conjugates	Monosaccharides	Pentoses			SRBFZHDQGSBBOR-UHFFFAOYSA-N	SRBFZHDQGSBBOR	SRBFZHDQGSBBOR	150.053	130.786	0.31717	0.08	52
WQZGKKKJIJFFOK-UHFFFAOYSA-N	Completed	Organic compounds	Organic oxygen compounds	Organooxygen compounds	Carbohydrates and carbohydrate conjugates	Monosaccharides	Hexoses			WQZGKKKJIJFFOK-UHFFFAOYSA-N	WQZGKKKJIJFFOK	WQZGKKKJIJFFOK	180.063	187.085	0.610954	3.88	8
RDDFXEXZZMNBNN-UHFFFAOYSA-N	Completed	Organic compounds	Organic oxygen compounds	Organooxygen compounds	Ethers	Acetals	Ketals			RDDFXEXZZMNBNN-UHFFFAOYSA-N	RDDFXEXZZMNBNN	RDDFXEXZZMNBNN	176.032	155.513	0.11538	NA	NA
GWGBQUOWRUBYTJ-UHFFFAOYSA-N	Completed	Organic compounds	Organic oxygen compounds	Organooxygen compounds	Carbonyl compounds	Ketones	Cyclic ketones	Cyclohexenones		GWGBQUOWRUBYTJ-UHFFFAOYSA-N	GWGBQUOWRUBYTJ	GWGBQUOWRUBYTJ	164.12	757.932	0.588688	8.91	5
GOTCNQYWFYTGJN-UHFFFAOYSA-N	Completed	Organic compounds	Organic oxygen compounds	Organooxygen compounds	Alcohols and polyols	Secondary alcohols				GOTCNQYWFYTGJN-UHFFFAOYSA-N	GOTCNQYWFYTGJN	GOTCNQYWFYTGJN	126.068	778.858	0.318438	27.1	1
FRZGGKAGDGVHBI-UHFFFAOYSA-N	Completed	Organic compounds	Organic oxygen compounds	Organooxygen compounds	Carbonyl compounds	Ketones	Cyclic ketones			FRZGGKAGDGVHBI-UHFFFAOYSA-N	FRZGGKAGDGVHBI	FRZGGKAGDGVHBI	126.068	243.201	0.366819	NA	NA
XSPNWUVAVYEPBO-UHFFFAOYSA-N	Completed	Organic compounds	Organic oxygen compounds	Organooxygen compounds	Carbonyl compounds	Ketones	Cyclic ketones			XSPNWUVAVYEPBO-UHFFFAOYSA-N	XSPNWUVAVYEPBO	XSPNWUVAVYEPBO	110.037	937.486	0.637872	0.42	13
DNHDRUMZDHWHKG-NSHDSACASA-N	Completed	Organic compounds	Organic oxygen compounds	Organooxygen compounds	Carbonyl compounds	Ketones	Cyclic ketones	Cyclohexenones		DNHDRUMZDHWHKG-NSHDSACASA-N	DNHDRUMZDHWHKG	DNHDRUMZDHWHKG	178.099	613.653	0.506462	NA	NA
VSGACYFHLPVUQM-UHFFFAOYSA-N	Completed	Organic compounds	Organic oxygen compounds	Organooxygen compounds	Carbonyl compounds	Aldehydes	Aryl-aldehydes	Benzaldehydes	Hydroxybenzaldehydes	VSGACYFHLPVUQM-UHFFFAOYSA-N	VSGACYFHLPVUQM	VSGACYFHLPVUQM	150.032	829.627	0.543343	0.01	95
GAJWLWOIFZSYOW-PQZOIKATSA-N	Completed	Organic compounds	Organic oxygen compounds	Organooxygen compounds	Alcohols and polyols	Secondary alcohols				GAJWLWOIFZSYOW-PQZOIKATSA-N	GAJWLWOIFZSYOW	GAJWLWOIFZSYOW	124.089	310.717	0.305926	NA	NA
RRGABRVOWQSLPI-PQZOIKATSA-N	Completed	Organic compounds	Organic oxygen compounds	Organooxygen compounds	Carbonyl compounds	Ketones	Cyclic ketones			RRGABRVOWQSLPI-PQZOIKATSA-N	RRGABRVOWQSLPI	RRGABRVOWQSLPI	122.073	671.641	0.481768	NA	NA
QBJOHGAEIAUULA-UHFFFAOYSA-N	Completed	Organic compounds	Organic oxygen compounds	Organooxygen compounds	Alcohols and polyols	Primary alcohols				QBJOHGAEIAUULA-UHFFFAOYSA-N	QBJOHGAEIAUULA	QBJOHGAEIAUULA	112.089	725.938	0.389567	NA	NA
LKTNAAYQZJAXCJ-UHFFFAOYSA-N	Completed	Organic compounds	Organic oxygen compounds	Organooxygen compounds	Carbonyl compounds	Ketones	Cyclic ketones	Cyclohexenones		LKTNAAYQZJAXCJ-UHFFFAOYSA-N	LKTNAAYQZJAXCJ	LKTNAAYQZJAXCJ	110.073	830.626	0.672017	0.02	79
MKWQOXREXMKNOA-UHFFFAOYSA-N	Completed	Organic compounds	Organic oxygen compounds	Organooxygen compounds	Carbonyl compounds	Ketones	Cyclic ketones			MKWQOXREXMKNOA-UHFFFAOYSA-N	MKWQOXREXMKNOA	MKWQOXREXMKNOA	96.0575	593.606	0.639577	NA	NA
VDOKWPVSGXHSNP-UHFFFAOYSA-N	Completed	Organic compounds	Organic oxygen compounds	Organooxygen compounds	Ketenes	Ketenes				VDOKWPVSGXHSNP-UHFFFAOYSA-N	VDOKWPVSGXHSNP	VDOKWPVSGXHSNP	70.0419	887.26	0.432519	NA	NA
PIXLZMHERIHLJL-UHFFFAOYSA-N	Completed	Organic compounds	Organic oxygen compounds	Organooxygen compounds	Alcohols and polyols	Secondary alcohols				PIXLZMHERIHLJL-UHFFFAOYSA-N	PIXLZMHERIHLJL	PIXLZMHERIHLJL	112.089	253.006	0.362332	NA	NA
VGTQPUNAYLVUSS-UHFFFAOYSA-N	Completed	Organic compounds	Organic oxygen compounds	Organic oxides		Organic oxides				VGTQPUNAYLVUSS-UHFFFAOYSA-N	VGTQPUNAYLVUSS	VGTQPUNAYLVUSS	110.073	331.351	0.608664	NA	NA
USEVBEOHTGJOOR-UHFFFAOYSA-N	Completed	Organic compounds	Organic oxygen compounds	Organooxygen compounds	Carbonyl compounds	Ketones				USEVBEOHTGJOOR-UHFFFAOYSA-N	USEVBEOHTGJOOR	USEVBEOHTGJOOR	168.115	737.288	0.456457	0.03	96
BKSIPWIAFSUQKX-UHFFFAOYSA-N	Completed	Organic compounds	Organic oxygen compounds	Organooxygen compounds	Alcohols and polyols	Cyclic alcohols and derivatives				BKSIPWIAFSUQKX-UHFFFAOYSA-N	BKSIPWIAFSUQKX	BKSIPWIAFSUQKX	152.12	486.207	0.490932
FZZIOLFULBXCKD-UHFFFAOYSA-N	Completed	Organic compounds	Organic oxygen compounds	Organooxygen compounds	Carbonyl compounds	Ketones	Cyclic ketones			FZZIOLFULBXCKD-UHFFFAOYSA-N	FZZIOLFULBXCKD	FZZIOLFULBXCKD	98.0732	935.805	0.835333	2.36	25
SWSOFKZYSFBJSH-UHFFFAOYSA-N	Completed	Organic compounds	Organic oxygen compounds	Organooxygen compounds	Carbonyl compounds	Ketones	Cyclic ketones			SWSOFKZYSFBJSH-UHFFFAOYSA-N	SWSOFKZYSFBJSH	SWSOFKZYSFBJSH	114.068	895.319	0.841778	0.48	59
DTMPOWDLMOYPDD-UHFFFAOYSA-N	Completed	Organic compounds	Organic oxygen compounds	Organooxygen compounds	Carbonyl compounds	Alpha,beta-unsaturated carbonyl compounds	Alpha,beta-unsaturated aldehydes	Ynals		DTMPOWDLMOYPDD-UHFFFAOYSA-N	DTMPOWDLMOYPDD	DTMPOWDLMOYPDD	110.073	537.013	0.375414	NA	NA
TWFKEGONKTUVSX-UHFFFAOYSA-N	Completed	Organic compounds	Organic oxygen compounds	Organooxygen compounds	Carbonyl compounds	Alpha,beta-unsaturated carbonyl compounds	Alpha,beta-unsaturated ketones	Enones		TWFKEGONKTUVSX-UHFFFAOYSA-N	TWFKEGONKTUVSX	TWFKEGONKTUVSX	96.0575	904.659	0.877832	28.6	27
BQPCLLPLCLJTSD-UHFFFAOYSA-N	Completed	Organic compounds	Organic oxygen compounds	Organooxygen compounds	Carbonyl compounds	Ketones				BQPCLLPLCLJTSD-UHFFFAOYSA-N	BQPCLLPLCLJTSD	BQPCLLPLCLJTSD	192.115	866.891	0.760263	12.4	1
DOPFCVBSOPCWAQ-UHFFFAOYSA-N	Completed	Organic compounds	Organic oxygen compounds	Organooxygen compounds	Carbonyl compounds	Ketones	Cyclic ketones			DOPFCVBSOPCWAQ-UHFFFAOYSA-N	DOPFCVBSOPCWAQ	DOPFCVBSOPCWAQ	98.0732	901.885	0.712016	0.18	91
ATGXTJPMVRTSJY-UHFFFAOYSA-N	Completed	Organic compounds	Organic oxygen compounds	Organooxygen compounds	Alcohols and polyols	Primary alcohols				ATGXTJPMVRTSJY-UHFFFAOYSA-N	ATGXTJPMVRTSJY	ATGXTJPMVRTSJY	112.089	348.227	0.50514
KMTSPKJHYJTHDH-UHFFFAOYSA-N	Completed	Organic compounds	Organic oxygen compounds	Organooxygen compounds	Carbonyl compounds	Alpha,beta-unsaturated carbonyl compounds	Alpha,beta-unsaturated ketones			KMTSPKJHYJTHDH-UHFFFAOYSA-N	KMTSPKJHYJTHDH	KMTSPKJHYJTHDH	190.136	800.396	0.415201	0.16	18
SHQSVMDWKBRBGB-UHFFFAOYSA-N	Completed	Organic compounds	Organic oxygen compounds	Organooxygen compounds	Carbonyl compounds	Ketones	Cyclic ketones			SHQSVMDWKBRBGB-UHFFFAOYSA-N	SHQSVMDWKBRBGB	SHQSVMDWKBRBGB	82.0419	981.594	0.977302	46.5	1
YBWJKTAELMMCHQ-UHFFFAOYSA-N	Completed	Organic compounds	Organic oxygen compounds	Organooxygen compounds	Carbonyl compounds	Ketones				YBWJKTAELMMCHQ-UHFFFAOYSA-N	YBWJKTAELMMCHQ	YBWJKTAELMMCHQ	86.0368	778.22	0.928871	0.44	26
SJQITXILEOCXGI-UHFFFAOYSA-N	Completed	Organic compounds	Organic oxygen compounds	Organic oxides	Organic peroxides	Dialkyl peroxides				SJQITXILEOCXGI-UHFFFAOYSA-N	SJQITXILEOCXGI	SJQITXILEOCXGI	148.074	369.252	0.170981	NA	NA
OYJPJMVNLCUHNZ-UHFFFAOYSA-N	Completed	Organic compounds	Organic oxygen compounds	Organooxygen compounds	Alcohols and polyols	Tertiary alcohols				OYJPJMVNLCUHNZ-UHFFFAOYSA-N	OYJPJMVNLCUHNZ	OYJPJMVNLCUHNZ	112.089	402.612	0.345334	NA	NA
WBHTXOSVODIGTN-UHFFFAOYSA-N	Completed	Organic compounds	Organic oxygen compounds	Organooxygen compounds	Carbonyl compounds	Ketones				WBHTXOSVODIGTN-UHFFFAOYSA-N	WBHTXOSVODIGTN	WBHTXOSVODIGTN	128.084	196.637	0.640601	NA	NA
VLLNJDMHDJRNFK-UHFFFAOYSA-N	Completed	Organic compounds	Organic oxygen compounds	Organooxygen compounds	Alcohols and polyols	Tertiary alcohols				VLLNJDMHDJRNFK-UHFFFAOYSA-N	VLLNJDMHDJRNFK	VLLNJDMHDJRNFK	152.12	668.312	0.238129
FOWDOWQYRZXQDP-UHFFFAOYSA-N	Completed	Organic compounds	Organic oxygen compounds	Organooxygen compounds	Alcohols and polyols	Cyclic alcohols and derivatives				FOWDOWQYRZXQDP-UHFFFAOYSA-N	FOWDOWQYRZXQDP	FOWDOWQYRZXQDP	152.12	440.005	0.267876
IQZMKGCMSXOILZ-UHFFFAOYSA-N	Completed	Organic compounds	Organic oxygen compounds	Organooxygen compounds	Alcohols and polyols	Cyclic alcohols and derivatives				IQZMKGCMSXOILZ-UHFFFAOYSA-N	IQZMKGCMSXOILZ	IQZMKGCMSXOILZ	167.131	659.24	0.330312
IYKFYARMMIESOX-UHFFFAOYSA-N	Completed	Organic compounds	Organic oxygen compounds	Organooxygen compounds	Carbonyl compounds	Ketones	Cyclic ketones	Adamantanones		IYKFYARMMIESOX-UHFFFAOYSA-N	IYKFYARMMIESOX	IYKFYARMMIESOX	150.104	752.893	0.47295	0.29	18
DOQQPEJQASLOBG-UHFFFAOYSA-N	Completed	Organic compounds	Organic oxygen compounds	Organooxygen compounds	Ethers	Acetals	Ketals			DOQQPEJQASLOBG-UHFFFAOYSA-N	DOQQPEJQASLOBG	DOQQPEJQASLOBG	252.136	810.978	0.519255	6.63	3
MOLCWHCSXCKHAP-UHFFFAOYSA-N	Completed	Organic compounds	Organic oxygen compounds	Organooxygen compounds	Alcohols and polyols	Tertiary alcohols				MOLCWHCSXCKHAP-UHFFFAOYSA-N	MOLCWHCSXCKHAP	MOLCWHCSXCKHAP	168.115	558.918	0.277021
QYZUXPQHBRUDQD-UHFFFAOYSA-N	Completed	Organic compounds	Organic oxygen compounds	Organooxygen compounds	Ethers	Acetals	Ketals			QYZUXPQHBRUDQD-UHFFFAOYSA-N	QYZUXPQHBRUDQD	QYZUXPQHBRUDQD	236.141	866.319	0.75987	7.32	7
UWHCKJMYHZGTIT-UHFFFAOYSA-N	Completed	Organic compounds	Organic oxygen compounds	Organooxygen compounds	Ethers	Dialkyl ethers	Polyethylene glycols			UWHCKJMYHZGTIT-UHFFFAOYSA-N	UWHCKJMYHZGTIT	UWHCKJMYHZGTIT	194.26	105.501	0.890694	28.5	1
WFSMVVDJSNMRAR-UHFFFAOYSA-N	Completed	Organic compounds	Organic oxygen compounds	Organooxygen compounds	Ethers	Dialkyl ethers	Polyethylene glycols			WFSMVVDJSNMRAR-UHFFFAOYSA-N	WFSMVVDJSNMRAR	WFSMVVDJSNMRAR	178.26	79.9942	0.61412	0.37	48
YFNKIDBQEZZDLK-UHFFFAOYSA-N	Completed	Organic compounds	Organic oxygen compounds	Organooxygen compounds	Ethers	Dialkyl ethers				YFNKIDBQEZZDLK-UHFFFAOYSA-N	YFNKIDBQEZZDLK	YFNKIDBQEZZDLK	178.26	78.5625	0.493036	0.79	10
XRBWKWGATZNBFW-UHFFFAOYSA-N	Completed	Organic compounds	Organic oxygen compounds	Organooxygen compounds	Ethers	Dialkyl ethers	Polyethylene glycols			XRBWKWGATZNBFW-UHFFFAOYSA-N	XRBWKWGATZNBFW	XRBWKWGATZNBFW	176.24	436.204	0.360715	NA	NA
IXAWTPMDMPUGLV-UHFFFAOYSA-N	Completed	Organic compounds	Organic oxygen compounds	Organooxygen compounds	Ethers	Dialkyl ethers				IXAWTPMDMPUGLV-UHFFFAOYSA-N	IXAWTPMDMPUGLV	IXAWTPMDMPUGLV	174.22	260.688	0.32955	NA	NA
OAYXUHPQHDHDDZ-UHFFFAOYSA-N	Completed	Organic compounds	Organic oxygen compounds	Organooxygen compounds	Ethers	Dialkyl ethers				OAYXUHPQHDHDDZ-UHFFFAOYSA-N	OAYXUHPQHDHDDZ	OAYXUHPQHDHDDZ	162.26	128.887	0.806821	18.1	1
RRQYJINTUHWNHW-UHFFFAOYSA-N	Completed	Organic compounds	Organic oxygen compounds	Organooxygen compounds	Ethers	Dialkyl ethers				RRQYJINTUHWNHW-UHFFFAOYSA-N	RRQYJINTUHWNHW	RRQYJINTUHWNHW	162.26	32.6224	0.181459	NA	NA
JLGLQAWTXXGVEM-UHFFFAOYSA-N	Completed	Organic compounds	Organic oxygen compounds	Organooxygen compounds	Ethers	Dialkyl ethers	Polyethylene glycols			JLGLQAWTXXGVEM-UHFFFAOYSA-N	JLGLQAWTXXGVEM	JLGLQAWTXXGVEM	164.23	183.225	0.81804	36.8	1
YTTILRPAYBZIKQ-UHFFFAOYSA-N	Completed	Organic compounds	Organic oxygen compounds	Organooxygen compounds	Ethers	Dialkyl ethers				YTTILRPAYBZIKQ-UHFFFAOYSA-N	YTTILRPAYBZIKQ	YTTILRPAYBZIKQ	160.24	85.5534	0.671765	NA	NA
AYMDJPGTQFHDSA-UHFFFAOYSA-N	Completed	Organic compounds	Organic oxygen compounds	Organooxygen compounds	Ethers	Dialkyl ethers				AYMDJPGTQFHDSA-UHFFFAOYSA-N	AYMDJPGTQFHDSA	AYMDJPGTQFHDSA	160.24	800.45	0.0735146	0.04	83
XSIAIXNDKLVFDS-UHFFFAOYSA-N	Completed	Organic compounds	Organic oxygen compounds	Organooxygen compounds	Ethers	Acetals				XSIAIXNDKLVFDS-UHFFFAOYSA-N	XSIAIXNDKLVFDS	XSIAIXNDKLVFDS	146.26	344.419	0.724497	NA	NA
UPGSWASWQBLSKZ-UHFFFAOYSA-N	Completed	Organic compounds	Organic oxygen compounds	Organooxygen compounds	Ethers	Dialkyl ethers				UPGSWASWQBLSKZ-UHFFFAOYSA-N	UPGSWASWQBLSKZ	UPGSWASWQBLSKZ	146.26	275.343	0.524156	5.78	6
IWGVIHMNGVDKTH-UHFFFAOYSA-N	Completed	Organic compounds	Organic oxygen compounds	Organooxygen compounds	Ethers	Acetals				IWGVIHMNGVDKTH-UHFFFAOYSA-N	IWGVIHMNGVDKTH	IWGVIHMNGVDKTH	146.26	203.187	0.784394	NA	NA
GZHQUHIMIVEQFV-UHFFFAOYSA-N	Completed	Organic compounds	Organic oxygen compounds	Organooxygen compounds	Ethers	Dialkyl ethers				GZHQUHIMIVEQFV-UHFFFAOYSA-N	GZHQUHIMIVEQFV	GZHQUHIMIVEQFV	146.26	239.623	0.719232	NA	NA
PAOHAQSLJSMLAT-UHFFFAOYSA-N	Completed	Organic compounds	Organic oxygen compounds	Organic oxides	Organic peroxides	Dialkyl peroxides				PAOHAQSLJSMLAT-UHFFFAOYSA-N	PAOHAQSLJSMLAT	PAOHAQSLJSMLAT	146.26	122.706	0.266573	NA	NA
OBXQRJAQMQQZMY-UHFFFAOYSA-N	Completed	Organic compounds	Organic oxygen compounds	Organooxygen compounds	Ethers	Dialkyl ethers				OBXQRJAQMQQZMY-UHFFFAOYSA-N	OBXQRJAQMQQZMY	OBXQRJAQMQQZMY	146.26	163.192	0.645692	NA	NA
IIHAWQOFHTYWGM-UHFFFAOYSA-N	Completed	Organic compounds	Organic oxygen compounds	Organooxygen compounds	Ethers	Dialkyl ethers				IIHAWQOFHTYWGM-UHFFFAOYSA-N	IIHAWQOFHTYWGM	IIHAWQOFHTYWGM	146.26	30.3863	0.250299	NA	NA
SAMJGBVVQUEMGC-UHFFFAOYSA-N	Completed	Organic compounds	Organic oxygen compounds	Organooxygen compounds	Ethers	Dialkyl ethers				SAMJGBVVQUEMGC-UHFFFAOYSA-N	SAMJGBVVQUEMGC	SAMJGBVVQUEMGC	158.22	67.8276	0.351519	NA	NA
ZIBGPFATKBEMQZ-UHFFFAOYSA-N	Completed	Organic compounds	Organic oxygen compounds	Organooxygen compounds	Ethers	Dialkyl ethers	Polyethylene glycols			ZIBGPFATKBEMQZ-UHFFFAOYSA-N	ZIBGPFATKBEMQZ	ZIBGPFATKBEMQZ	150.2	120.243	0.684637	0.16	94
GYHFUZHODSMOHU-UHFFFAOYSA-N	Completed	Organic compounds	Organic oxygen compounds	Organooxygen compounds	Carbonyl compounds	Aldehydes	Medium-chain aldehydes			GYHFUZHODSMOHU-UHFFFAOYSA-N	GYHFUZHODSMOHU	GYHFUZHODSMOHU	143.28	216.233	0.439785	NA	NA
ZSCWUFCWRFKZGG-UHFFFAOYSA-N	Completed	Organic compounds	Organic oxygen compounds	Organooxygen compounds	Carbonyl compounds	Aldehydes	Medium-chain aldehydes			ZSCWUFCWRFKZGG-UHFFFAOYSA-N	ZSCWUFCWRFKZGG	ZSCWUFCWRFKZGG	175.28	397.72	0.462871	NA	NA
OYLCLOGYABGECX-UHFFFAOYNA-N	Completed	Organic compounds	Organic oxygen compounds	Organooxygen compounds	Alcohols and polyols	Cyclic alcohols and derivatives				OYLCLOGYABGECX-UHFFFAOYNA-N	OYLCLOGYABGECX	OYLCLOGYABGECX	123.17	625.587	0.297235	NA	NA
ADXLIAGMLNOWRF-UHFFFAOYNA-N	Completed	Organic compounds	Organic oxygen compounds	Organooxygen compounds	Carbonyl compounds	Ketones				ADXLIAGMLNOWRF-UHFFFAOYNA-N	ADXLIAGMLNOWRF	ADXLIAGMLNOWRF	121.17	872.293	0.520259	NA	NA
HFCMQKFXCMZZMZ-UHFFFAOYNA-N	Completed	Organic compounds	Organic oxygen compounds	Organooxygen compounds	Carbonyl compounds	Ketones				HFCMQKFXCMZZMZ-UHFFFAOYNA-N	HFCMQKFXCMZZMZ	HFCMQKFXCMZZMZ	97.15	932.668	0.758123	4.83	6
WQQZKEFUOHKGII-UHFFFAOYNA-N	Completed	Organic compounds	Organic oxygen compounds	Organooxygen compounds	Carbonyl compounds	Ketones	Cyclic ketones			WQQZKEFUOHKGII-UHFFFAOYNA-N	WQQZKEFUOHKGII	WQQZKEFUOHKGII	97.15	940.955	0.76679	13.3	5
KTHXBEHDVMTNOH-UHFFFAOYSA-N	Completed	Organic compounds	Organic oxygen compounds	Organooxygen compounds	Alcohols and polyols	Cyclic alcohols and derivatives				KTHXBEHDVMTNOH-UHFFFAOYSA-N	KTHXBEHDVMTNOH	KTHXBEHDVMTNOH	72.12	543.103	0.902435	0.12	52
GUDMZGLFZNLYEY-UHFFFAOYSA-N	Completed	Organic compounds	Organic oxygen compounds	Organooxygen compounds	Alcohols and polyols	Primary alcohols				GUDMZGLFZNLYEY-UHFFFAOYSA-N	GUDMZGLFZNLYEY	GUDMZGLFZNLYEY	72.12	361.182	0.466995	NA	NA
RVDQZNUZKSPPND-UHFFFAOYNA-N	Completed	Organic compounds	Organic oxygen compounds	Organic oxides		Organic oxides				RVDQZNUZKSPPND-UHFFFAOYNA-N	RVDQZNUZKSPPND	RVDQZNUZKSPPND	83.12	453.156	0.405414	NA	NA
DKNWSYNQZKUICI-UHFFFAOYSA-N	Completed	Organic compounds	Organic nitrogen compounds	Organonitrogen compounds	Amines	Primary amines	Monoalkylamines			DKNWSYNQZKUICI-UHFFFAOYSA-N	DKNWSYNQZKUICI	DKNWSYNQZKUICI	151.136	644.428	0.248608
DKNWSYNQZKUICI-UHFFFAOYSA-N	Completed	Organic compounds	Organic nitrogen compounds	Organonitrogen compounds	Amines	Primary amines	Monoalkylamines			DKNWSYNQZKUICI-UHFFFAOYSA-N	DKNWSYNQZKUICI	DKNWSYNQZKUICI	151.136	644.428	0.248608
RXFCIXRFAJRBSG-UHFFFAOYSA-N	Completed	Organic compounds	Organic nitrogen compounds	Organonitrogen compounds	Amines	Secondary amines	Dialkylamines			RXFCIXRFAJRBSG-UHFFFAOYSA-N	RXFCIXRFAJRBSG	RXFCIXRFAJRBSG	174.34	364.086	0.426315	0.19	26
SXJVFQLYZSNZBT-UHFFFAOYSA-N	Completed	Organic compounds	Organic nitrogen compounds	Organonitrogen compounds	Amines	Primary amines	Monoalkylamines			SXJVFQLYZSNZBT-UHFFFAOYSA-N	SXJVFQLYZSNZBT	SXJVFQLYZSNZBT	158.33	363.542	0.933753	NA	NA
QMXSDTGNCZVWTB-UHFFFAOYSA-N	Completed	Organic compounds	Organic nitrogen compounds	Organonitrogen compounds	Amines	Tertiary amines	Trialkylamines			QMXSDTGNCZVWTB-UHFFFAOYSA-N	QMXSDTGNCZVWTB	QMXSDTGNCZVWTB	188.37	719.142	0.304303	NA	NA
XYCUJKFFVBCJEF-UHFFFAOYSA-N	Completed	Organic compounds	Organic nitrogen compounds	Organonitrogen compounds	Guanidines	Guanidines				XYCUJKFFVBCJEF-UHFFFAOYSA-N	XYCUJKFFVBCJEF	XYCUJKFFVBCJEF	188.35	612.866	0.455286	0.51	20
IBFRLHYBIOCBTE-UHFFFAOYSA-N	Completed	Organic compounds	Organic nitrogen compounds	Organonitrogen compounds	Organic cyanides	Nitriles				IBFRLHYBIOCBTE-UHFFFAOYSA-N	IBFRLHYBIOCBTE	IBFRLHYBIOCBTE	156.31	910.029	0.659705	55.2	1
QXOYPGTWWXJFDI-UHFFFAOYSA-N	Completed	Organic compounds	Organic nitrogen compounds	Organonitrogen compounds	Organic cyanides	Nitriles				QXOYPGTWWXJFDI-UHFFFAOYSA-N	QXOYPGTWWXJFDI	QXOYPGTWWXJFDI	154.29	257.272	0.51986	0.16	34
SEGJNMCIMOLEDM-UHFFFAOYSA-N	Completed	Organic compounds	Organic nitrogen compounds	Organonitrogen compounds	Amines	Secondary amines	Dialkylamines			SEGJNMCIMOLEDM-UHFFFAOYSA-N	SEGJNMCIMOLEDM	SEGJNMCIMOLEDM	143.31	937.514	0.965287	81.6	1
AMJIVVJFADZSNZ-UHFFFAOYSA-N	Completed	Organic compounds	Organic nitrogen compounds	Organonitrogen compounds	Amines	Secondary amines	Dialkylamines			AMJIVVJFADZSNZ-UHFFFAOYSA-N	AMJIVVJFADZSNZ	AMJIVVJFADZSNZ	143.31	891.797	0.487047	63.8	1
WBLXZSQLBOFHAB-UHFFFAOYSA-N	Completed	Organic compounds	Organic nitrogen compounds	Organonitrogen compounds	Amines	Secondary amines	Dialkylamines			WBLXZSQLBOFHAB-UHFFFAOYSA-N	WBLXZSQLBOFHAB	WBLXZSQLBOFHAB	143.31	796.99	0.717369	1.12	13
PQYGBJHVVYREGU-UHFFFAOYSA-N	Completed	Organic compounds	Organic nitrogen compounds	Organonitrogen compounds	Amines	Tertiary amines	Trialkylamines			PQYGBJHVVYREGU-UHFFFAOYSA-N	PQYGBJHVVYREGU	PQYGBJHVVYREGU	173.35	607.147	0.57509	NA	NA
ATHGHQPFGPMSJY-UHFFFAOYSA-N	Completed	Organic compounds	Organic nitrogen compounds	Organonitrogen compounds	Amines	Secondary amines	Dialkylamines			ATHGHQPFGPMSJY-UHFFFAOYSA-N	ATHGHQPFGPMSJY	ATHGHQPFGPMSJY	145.29	515.209	0.590591	0.55	9
VILCJCGEZXAXTO-UHFFFAOYSA-N	Completed	Organic compounds	Organic nitrogen compounds	Organonitrogen compounds	Amines	Secondary amines	Dialkylamines			VILCJCGEZXAXTO-UHFFFAOYSA-N	VILCJCGEZXAXTO	VILCJCGEZXAXTO	146.28	572.716	0.17295	NA	NA
FYYPYNRGACGNNN-UHFFFAOYSA-N	Completed	Organic compounds	Organic nitrogen compounds	Organonitrogen compounds	Amines	Tertiary amines	Trialkylamines			FYYPYNRGACGNNN-UHFFFAOYSA-N	FYYPYNRGACGNNN	FYYPYNRGACGNNN	182.31	733.648	0.886684	59.5	1
DQUFJSBUTDTRNC-MDZDMXLPSA-N	Completed	Organic compounds	Organic nitrogen compounds	Organonitrogen compounds	Imines	Aldimines	Shiff bases			DQUFJSBUTDTRNC-MDZDMXLPSA-N	DQUFJSBUTDTRNC	DQUFJSBUTDTRNC	142.3	643.71	0.52278	0.51	12
XPYXSZDENRDLKD-UHFFFAOYSA-N	Completed	Organic compounds	Organic nitrogen compounds	Organonitrogen compounds	Guanidines	Guanidines				XPYXSZDENRDLKD-UHFFFAOYSA-N	XPYXSZDENRDLKD	XPYXSZDENRDLKD	172.34	763.039	0.53548	NA	NA
PLZZPPHAMDJOSR-UHFFFAOYSA-N	Completed	Organic compounds	Organic nitrogen compounds	Organonitrogen compounds	Organic cyanides	Nitriles				PLZZPPHAMDJOSR-UHFFFAOYSA-N	PLZZPPHAMDJOSR	PLZZPPHAMDJOSR	141.29	312.093	0.515783	NA	NA
MREJHSSUOXPZPS-FIFLTTCUSA-N	Completed	Organic compounds	Organic nitrogen compounds	Organonitrogen compounds	Hydrazines and derivatives	Azines	Aldazines			MREJHSSUOXPZPS-FIFLTTCUSA-N	MREJHSSUOXPZPS	MREJHSSUOXPZPS	142.28	395.362	0.514521	NA	NA
YWWSWEIXJXYQJB-AATRIKPKSA-N	Completed	Organic compounds	Organic nitrogen compounds	Organonitrogen compounds	Amines	Secondary amines	Dialkylamines			YWWSWEIXJXYQJB-AATRIKPKSA-N	YWWSWEIXJXYQJB	YWWSWEIXJXYQJB	142.28	294.255	0.419751	NA	NA
NJOLUQSSLMAZEB-KWRXBJJZSA-N	Completed	Organic compounds	Organic nitrogen compounds	Organonitrogen compounds	Hydrazines and derivatives	Hydrazones	N-alkylated hydrazones			NJOLUQSSLMAZEB-KWRXBJJZSA-N	NJOLUQSSLMAZEB	NJOLUQSSLMAZEB	141.27	875.731	0.645756	1.93	34
WOVJAWMZNOWDII-BQYQJAHWSA-N	Completed	Organic compounds	Organic nitrogen compounds	Organonitrogen compounds	Organic cyanides	Nitriles				WOVJAWMZNOWDII-BQYQJAHWSA-N	WOVJAWMZNOWDII	WOVJAWMZNOWDII	139.27	378.867	0.439094	NA	NA
BTNXBLUGMAMSSH-UHFFFAOYSA-N	Completed	Organic compounds	Organic nitrogen compounds	Organonitrogen compounds	Organic cyanides	Nitriles				BTNXBLUGMAMSSH-UHFFFAOYSA-N	BTNXBLUGMAMSSH	BTNXBLUGMAMSSH	140.26	216.356	0.422693	0.03	19
DHLUQZDOGQUIOO-UHFFFAOYSA-N	Completed	Organic compounds	Organic nitrogen compounds	Organonitrogen compounds	Amines	Secondary amines	Dialkylamines			DHLUQZDOGQUIOO-UHFFFAOYSA-N	DHLUQZDOGQUIOO	DHLUQZDOGQUIOO	140.26	161.789	0.349779	NA	NA
JOGSSTIPCUFRHC-UHFFFAOYSA-N	Completed	Organic compounds	Organic nitrogen compounds	Organonitrogen compounds	Hydrazines and derivatives	Alkylhydrazines				JOGSSTIPCUFRHC-UHFFFAOYSA-N	JOGSSTIPCUFRHC	JOGSSTIPCUFRHC	158.33	928.785	0.369198	4.11	37
IOQPZZOEVPZRBK-UHFFFAOYSA-N	Completed	Organic compounds	Organic nitrogen compounds	Organonitrogen compounds	Amines	Primary amines	Monoalkylamines			IOQPZZOEVPZRBK-UHFFFAOYSA-N	IOQPZZOEVPZRBK	IOQPZZOEVPZRBK	129.28	744.606	0.983791	23.1	3
WSTNFGAKGUERTC-UHFFFAOYSA-N	Completed	Organic compounds	Organic nitrogen compounds	Organonitrogen compounds	Amines	Secondary amines	Dialkylamines			WSTNFGAKGUERTC-UHFFFAOYSA-N	WSTNFGAKGUERTC	WSTNFGAKGUERTC	129.28	927.38	0.780714	42.4	1
JQVDAXLFBXTEQA-UHFFFAOYSA-N	Completed	Organic compounds	Organic nitrogen compounds	Organonitrogen compounds	Amines	Secondary amines	Dialkylamines			JQVDAXLFBXTEQA-UHFFFAOYSA-N	JQVDAXLFBXTEQA	JQVDAXLFBXTEQA	129.28	893.897	0.663231	41.8	1
KUOLUNCCCOMVGA-UHFFFAOYSA-N	Completed	Organic compounds	Organic nitrogen compounds	Organonitrogen compounds	Guanidines	Guanidines				KUOLUNCCCOMVGA-UHFFFAOYSA-N	KUOLUNCCCOMVGA	KUOLUNCCCOMVGA	169.29	505.405	0.190547	NA	NA
PWSKHLMYTZNYKO-UHFFFAOYSA-N	Completed	Organic compounds	Organic nitrogen compounds	Organonitrogen compounds	Amines	Primary amines	Monoalkylamines			PWSKHLMYTZNYKO-UHFFFAOYSA-N	PWSKHLMYTZNYKO	PWSKHLMYTZNYKO	130.27	133.968	0.944459	NA	NA
AETGYOWKOXPRCB-UHFFFAOYSA-N	Completed	Organic compounds	Organic nitrogen compounds	Organonitrogen compounds	Hydrazines and derivatives	Alkylhydrazines				AETGYOWKOXPRCB-UHFFFAOYSA-N	AETGYOWKOXPRCB	AETGYOWKOXPRCB	130.27	925.766	0.556533	46.6	1
OTBHHUPVCYLGQO-UHFFFAOYSA-N	Completed	Organic compounds	Organic nitrogen compounds	Organonitrogen compounds	Amines	Secondary amines	Dialkylamines			OTBHHUPVCYLGQO-UHFFFAOYSA-N	OTBHHUPVCYLGQO	OTBHHUPVCYLGQO	131.26	442.976	0.423709	NA	NA
KXQQZMOVGZEPNH-CMDGGOBGSA-N	Completed	Organic compounds	Organic nitrogen compounds	Organonitrogen compounds	Imines	Aldimines	Shiff bases			KXQQZMOVGZEPNH-CMDGGOBGSA-N	KXQQZMOVGZEPNH	KXQQZMOVGZEPNH	128.27	369.021	0.583641	NA	NA
GMYLJUMIAPOWOO-VQHVLOKHSA-N	Completed	Organic compounds	Organic nitrogen compounds	Organonitrogen compounds	Imines	Aldimines	Shiff bases			GMYLJUMIAPOWOO-VQHVLOKHSA-N	GMYLJUMIAPOWOO	GMYLJUMIAPOWOO	128.27	523.244	0.759347	2.17	32
HSFHCHXOARWRSD-SOFGYWHQSA-N	Completed	Organic compounds	Organic nitrogen compounds	Organonitrogen compounds	Hydrazines and derivatives	Hydrazones	N-alkylated hydrazones			HSFHCHXOARWRSD-SOFGYWHQSA-N	HSFHCHXOARWRSD	HSFHCHXOARWRSD	129.26	791.48	0.341911	NA	NA
AIRUFVHYFDRGLU-VQHVLOKHSA-N	Completed	Organic compounds	Organic nitrogen compounds	Organonitrogen compounds	Hydrazines and derivatives	Hydrazones	N-alkylated hydrazones			AIRUFVHYFDRGLU-VQHVLOKHSA-N	AIRUFVHYFDRGLU	AIRUFVHYFDRGLU	129.26	806.497	0.428931	NA	NA
SOGFATPCYLMCMQ-UHFFFAOYSA-N	Completed	Organic compounds	Organic nitrogen compounds	Organonitrogen compounds		Organonitrogen compounds				SOGFATPCYLMCMQ-UHFFFAOYSA-N	SOGFATPCYLMCMQ	SOGFATPCYLMCMQ	156.31	892.259	0.393663	6	4
TXKWRPYUNDNNMI-UHFFFAOYSA-N	Completed	Organic compounds	Organic nitrogen compounds	Organonitrogen compounds	Amines	Tertiary amines	Trialkylamines			TXKWRPYUNDNNMI-UHFFFAOYSA-N	TXKWRPYUNDNNMI	TXKWRPYUNDNNMI	156.31	803.354	0.572381	22.3	40
LMDZBCPBFSXMTL-UHFFFAOYSA-N	Completed	Organic compounds	Organic nitrogen compounds	Organonitrogen compounds	Amines	Tertiary amines	Trialkylamines			LMDZBCPBFSXMTL-UHFFFAOYSA-N	LMDZBCPBFSXMTL	LMDZBCPBFSXMTL	157.3	237.913	0.764681	NA	NA
YSIMAPNUZAVQER-UHFFFAOYSA-N	Completed	Organic compounds	Organic nitrogen compounds	Organonitrogen compounds	Organic cyanides	Nitriles				YSIMAPNUZAVQER-UHFFFAOYSA-N	YSIMAPNUZAVQER	YSIMAPNUZAVQER	127.26	342.166	0.445157	NA	NA
FWOKUSDFRPEVMJ-WUXMJOGZNA-N	Completed	Organic compounds	Organic nitrogen compounds	Organonitrogen compounds	Imines	Aldimines	Shiff bases			FWOKUSDFRPEVMJ-WUXMJOGZNA-N	FWOKUSDFRPEVMJ	FWOKUSDFRPEVMJ	167.27	299.58	0.659279	0.26	21
AEUGPBYLZNGABC-HWKANZROSA-N	Completed	Organic compounds	Organic nitrogen compounds	Organonitrogen compounds	Amines	Secondary amines	Dialkylamines			AEUGPBYLZNGABC-HWKANZROSA-N	AEUGPBYLZNGABC	AEUGPBYLZNGABC	127.26	735.367	0.530742	0.49	38
AEUGPBYLZNGABC-HYXAFXHYSA-N	Completed	Organic compounds	Organic nitrogen compounds	Organonitrogen compounds	Amines	Secondary amines	Dialkylamines			AEUGPBYLZNGABC-HYXAFXHYSA-N	AEUGPBYLZNGABC	AEUGPBYLZNGABC	127.26	770.038	0.523494
FPGVMJDQNJEAJM-UHFFFAOYSA-N	Completed	Organic compounds	Organic nitrogen compounds	Organonitrogen compounds	Organic cyanides	Nitriles				FPGVMJDQNJEAJM-UHFFFAOYSA-N	FPGVMJDQNJEAJM	FPGVMJDQNJEAJM	128.25	750.087	0.674395	50.1	1
LSICDRUYCNGRIF-UHFFFAOYSA-N	Completed	Organic compounds	Organic nitrogen compounds	Organonitrogen compounds	Amines	Tertiary amines	Trialkylamines			LSICDRUYCNGRIF-UHFFFAOYSA-N	LSICDRUYCNGRIF	LSICDRUYCNGRIF	143.31	944.277	0.932027	NA	NA
BKEVGGILGWUWSB-UHFFFAOYSA-N	Completed	Organic compounds	Organic nitrogen compounds	Organonitrogen compounds	Amines	Primary amines	Monoalkylamines			BKEVGGILGWUWSB-UHFFFAOYSA-N	BKEVGGILGWUWSB	BKEVGGILGWUWSB	143.31	661.714	0.889443	NA	NA
IFMLFZABZQNLON-UHFFFAOYNA-N	Completed	Organic compounds	Organic nitrogen compounds	Organonitrogen compounds	Amines	Secondary amines	Dialkylamines			IFMLFZABZQNLON-UHFFFAOYNA-N	IFMLFZABZQNLON	IFMLFZABZQNLON	143.31	746.101	0.854329	11.2	19
MTHFROHDIWGWFD-UHFFFAOYSA-N	Completed	Organic compounds	Organic nitrogen compounds	Organonitrogen compounds	Amines	Tertiary amines	Trialkylamines			MTHFROHDIWGWFD-UHFFFAOYSA-N	MTHFROHDIWGWFD	MTHFROHDIWGWFD	143.31	802.963	0.624816	17.6	3
YXSVUUUKWBDCAD-UHFFFAOYSA-N	Completed	Organic compounds	Organic nitrogen compounds	Organonitrogen compounds	Amines	Tertiary amines	Trialkylamines			YXSVUUUKWBDCAD-UHFFFAOYSA-N	YXSVUUUKWBDCAD	YXSVUUUKWBDCAD	143.31	105.234	0.229612	NA	NA
CWPZHQHSRJKFMS-UHFFFAOYNA-N	Completed	Organic compounds	Organic nitrogen compounds	Organonitrogen compounds	Amines	Secondary amines	Dialkylamines			CWPZHQHSRJKFMS-UHFFFAOYNA-N	CWPZHQHSRJKFMS	CWPZHQHSRJKFMS	143.31	776.747	0.719786	4.05	7
YFTHZRPMJXBUME-UHFFFAOYSA-N	Completed	Organic compounds	Organic nitrogen compounds	Organonitrogen compounds	Amines	Tertiary amines	Trialkylamines			YFTHZRPMJXBUME-UHFFFAOYSA-N	YFTHZRPMJXBUME	YFTHZRPMJXBUME	143.31	856.615	0.510142	2.17	6
SBAJRGRUGUQKAF-UHFFFAOYSA-N	Completed	Organic compounds	Organic nitrogen compounds	Organonitrogen compounds	Organic cyanides	Nitriles				SBAJRGRUGUQKAF-UHFFFAOYSA-N	SBAJRGRUGUQKAF	SBAJRGRUGUQKAF	127.22	703.898	0.769036	13.2	9
WJYIASZWHGOTOU-UHFFFAOYSA-N	Completed	Organic compounds	Organic nitrogen compounds	Organonitrogen compounds	Amines	Primary amines	Monoalkylamines			WJYIASZWHGOTOU-UHFFFAOYSA-N	WJYIASZWHGOTOU	WJYIASZWHGOTOU	115.25	808.484	0.980439	62.9	2
XJINZNWPEQMMBV-UHFFFAOYSA-N	Completed	Organic compounds	Organic nitrogen compounds	Organonitrogen compounds	Amines	Secondary amines	Dialkylamines			XJINZNWPEQMMBV-UHFFFAOYSA-N	XJINZNWPEQMMBV	XJINZNWPEQMMBV	115.25	878.442	0.954627	35	1
ICVFPLUSMYSIFO-UHFFFAOYSA-N	Completed	Organic compounds	Organic nitrogen compounds	Organonitrogen compounds	Amines	Secondary amines	Dialkylamines			ICVFPLUSMYSIFO-UHFFFAOYSA-N	ICVFPLUSMYSIFO	ICVFPLUSMYSIFO	115.25	840.376	0.805052	0.27	29
CWYZDPHNAGSFQB-UHFFFAOYSA-N	Completed	Organic compounds	Organic nitrogen compounds	Organonitrogen compounds	Amines	Secondary amines	Dialkylamines			CWYZDPHNAGSFQB-UHFFFAOYSA-N	CWYZDPHNAGSFQB	CWYZDPHNAGSFQB	115.25	911.997	0.718764	54.8	1
KMBPCQSCMCEPMU-UHFFFAOYSA-N	Completed	Organic compounds	Organic nitrogen compounds	Organonitrogen compounds	Amines	Tertiary amines	Trialkylamines			KMBPCQSCMCEPMU-UHFFFAOYSA-N	KMBPCQSCMCEPMU	KMBPCQSCMCEPMU	145.29	122.586	0.169786	NA	NA
ODZZIKZQNODXFS-UHFFFAOYSA-N	Completed	Organic compounds	Organic nitrogen compounds	Organonitrogen compounds	Amines	Tertiary amines	Trialkylamines			ODZZIKZQNODXFS-UHFFFAOYSA-N	ODZZIKZQNODXFS	ODZZIKZQNODXFS	145.29	697.143	0.339189	0.03	61
QOVUMEUQTMXUOS-JXMROGBWSA-N	Completed	Organic compounds	Organic nitrogen compounds	Organonitrogen compounds	Hydrazines and derivatives	Hydrazones	N-alkylated hydrazones			QOVUMEUQTMXUOS-JXMROGBWSA-N	QOVUMEUQTMXUOS	QOVUMEUQTMXUOS	153.28	861.71	0.749357	NA	NA
OWKYZAGJTTTXOK-UHFFFAOYSA-N	Completed	Organic compounds	Organic nitrogen compounds	Organonitrogen compounds	Amines	Secondary amines	Dialkylamines			OWKYZAGJTTTXOK-UHFFFAOYSA-N	OWKYZAGJTTTXOK	OWKYZAGJTTTXOK	116.24	418.142	0.693638	9.03	6
NAQMVNRVTILPCV-UHFFFAOYSA-N	Completed	Organic compounds	Organic nitrogen compounds	Organonitrogen compounds	Amines	Primary amines	Monoalkylamines			NAQMVNRVTILPCV-UHFFFAOYSA-N	NAQMVNRVTILPCV	NAQMVNRVTILPCV	116.24	115.186	0.905181	NA	NA
DFPGBRPWDZFIPP-UHFFFAOYSA-N	Completed	Organic compounds	Organic nitrogen compounds	Organonitrogen compounds	Amines	Secondary amines	Dialkylamines			DFPGBRPWDZFIPP-UHFFFAOYSA-N	DFPGBRPWDZFIPP	DFPGBRPWDZFIPP	116.24	877.072	0.54674	NA	NA
ONCPEIKLFULSSA-UHFFFAOYSA-N	Completed	Organic compounds	Organic nitrogen compounds	Organonitrogen compounds	Amines	Secondary amines	Dialkylamines			ONCPEIKLFULSSA-UHFFFAOYSA-N	ONCPEIKLFULSSA	ONCPEIKLFULSSA	116.24	380.268	0.46057	NA	NA
CJKRXEBLWJVYJD-UHFFFAOYSA-N	Completed	Organic compounds	Organic nitrogen compounds	Organonitrogen compounds	Amines	Secondary amines	Dialkylamines			CJKRXEBLWJVYJD-UHFFFAOYSA-N	CJKRXEBLWJVYJD	CJKRXEBLWJVYJD	116.24	861.279	0.940136	0.5	79
ALNDIBLAORBEAX-UHFFFAOYSA-N	Completed	Organic compounds	Organic nitrogen compounds	Organonitrogen compounds	Hydrazines and derivatives	Alkylhydrazines				ALNDIBLAORBEAX-UHFFFAOYSA-N	ALNDIBLAORBEAX	ALNDIBLAORBEAX	116.24	927.328	0.462845	5.84	8
BOOQVRGRSDTZRZ-UHFFFAOYSA-N	Completed	Organic compounds	Organic nitrogen compounds	Organonitrogen compounds	Hydrazines and derivatives	Alkylhydrazines				BOOQVRGRSDTZRZ-UHFFFAOYSA-N	BOOQVRGRSDTZRZ	BOOQVRGRSDTZRZ	116.24	918.798	0.403145	0.05	51
MBYLVOKEDDQJDY-UHFFFAOYSA-N	Completed	Organic compounds	Organic nitrogen compounds	Organonitrogen compounds	Amines	Tertiary amines	Trialkylamines			MBYLVOKEDDQJDY-UHFFFAOYSA-N	MBYLVOKEDDQJDY	MBYLVOKEDDQJDY	146.28	773.267	0.436585	NA	NA
BTAVTPMIUHGOKV-MDZDMXLPSA-N	Completed	Organic compounds	Organic nitrogen compounds	Organonitrogen compounds	Imines	Ketimines	Secondary ketimines			BTAVTPMIUHGOKV-MDZDMXLPSA-N	BTAVTPMIUHGOKV	BTAVTPMIUHGOKV	142.3	472.706	0.397947	NA	NA
FCKQTNVXHQEYLR-UHFFFAOYSA-N	Completed	Organic compounds	Organic nitrogen compounds	Organonitrogen compounds	Imines	Ketimines	Secondary ketimines			FCKQTNVXHQEYLR-UHFFFAOYSA-N	FCKQTNVXHQEYLR	FCKQTNVXHQEYLR	142.3	745.749	0.413158	NA	NA
DQSIAGHCYOKRFM-UHFFFAOYSA-N	Completed	Organic compounds	Organic nitrogen compounds	Organonitrogen compounds	Hydrazines and derivatives	Alkylhydrazines				DQSIAGHCYOKRFM-UHFFFAOYSA-N	DQSIAGHCYOKRFM	DQSIAGHCYOKRFM	152.27	875.332	0.883732	75.5	2
BHZZIQKQPOHRIL-BQYQJAHWSA-N	Completed	Organic compounds	Organic nitrogen compounds	Organonitrogen compounds	Imines	Aldimines	Shiff bases			BHZZIQKQPOHRIL-BQYQJAHWSA-N	BHZZIQKQPOHRIL	BHZZIQKQPOHRIL	114.24	461.651	0.295671	NA	NA
YICJUYKPMNNKIA-SOFGYWHQSA-N	Completed	Organic compounds	Organic nitrogen compounds	Organonitrogen compounds	Hydrazines and derivatives	Hydrazones	N-alkylated hydrazones			YICJUYKPMNNKIA-SOFGYWHQSA-N	YICJUYKPMNNKIA	YICJUYKPMNNKIA	115.23	841.141	0.493167	NA	NA
CGCWYQXCVFERRJ-QPJJXVBHSA-N	Completed	Organic compounds	Organic nitrogen compounds	Organonitrogen compounds	Hydrazines and derivatives	Hydrazones	N-alkylated hydrazones			CGCWYQXCVFERRJ-QPJJXVBHSA-N	CGCWYQXCVFERRJ	CGCWYQXCVFERRJ	115.23	879.083	0.349626	NA	NA
UMOZTPPKYZWOTB-FNORWQNLSA-N	Completed	Organic compounds	Organic nitrogen compounds	Organonitrogen compounds	Hydrazines and derivatives	Hydrazones	N-alkylated hydrazones			UMOZTPPKYZWOTB-FNORWQNLSA-N	UMOZTPPKYZWOTB	UMOZTPPKYZWOTB	115.23	858.628	0.365321	NA	NA
ZFQYTSCUGODUDB-UHFFFAOYSA-N	Completed	Organic compounds	Organic nitrogen compounds	Organonitrogen compounds	Amines	Tertiary amines	Trialkylamines			ZFQYTSCUGODUDB-UHFFFAOYSA-N	ZFQYTSCUGODUDB	ZFQYTSCUGODUDB	142.28	800.663	0.53759	0.31	18
GNERVRYWRNXNQS-BQYQJAHWSA-N	Completed	Organic compounds	Organic nitrogen compounds	Organonitrogen compounds	Amines	Tertiary amines	Trialkylamines			GNERVRYWRNXNQS-BQYQJAHWSA-N	GNERVRYWRNXNQS	GNERVRYWRNXNQS	141.29	793.501	0.448869	0.12	43
GNERVRYWRNXNQS-FPLPWBNLSA-N	Completed	Organic compounds	Organic nitrogen compounds	Organonitrogen compounds	Amines	Tertiary amines	Trialkylamines			GNERVRYWRNXNQS-FPLPWBNLSA-N	GNERVRYWRNXNQS	GNERVRYWRNXNQS	141.29	783.395	0.471419	0.03	31
OEDRQDWXEGWGBY-UHFFFAOYSA-N	Completed	Organic compounds	Organic nitrogen compounds	Organonitrogen compounds	Amines	Tertiary amines	Trialkylamines			OEDRQDWXEGWGBY-UHFFFAOYSA-N	OEDRQDWXEGWGBY	OEDRQDWXEGWGBY	141.29	649.204	0.623942	23.7	28
LADWJVRVWWFPKV-UHFFFAOYSA-N	Completed	Organic compounds	Organic nitrogen compounds	Organonitrogen compounds	Amines	Tertiary amines	Trialkylamines			LADWJVRVWWFPKV-UHFFFAOYSA-N	LADWJVRVWWFPKV	LADWJVRVWWFPKV	141.29	671.828	0.463993	0.22	31
LTBOZHOOVZMBBF-UHFFFAOYNA-N	Completed	Organic compounds	Organic nitrogen compounds	Organonitrogen compounds	Organic cyanides	Nitriles				LTBOZHOOVZMBBF-UHFFFAOYNA-N	LTBOZHOOVZMBBF	LTBOZHOOVZMBBF	142.28	838.984	0.468793	NA	NA
XDBIRHORXBIDLP-UHFFFAOYSA-N	Completed	Organic compounds	Organic nitrogen compounds	Organonitrogen compounds	Amines	Tertiary amines	Trialkylamines			XDBIRHORXBIDLP-UHFFFAOYSA-N	XDBIRHORXBIDLP	XDBIRHORXBIDLP	142.28	780.822	0.496112	13.7	2
URBIUAWKOUCECW-UHFFFAOYSA-N	Completed	Organic compounds	Organic nitrogen compounds	Organonitrogen compounds	Amines	Tertiary amines	Trialkylamines			URBIUAWKOUCECW-UHFFFAOYSA-N	URBIUAWKOUCECW	URBIUAWKOUCECW	141.29	709.075	0.623565	6.77	4
DNOJGXHXKATOKI-UHFFFAOYSA-N	Completed	Organic compounds	Organic nitrogen compounds	Organonitrogen compounds	Amines	Tertiary amines	Trialkylamines			DNOJGXHXKATOKI-UHFFFAOYSA-N	DNOJGXHXKATOKI	DNOJGXHXKATOKI	158.33	369.822	0.937836	NA	NA
OAVPQXXPJZPXTA-UHFFFAOYSA-N	Completed	Organic compounds	Organic nitrogen compounds	Organonitrogen compounds	Amines	Secondary amines	Dialkylamines			OAVPQXXPJZPXTA-UHFFFAOYSA-N	OAVPQXXPJZPXTA	OAVPQXXPJZPXTA	158.33	263.521	0.277472	NA	NA
CAPCBAYULRXQAN-UHFFFAOYNA-N	Completed	Organic compounds	Organic nitrogen compounds	Organonitrogen compounds	Amines	Tertiary amines	Trialkylamines			CAPCBAYULRXQAN-UHFFFAOYNA-N	CAPCBAYULRXQAN	CAPCBAYULRXQAN	158.33	643.485	0.445962	2.57	6
UNEXJVCWJSHFNN-UHFFFAOYSA-N	Completed	Organic compounds	Organic nitrogen compounds	Organonitrogen compounds	Aminals	Aminals				UNEXJVCWJSHFNN-UHFFFAOYSA-N	UNEXJVCWJSHFNN	UNEXJVCWJSHFNN	158.33	563.214	0.715709	16.4	2
NRLOQPDAYBRDMK-PDGXAJGZNA-N	Completed	Organic compounds	Organic nitrogen compounds	Organonitrogen compounds	Imines	Aldimines	Shiff bases			NRLOQPDAYBRDMK-PDGXAJGZNA-N	NRLOQPDAYBRDMK	NRLOQPDAYBRDMK	152.25	754.631	0.624927	13.3	19
XLJQPXVBQNJNLW-UHFFFAOYSA-N	Completed	Organic compounds	Organic nitrogen compounds	Organonitrogen compounds	Amines	Tertiary amines	Trialkylamines			XLJQPXVBQNJNLW-UHFFFAOYSA-N	XLJQPXVBQNJNLW	XLJQPXVBQNJNLW	57.11	918.64	0.772053	33.9	1
HTJDQJBWANPRPF-UHFFFAOYSA-N	Completed	Organic compounds	Organic nitrogen compounds	Organonitrogen compounds	Amines	Primary amines	Monoalkylamines			HTJDQJBWANPRPF-UHFFFAOYSA-N	HTJDQJBWANPRPF	HTJDQJBWANPRPF	57.11	707.927	0.405445	NA	NA
VNWWNLCVXWGXIO-UHFFFAOYNA-N	Completed	Organic compounds	Organic nitrogen compounds	Organonitrogen compounds	Organic cyanides	Nitriles				VNWWNLCVXWGXIO-UHFFFAOYNA-N	VNWWNLCVXWGXIO	VNWWNLCVXWGXIO	105.15	975.798	0.960282	10.3	5
YIOCAJQMPUYWMT-UHFFFAOYSA-N	Completed	Organic compounds	Organic nitrogen compounds	Organonitrogen compounds	Hydrazines and derivatives	Alkylhydrazines				YIOCAJQMPUYWMT-UHFFFAOYSA-N	YIOCAJQMPUYWMT	YIOCAJQMPUYWMT	72.13	650.48	0.403035	NA	NA
WFNSDYPJGGQENT-UHFFFAOYNA-N	Completed	Organic compounds	Organic nitrogen compounds	Organonitrogen compounds	Amines	Tertiary amines	Trialkylamines			WFNSDYPJGGQENT-UHFFFAOYNA-N	WFNSDYPJGGQENT	WFNSDYPJGGQENT	69.12	727.985	0.506751	0.75	7
KRRJYZCBLTXNCY-UHFFFAOYNA-N	Completed	Organic compounds	Organic nitrogen compounds	Organonitrogen compounds	Hydrazines and derivatives	Alkylhydrazines				KRRJYZCBLTXNCY-UHFFFAOYNA-N	KRRJYZCBLTXNCY	KRRJYZCBLTXNCY	72.13	679.365	0.40082	NA	NA
HHUSPFWAFUDXFF-UHFFFAOYNA-N	Completed	Organic compounds	Organic nitrogen compounds	Organonitrogen compounds	Hydrazines and derivatives	Alkylhydrazines				HHUSPFWAFUDXFF-UHFFFAOYNA-N	HHUSPFWAFUDXFF	HHUSPFWAFUDXFF	72.13	527.471	0.602327	NA	NA
LDUKCCKFNKIVMS-UHFFFAOYNA-N	Completed	Organic compounds	Organic nitrogen compounds	Organonitrogen compounds	Amines	Tertiary amines	Trialkylamines			LDUKCCKFNKIVMS-UHFFFAOYNA-N	LDUKCCKFNKIVMS	LDUKCCKFNKIVMS	71.14	967.498	0.960456	3.09	5
AUQDITHEDVOTCU-UHFFFAOYSA-N	Completed	Organic compounds	Organic nitrogen compounds	Organonitrogen compounds	Organic cyanides	Nitriles				AUQDITHEDVOTCU-UHFFFAOYSA-N	AUQDITHEDVOTCU	AUQDITHEDVOTCU	69.12	812.577	0.392619	0.3	46
UIVATUPCWVUVIM-UHFFFAOYSA-N	Completed	Organic compounds	Organic nitrogen compounds	Organonitrogen compounds	Organic cyanides	Nitriles	Alpha-aminonitriles			UIVATUPCWVUVIM-UHFFFAOYSA-N	UIVATUPCWVUVIM	UIVATUPCWVUVIM	84.14	565.671	0.491121	0	98
IGSKHXTUVXSOMB-UHFFFAOYSA-N	Completed	Organic compounds	Organic nitrogen compounds	Organonitrogen compounds	Amines	Primary amines	Monoalkylamines			IGSKHXTUVXSOMB-UHFFFAOYSA-N	IGSKHXTUVXSOMB	IGSKHXTUVXSOMB	71.14	834.558	0.777084	0.16	49
KZZKOVLJUKWSKX-UHFFFAOYSA-N	Completed	Organic compounds	Organic nitrogen compounds	Organonitrogen compounds	Amines	Primary amines	Monoalkylamines			KZZKOVLJUKWSKX-UHFFFAOYSA-N	KZZKOVLJUKWSKX	KZZKOVLJUKWSKX	71.14	452.158	0.869786	NA	NA
FKPDNKMXEGUTLZ-UHFFFAOYNA-N	Completed	Organic compounds	Organic nitrogen compounds	Organonitrogen compounds	Azo compounds	Azo compounds				FKPDNKMXEGUTLZ-UHFFFAOYNA-N	FKPDNKMXEGUTLZ	FKPDNKMXEGUTLZ	150.25	743.845	0.439669	NA	NA
UXTUIDNFTDLRIX-UHFFFAOYSA-N	Completed	Organic compounds	Organic acids and derivatives	Carboxylic acids and derivatives	Cyclopropanecarboxylic acids and derivatives	Cyclopropanecarboxylic acids and derivatives				UXTUIDNFTDLRIX-UHFFFAOYSA-N	UXTUIDNFTDLRIX	UXTUIDNFTDLRIX	172.074	389.236	0.483289	83.1	35
UXTUIDNFTDLRIX-UHFFFAOYSA-N	Completed	Organic compounds	Organic acids and derivatives	Carboxylic acids and derivatives	Cyclopropanecarboxylic acids and derivatives	Cyclopropanecarboxylic acids and derivatives				UXTUIDNFTDLRIX-UHFFFAOYSA-N	UXTUIDNFTDLRIX	UXTUIDNFTDLRIX	172.074	389.272	0.473006	82.2	37
CCQPAEQGAVNNIA-UHFFFAOYSA-N	Completed	Organic compounds	Organic acids and derivatives	Carboxylic acids and derivatives	Dicarboxylic acids and derivatives	Dicarboxylic acids and derivatives				CCQPAEQGAVNNIA-UHFFFAOYSA-N	CCQPAEQGAVNNIA	CCQPAEQGAVNNIA	144.042	413.549	0.54461	0.26	8
NMHNCGKWEZUMIX-UHFFFAOYSA-N	Completed	Organic compounds	Organic acids and derivatives	Carboxylic acids and derivatives	Cyclopropanecarboxylic acids and derivatives	Cyclopropanecarboxylic acids and derivatives				NMHNCGKWEZUMIX-UHFFFAOYSA-N	NMHNCGKWEZUMIX	NMHNCGKWEZUMIX	154.099	639.686	0.686311	2.15	10
RINCXYDBBGOEEQ-UHFFFAOYSA-N	Completed	Organic compounds	Organic acids and derivatives	Carboxylic acids and derivatives	Dicarboxylic acids and derivatives	Dicarboxylic acids and derivatives				RINCXYDBBGOEEQ-UHFFFAOYSA-N	RINCXYDBBGOEEQ	RINCXYDBBGOEEQ	100.016	521.433	0.573301	55.1	1
RUOJZAUFBMNUDX-UHFFFAOYSA-N	Completed	Organic compounds	Organic acids and derivatives	Organic carbonic acids and derivatives	Carbonic acid diesters	Carbonic acid diesters				RUOJZAUFBMNUDX-UHFFFAOYSA-N	RUOJZAUFBMNUDX	RUOJZAUFBMNUDX	102.032	677.46	0.261228	0.36	12
KMTRUDSVKNLOMY-UHFFFAOYSA-N	Completed	Organic compounds	Organic acids and derivatives	Organic carbonic acids and derivatives	Carbonic acid diesters	Carbonic acid diesters				KMTRUDSVKNLOMY-UHFFFAOYSA-N	KMTRUDSVKNLOMY	KMTRUDSVKNLOMY	88.016	968.257	0.30071	8.37	2
AGGBUZDFXBQJIY-NXEZZACHSA-N	Completed	Organic compounds	Organic acids and derivatives	Carboxylic acids and derivatives	Carboxylic acid derivatives	Carboxylic acid esters	Alpha,beta-unsaturated carboxylic esters	Enoate esters		AGGBUZDFXBQJIY-NXEZZACHSA-N	AGGBUZDFXBQJIY	AGGBUZDFXBQJIY	192.115	792.112	0.627303	1.81	6
IVJSVTUVNPAOTO-UHFFFAOYSA-N	Completed	Organic compounds	Organic acids and derivatives	Carboxylic acids and derivatives	Dicarboxylic acids and derivatives	Dicarboxylic acids and derivatives				IVJSVTUVNPAOTO-UHFFFAOYSA-N	IVJSVTUVNPAOTO	IVJSVTUVNPAOTO	101.995	107.068	0.828326	NA	NA
YMGUBTXCNDTFJI-UHFFFAOYSA-N	Completed	Organic compounds	Organic acids and derivatives	Carboxylic acids and derivatives	Cyclopropanecarboxylic acids and derivatives	Cyclopropanecarboxylic acids				YMGUBTXCNDTFJI-UHFFFAOYSA-N	YMGUBTXCNDTFJI	YMGUBTXCNDTFJI	86.0368	424.07	0.59854	0	25
ICLNWIYCFZWTPE-UHFFFAOYSA-N	Completed	Organic compounds	Organic acids and derivatives	Carboxylic acids and derivatives	Cyclopropanecarboxylic acids and derivatives	Cyclopropanecarboxylic acids and derivatives				ICLNWIYCFZWTPE-UHFFFAOYSA-N	ICLNWIYCFZWTPE	ICLNWIYCFZWTPE	126.068	537.081	0.757868	0.09	33
QKRUPRBAQFNCCY-UHFFFAOYSA-N	Completed	Organic compounds	Organic acids and derivatives	Carboxylic acids and derivatives	Carboxylic acid derivatives	Carboxylic acid esters	Alpha,beta-unsaturated carboxylic esters	Enoate esters		QKRUPRBAQFNCCY-UHFFFAOYSA-N	QKRUPRBAQFNCCY	QKRUPRBAQFNCCY	112.052	796.653	0.416474	NA	NA
KDFBPHXESBPHTK-UHFFFAOYSA-N	Completed	Organic compounds	Organic acids and derivatives	Carboxylic acids and derivatives	Carboxylic acids	Carboxylic acids				KDFBPHXESBPHTK-UHFFFAOYSA-N	KDFBPHXESBPHTK	KDFBPHXESBPHTK	140.084	785.695	0.533711	NA	NA
LQPITCKFNIFQEH-UHFFFAOYSA-N	Completed	Organic compounds	Organic acids and derivatives	Carboxylic acids and derivatives	Dicarboxylic acids and derivatives	Dicarboxylic acids and derivatives				LQPITCKFNIFQEH-UHFFFAOYSA-N	LQPITCKFNIFQEH	LQPITCKFNIFQEH	186.089	453.195	0.431647	NA	NA
OFNISBHGPNMTMS-UHFFFAOYSA-N	Completed	Organic compounds	Organic acids and derivatives	Carboxylic acids and derivatives	Dicarboxylic acids and derivatives	Dicarboxylic acids and derivatives				OFNISBHGPNMTMS-UHFFFAOYSA-N	OFNISBHGPNMTMS	OFNISBHGPNMTMS	112.016	958.132	0.811317	3.73	2
GVJRTUUUJYMTNQ-UHFFFAOYSA-N	Completed	Organic compounds	Organic acids and derivatives	Carboxylic acids and derivatives	Tricarboxylic acids and derivatives	Tricarboxylic acids and derivatives				GVJRTUUUJYMTNQ-UHFFFAOYSA-N	GVJRTUUUJYMTNQ	GVJRTUUUJYMTNQ	156.006	809.654	0.21665	NA	NA
SAVYPEZLECDCGS-UHFFFAOYSA-N	Completed	Organic compounds	Organic acids and derivatives	Carboxylic acids and derivatives	Cyclopropanecarboxylic acids and derivatives	Cyclopropanecarboxylic acids				SAVYPEZLECDCGS-UHFFFAOYSA-N	SAVYPEZLECDCGS	SAVYPEZLECDCGS	166.099	609.029	0.424166	NA	NA
PKAHQJNJPDVTDP-UHFFFAOYSA-N	Completed	Organic compounds	Organic acids and derivatives	Carboxylic acids and derivatives	Cyclopropanecarboxylic acids and derivatives	Cyclopropanecarboxylic acids and derivatives				PKAHQJNJPDVTDP-UHFFFAOYSA-N	PKAHQJNJPDVTDP	PKAHQJNJPDVTDP	100.052	569.4	0.85866	0.16	27
MMEAVAVRZYNYFB-UHFFFAOYSA-N	Completed	Organic compounds	Organic acids and derivatives	Carboxylic acids and derivatives	Cyclopropanecarboxylic acids and derivatives	Cyclopropanecarboxylic acids				MMEAVAVRZYNYFB-UHFFFAOYSA-N	MMEAVAVRZYNYFB	MMEAVAVRZYNYFB	114.068	943.842	0.736569	3.96	7
CXSOIAZZNZFSSR-RFZPGFLSSA-N	Completed	Organic compounds	Organic acids and derivatives	Carboxylic acids and derivatives	Cyclopropanecarboxylic acids and derivatives	Cyclopropanecarboxylic acids and derivatives				CXSOIAZZNZFSSR-RFZPGFLSSA-N	CXSOIAZZNZFSSR	CXSOIAZZNZFSSR	130.063	570.838	0.370755	0.13	63
QMFFTUAKXYCOKM-UHFFFAOYSA-N	Completed	Organic compounds	Organic acids and derivatives	Carboxylic acids and derivatives	Cyclopropanecarboxylic acids and derivatives	Cyclopropanecarboxylic acids and derivatives				QMFFTUAKXYCOKM-UHFFFAOYSA-N	QMFFTUAKXYCOKM	QMFFTUAKXYCOKM	130.063	107.16	0.183335	NA	NA
NUDBOGKLPOMBMP-UHFFFAOYSA-N	Completed	Organic compounds	Organic acids and derivatives	Carboxylic acids and derivatives	Carboxylic acid derivatives	Carboxylic acid esters	Enol esters			NUDBOGKLPOMBMP-UHFFFAOYSA-N	NUDBOGKLPOMBMP	NUDBOGKLPOMBMP	140.047	218.433	0.955393	NA	NA
NJRFVURYVWPLKB-UHFFFAOYSA-N	Completed	Organic compounds	Organic acids and derivatives	Carboxylic acids and derivatives	Amino acids, peptides, and analogues	Amino acids and derivatives	Alpha amino acids and derivatives	Alpha amino acids		NJRFVURYVWPLKB-UHFFFAOYSA-N	NJRFVURYVWPLKB	NJRFVURYVWPLKB	209.142	636.266	0.374996
VWAIZPYLEYEEFK-UHFFFAOYSA-N	Completed	Organic compounds	Organic acids and derivatives	Carboxylic acids and derivatives	Tetracarboxylic acids and derivatives	Tetracarboxylic acids and derivatives				VWAIZPYLEYEEFK-UHFFFAOYSA-N	VWAIZPYLEYEEFK	VWAIZPYLEYEEFK	312.085	930.198	0.934093	3.75	3
RLXDPLARQIAXJE-UHFFFAOYSA-N	Completed	Organic compounds	Organic acids and derivatives	Carboxylic acids and derivatives	Dicarboxylic acids and derivatives	Dicarboxylic acids and derivatives				RLXDPLARQIAXJE-UHFFFAOYSA-N	RLXDPLARQIAXJE	RLXDPLARQIAXJE	294.183	283.696	0.497321	7.32	7
FJXQVRADKYKERU-UHFFFAOYSA-N	Completed	Organic compounds	Organic acids and derivatives	Carboxylic acids and derivatives	Carboxylic acid derivatives	Carboxylic acid hydrazides				FJXQVRADKYKERU-UHFFFAOYSA-N	FJXQVRADKYKERU	FJXQVRADKYKERU	194.142	876.923	0.954095	0.58	20
BURRFGDWEAFZRW-UHFFFAOYSA-N	Completed	Organic compounds	Organic acids and derivatives	Carboxylic acids and derivatives	Carboxylic acid derivatives	Carboxylic acid esters				BURRFGDWEAFZRW-UHFFFAOYSA-N	BURRFGDWEAFZRW	BURRFGDWEAFZRW	276.209	206.178	0.824309
STDNHSQWRFEMLO-UHFFFAOYSA-N	Completed	Organic compounds	Organic acids and derivatives	Carboxylic acids and derivatives	Carboxylic acid derivatives	Carboxylic acid esters				STDNHSQWRFEMLO-UHFFFAOYSA-N	STDNHSQWRFEMLO	STDNHSQWRFEMLO	250.193	699.491	0.975321
OTFHZSAGXXABSX-UHFFFAOYSA-N	Completed	Organic compounds	Organic acids and derivatives	Carboxylic acids and derivatives	Carboxylic acid derivatives	Carboxylic acid esters				OTFHZSAGXXABSX-UHFFFAOYSA-N	OTFHZSAGXXABSX	OTFHZSAGXXABSX	236.178	302.865	0.85727
QDVIBEPABUQWMB-UHFFFAOYSA-N	Completed	Organic compounds	Organic acids and derivatives	Carboxylic acids and derivatives	Carboxylic acid derivatives	Carboxylic acid esters	Methyl esters			QDVIBEPABUQWMB-UHFFFAOYSA-N	QDVIBEPABUQWMB	QDVIBEPABUQWMB	191.28	249.465	0.738456	0.28	33
BELUYVNKSHWIJR-UHFFFAOYSA-N	Completed	Organic compounds	Organic acids and derivatives	Carboxylic acids and derivatives	Carboxylic acid derivatives	Carboxylic acid esters				BELUYVNKSHWIJR-UHFFFAOYSA-N	BELUYVNKSHWIJR	BELUYVNKSHWIJR	191.28	315.128	0.76358	0.79	45
IIBZOHQVYOZRPJ-UHFFFAOYSA-N	Completed	Organic compounds	Organic acids and derivatives	Organic carbonic acids and derivatives	Carbonic acid diesters	Carbonic acid diesters				IIBZOHQVYOZRPJ-UHFFFAOYSA-N	IIBZOHQVYOZRPJ	IIBZOHQVYOZRPJ	193.25	35.9165	0.612693	0.77	63
BDMCJNPMLSZYSL-UHFFFAOYSA-N	Completed	Organic compounds	Organic acids and derivatives	Carboxylic acids and derivatives	Carboxylic acid derivatives	Carboxylic acid esters	Methyl esters			BDMCJNPMLSZYSL-UHFFFAOYSA-N	BDMCJNPMLSZYSL	BDMCJNPMLSZYSL	193.25	244.954	0.707763	0.34	61
SCSDLMBSTOZBPZ-UHFFFAOYSA-N	Completed	Organic compounds	Organic acids and derivatives	Organic carbonic acids and derivatives	Carbonic acid diesters	Carbonic acid diesters				SCSDLMBSTOZBPZ-UHFFFAOYSA-N	SCSDLMBSTOZBPZ	SCSDLMBSTOZBPZ	175.28	105.586	0.744226	NA	NA
INRKVKPTZMIOTG-UHFFFAOYSA-N	Completed	Organic compounds	Organic acids and derivatives	Carboxylic acids and derivatives	Carboxylic acid derivatives	Carboxylic acid esters				INRKVKPTZMIOTG-UHFFFAOYSA-N	INRKVKPTZMIOTG	INRKVKPTZMIOTG	175.28	218.225	0.929765	NA	NA
QJGFFKKLJRHCMV-UHFFFAOYSA-N	Completed	Organic compounds	Organic acids and derivatives	Carboxylic acids and derivatives	Carboxylic acid derivatives	Carboxylic acid esters				QJGFFKKLJRHCMV-UHFFFAOYSA-N	QJGFFKKLJRHCMV	QJGFFKKLJRHCMV	175.28	147.104	0.739089	1.11	34
QLVWOKQMDLQXNN-UHFFFAOYSA-N	Completed	Organic compounds	Organic acids and derivatives	Organic carbonic acids and derivatives	Carbonic acid diesters	Carbonic acid diesters				QLVWOKQMDLQXNN-UHFFFAOYSA-N	QLVWOKQMDLQXNN	QLVWOKQMDLQXNN	175.28	140.758	0.707956	NA	NA
IBTAFYOTPNVGLR-UHFFFAOYSA-N	Completed	Organic compounds	Organic acids and derivatives	Organic carbonic acids and derivatives	Carbonic acid diesters	Carbonic acid diesters				IBTAFYOTPNVGLR-UHFFFAOYSA-N	IBTAFYOTPNVGLR	IBTAFYOTPNVGLR	175.28	139.436	0.386084	NA	NA
CJKUBFJTBHACJH-UHFFFAOYSA-N	Completed	Organic compounds	Organic acids and derivatives	Organic carbonic acids and derivatives	Carbonic acid diesters	Carbonic acid diesters				CJKUBFJTBHACJH-UHFFFAOYSA-N	CJKUBFJTBHACJH	CJKUBFJTBHACJH	175.28	111.479	0.466597	NA	NA
NQPLKNMDHGQUDV-BKUYFWCQSA-N	Completed	Organic compounds	Organic 1,3-dipolar compounds	Allyl-type 1,3-dipolar organic compounds	Nitrones	Nitrones				NQPLKNMDHGQUDV-BKUYFWCQSA-N	NQPLKNMDHGQUDV	NQPLKNMDHGQUDV	319.227	839.024	0.933543
PIEFHHPASASGCR-UHFFFAOYSA-N	Completed	Organic compounds	Organic 1,3-dipolar compounds	Propargyl-type 1,3-dipolar organic compounds		Propargyl-type 1,3-dipolar organic compounds				PIEFHHPASASGCR-UHFFFAOYSA-N	PIEFHHPASASGCR	PIEFHHPASASGCR	142.3	503.043	0.675963	NA	NA
GLFSDYCSLFSXBV-UHFFFAOYSA-N	Completed	Organic compounds	Organic 1,3-dipolar compounds	Allyl-type 1,3-dipolar organic compounds	Azo imides	Azo imides				GLFSDYCSLFSXBV-UHFFFAOYSA-N	GLFSDYCSLFSXBV	GLFSDYCSLFSXBV	147.31	455.533	0.869856	NA	NA
SDVVLIIVFBKBMG-ONEGZZNKSA-N	Completed	Organic compounds	Lipids and lipid-like molecules	Fatty Acyls	Fatty acids and conjugates	Straight chain fatty acids				SDVVLIIVFBKBMG-ONEGZZNKSA-N	SDVVLIIVFBKBMG	SDVVLIIVFBKBMG	98.0368	834.401	0.676097	15.2	2
ZOIRMVZWDRLJPI-OWOJBTEDSA-N	Completed	Organic compounds	Lipids and lipid-like molecules	Fatty Acyls	Fatty acids and conjugates	Straight chain fatty acids				ZOIRMVZWDRLJPI-OWOJBTEDSA-N	ZOIRMVZWDRLJPI	ZOIRMVZWDRLJPI	100.016	826.297	0.521805	2.12	6
UEFLEQZTKKQMBA-UHFFFAOYSA-N	Completed	Organic compounds	Lipids and lipid-like molecules	Prenol lipids	Monoterpenoids	Bicyclic monoterpenoids				UEFLEQZTKKQMBA-UHFFFAOYSA-N	UEFLEQZTKKQMBA	UEFLEQZTKKQMBA	178.136	401.289	0.408402	NA	NA
SGKFFLPUDHYUQQ-UHFFFAOYSA-N	Completed	Organic compounds	Lipids and lipid-like molecules	Fatty Acyls	Fatty acid esters	Fatty acid esters				SGKFFLPUDHYUQQ-UHFFFAOYSA-N	SGKFFLPUDHYUQQ	SGKFFLPUDHYUQQ	194.094	547.891	0.450356	NA	NA
ZJWYYAWAYYRFPV-UHFFFAOYSA-N	Completed	Organic compounds	Lipids and lipid-like molecules	Prenol lipids	Monoterpenoids	Bicyclic monoterpenoids				ZJWYYAWAYYRFPV-UHFFFAOYSA-N	ZJWYYAWAYYRFPV	ZJWYYAWAYYRFPV	164.12	800.156	0.451104	NA	NA
GEVZGXBMPXTKPK-UHFFFAOYSA-N	Completed	Organic compounds	Lipids and lipid-like molecules	Prenol lipids	Terpene lactones	Terpene lactones				GEVZGXBMPXTKPK-UHFFFAOYSA-N	GEVZGXBMPXTKPK	GEVZGXBMPXTKPK	198.089	592.855	0.387709	NA
LCYXQUJDODZYIJ-UHFFFAOYSA-N	Completed	Organic compounds	Lipids and lipid-like molecules	Prenol lipids	Monoterpenoids	Bicyclic monoterpenoids				LCYXQUJDODZYIJ-UHFFFAOYSA-N	LCYXQUJDODZYIJ	LCYXQUJDODZYIJ	152.12	364.464	0.486365	NA	NA
HXUXMDQJDDDOIJ-UHFFFAOYSA-N	Completed	Organic compounds	Lipids and lipid-like molecules	Prenol lipids	Monoterpenoids	Bicyclic monoterpenoids				HXUXMDQJDDDOIJ-UHFFFAOYSA-N	HXUXMDQJDDDOIJ	HXUXMDQJDDDOIJ	140.12	524.003	0.48909	NA	NA
UMXWFBSAWGHMMF-UHFFFAOYSA-N	Completed	Organic compounds	Lipids and lipid-like molecules	Prenol lipids	Sesquiterpenoids	Sesquiterpenoids				UMXWFBSAWGHMMF-UHFFFAOYSA-N	UMXWFBSAWGHMMF	UMXWFBSAWGHMMF	166.099	606.102	0.356645	NA	NA
XLOPRKKSAJMMEW-UHFFFAOYSA-N	Completed	Organic compounds	Lipids and lipid-like molecules	Prenol lipids	Monoterpenoids	Monocyclic monoterpenoids				XLOPRKKSAJMMEW-UHFFFAOYSA-N	XLOPRKKSAJMMEW	XLOPRKKSAJMMEW	168.115	745.079	0.439195	NA	NA
AVBRYQRTMPHARE-UHFFFAOYSA-N	Completed	Organic compounds	Lipids and lipid-like molecules	Fatty Acyls	Fatty alcohol esters	Fatty alcohol esters				AVBRYQRTMPHARE-UHFFFAOYSA-N	AVBRYQRTMPHARE	AVBRYQRTMPHARE	159.28	127.024	0.181328	NA	NA
FWMKRIYREKTLSC-GQCTYLIASA-N	Completed	Organic compounds	Lipids and lipid-like molecules	Fatty Acyls	Fatty alcohols	Fatty alcohols				FWMKRIYREKTLSC-GQCTYLIASA-N	FWMKRIYREKTLSC	FWMKRIYREKTLSC	157.26	67.0063	0.291924	NA	NA
YTNZKCVKQFVCJY-UHFFFAOYSA-N	Completed	Organic compounds	Lipids and lipid-like molecules	Fatty Acyls	Fatty alcohols	Fatty alcohols				YTNZKCVKQFVCJY-UHFFFAOYSA-N	YTNZKCVKQFVCJY	YTNZKCVKQFVCJY	156.25	197.087	0.116818	NA	NA
OEIJHBUUFURJLI-UHFFFAOYSA-N	Completed	Organic compounds	Lipids and lipid-like molecules	Fatty Acyls	Fatty alcohols	Fatty alcohols				OEIJHBUUFURJLI-UHFFFAOYSA-N	OEIJHBUUFURJLI	OEIJHBUUFURJLI	146.26	48.4511	0.322341	NA	NA
LNLKWQDISSHMLL-UHFFFAOYSA-N	Completed	Organic compounds	Lipids and lipid-like molecules	Fatty Acyls	Fatty acid esters	Fatty acid esters				LNLKWQDISSHMLL-UHFFFAOYSA-N	LNLKWQDISSHMLL	LNLKWQDISSHMLL	175.28	283.441	0.584965	NA	NA
ADTIBIOIERBRIB-UHFFFAOYSA-N	Completed	Organic compounds	Lipids and lipid-like molecules	Fatty Acyls	Fatty alcohols	Fatty alcohols				ADTIBIOIERBRIB-UHFFFAOYSA-N	ADTIBIOIERBRIB	ADTIBIOIERBRIB	175.28	369.466	0.260053	NA	NA
WHFYLHIOEPSQJH-UHFFFAOYSA-N	Completed	Organic compounds	Lipids and lipid-like molecules	Fatty Acyls	Fatty acid esters	Fatty acid esters				WHFYLHIOEPSQJH-UHFFFAOYSA-N	WHFYLHIOEPSQJH	WHFYLHIOEPSQJH	175.28	366.397	0.616555	5.56	6
DGZUEIPKRRSMGK-UHFFFAOYSA-N	Completed	Organic compounds	Lipids and lipid-like molecules	Prenol lipids	Monoterpenoids	Monoterpenoids				DGZUEIPKRRSMGK-UHFFFAOYSA-N	DGZUEIPKRRSMGK	DGZUEIPKRRSMGK	92.15	818.919	0.650729	14.3	5
NJJDBBUBRAGNKG-UHFFFAOYSA-N	Completed	Organic compounds	Lipids and lipid-like molecules	Prenol lipids	Monoterpenoids	Monoterpenoids				NJJDBBUBRAGNKG-UHFFFAOYSA-N	NJJDBBUBRAGNKG	NJJDBBUBRAGNKG	116.17	529.168	0.0963887	NA	NA
QSUFBNDGMXCLRN-UHFFFAOYNA-N	Completed	Organic compounds	Lipids and lipid-like molecules	Prenol lipids	Monoterpenoids	Monoterpenoids				QSUFBNDGMXCLRN-UHFFFAOYNA-N	QSUFBNDGMXCLRN	QSUFBNDGMXCLRN	108.2	736.45	0.525855	NA	NA
WKXMKRGIACFCFA-UHFFFAOYNA-N	Completed	Organic compounds	Lipids and lipid-like molecules	Prenol lipids	Monoterpenoids	Monoterpenoids				WKXMKRGIACFCFA-UHFFFAOYNA-N	WKXMKRGIACFCFA	WKXMKRGIACFCFA	120.21	316.078	0.286288	NA	NA
PSZPCAFRANQPLS-UHFFFAOYNA-N	Completed	Organic compounds	Lipids and lipid-like molecules	Prenol lipids	Monoterpenoids	Monoterpenoids				PSZPCAFRANQPLS-UHFFFAOYNA-N	PSZPCAFRANQPLS	PSZPCAFRANQPLS	108.2	452.955	0.658818	NA	NA
AFICLWPORBGTPD-UHFFFAOYNA-N	Completed	Organic compounds	Lipids and lipid-like molecules	Prenol lipids	Monoterpenoids	Monoterpenoids				AFICLWPORBGTPD-UHFFFAOYNA-N	AFICLWPORBGTPD	AFICLWPORBGTPD	136.21	595.146	0.515842	NA	NA
KRPZXNZILJQDKG-UHFFFAOYNA-N	Completed	Organic compounds	Lipids and lipid-like molecules	Prenol lipids	Monoterpenoids	Monoterpenoids				KRPZXNZILJQDKG-UHFFFAOYNA-N	KRPZXNZILJQDKG	KRPZXNZILJQDKG	120.21	595.61	0.629656	NA	NA
SZEDHOXKNCVHIL-UHFFFAOYNA-N	Completed	Organic compounds	Lipids and lipid-like molecules	Prenol lipids	Monoterpenoids	Monoterpenoids				SZEDHOXKNCVHIL-UHFFFAOYNA-N	SZEDHOXKNCVHIL	SZEDHOXKNCVHIL	120.21	565.922	0.53373	NA	NA
OCLZLZYHIKOGPZ-FPLPWBNLNA-N	Completed	Organic compounds	Lipids and lipid-like molecules	Prenol lipids	Monoterpenoids	Monoterpenoids				OCLZLZYHIKOGPZ-FPLPWBNLNA-N	OCLZLZYHIKOGPZ	OCLZLZYHIKOGPZ	124.18	860.776	0.642638	0.71	17
ORILYTVJVMAKLC-UHFFFAOYSA-N	Completed	Organic compounds	Hydrocarbons	Polycyclic hydrocarbons		Polycyclic hydrocarbons				ORILYTVJVMAKLC-UHFFFAOYSA-N	ORILYTVJVMAKLC	ORILYTVJVMAKLC	136.125	883.052	0.67844	51	1
CWNOIUTVJRWADX-UHFFFAOYSA-N	Completed	Organic compounds	Hydrocarbons	Polycyclic hydrocarbons		Polycyclic hydrocarbons				CWNOIUTVJRWADX-UHFFFAOYSA-N	CWNOIUTVJRWADX	CWNOIUTVJRWADX	164.156	576.771	0.552543	0.05	97
JRZJOMJEPLMPRA-UHFFFAOYSA-N	Completed	Organic compounds	Hydrocarbons	Unsaturated hydrocarbons	Unsaturated aliphatic hydrocarbons	Unsaturated aliphatic hydrocarbons				JRZJOMJEPLMPRA-UHFFFAOYSA-N	JRZJOMJEPLMPRA	JRZJOMJEPLMPRA	126.27	618.72	0.662445	1.08	35
YCBSHDKATAPNIA-FNORWQNLSA-N	Completed	Organic compounds	Hydrocarbons	Unsaturated hydrocarbons	Unsaturated aliphatic hydrocarbons	Unsaturated aliphatic hydrocarbons				YCBSHDKATAPNIA-FNORWQNLSA-N	YCBSHDKATAPNIA	YCBSHDKATAPNIA	126.27	789.331	0.534905	NA	NA
YCBSHDKATAPNIA-ALCCZGGFSA-N	Completed	Organic compounds	Hydrocarbons	Unsaturated hydrocarbons	Unsaturated aliphatic hydrocarbons	Unsaturated aliphatic hydrocarbons				YCBSHDKATAPNIA-ALCCZGGFSA-N	YCBSHDKATAPNIA	YCBSHDKATAPNIA	126.27	737.161	0.553992
KPADFPAILITQBG-CLFYSBASSA-N	Completed	Organic compounds	Hydrocarbons	Unsaturated hydrocarbons	Unsaturated aliphatic hydrocarbons	Unsaturated aliphatic hydrocarbons				KPADFPAILITQBG-CLFYSBASSA-N	KPADFPAILITQBG	KPADFPAILITQBG	126.27	793.514	0.402307	NA	NA
IICQZTQZQSBHBY-HYXAFXHYSA-N	Completed	Organic compounds	Hydrocarbons	Unsaturated hydrocarbons	Unsaturated aliphatic hydrocarbons	Unsaturated aliphatic hydrocarbons				IICQZTQZQSBHBY-HYXAFXHYSA-N	IICQZTQZQSBHBY	IICQZTQZQSBHBY	126.27	704.347	0.751061	NA	NA
KPADFPAILITQBG-VQHVLOKHSA-N	Completed	Organic compounds	Hydrocarbons	Unsaturated hydrocarbons	Unsaturated aliphatic hydrocarbons	Unsaturated aliphatic hydrocarbons				KPADFPAILITQBG-VQHVLOKHSA-N	KPADFPAILITQBG	KPADFPAILITQBG	126.27	830.971	0.39934
KPADFPAILITQBG-VQHVLOKHSA-N	Completed	Organic compounds	Hydrocarbons	Unsaturated hydrocarbons	Unsaturated aliphatic hydrocarbons	Unsaturated aliphatic hydrocarbons				KPADFPAILITQBG-VQHVLOKHSA-N	KPADFPAILITQBG	KPADFPAILITQBG	126.27	807.032	0.384086
YCBSHDKATAPNIA-FNORWQNLSA-N	Completed	Organic compounds	Hydrocarbons	Unsaturated hydrocarbons	Unsaturated aliphatic hydrocarbons	Unsaturated aliphatic hydrocarbons				YCBSHDKATAPNIA-FNORWQNLSA-N	YCBSHDKATAPNIA	YCBSHDKATAPNIA	126.27	769.82	0.512607
IICQZTQZQSBHBY-HWKANZROSA-N	Completed	Organic compounds	Hydrocarbons	Unsaturated hydrocarbons	Unsaturated aliphatic hydrocarbons	Unsaturated aliphatic hydrocarbons				IICQZTQZQSBHBY-HWKANZROSA-N	IICQZTQZQSBHBY	IICQZTQZQSBHBY	126.27	805.736	0.81	NA	NA
IICQZTQZQSBHBY-HWKANZROSA-N	Completed	Organic compounds	Hydrocarbons	Unsaturated hydrocarbons	Unsaturated aliphatic hydrocarbons	Unsaturated aliphatic hydrocarbons				IICQZTQZQSBHBY-HWKANZROSA-N	IICQZTQZQSBHBY	IICQZTQZQSBHBY	126.27	789.253	0.762178	2.67	27
IICQZTQZQSBHBY-HWKANZROSA-N	Completed	Organic compounds	Hydrocarbons	Unsaturated hydrocarbons	Unsaturated aliphatic hydrocarbons	Unsaturated aliphatic hydrocarbons				IICQZTQZQSBHBY-HWKANZROSA-N	IICQZTQZQSBHBY	IICQZTQZQSBHBY	126.27	741.927	0.779068	1.1	61
RAYTXPDVKZFUEI-UHFFFAOYSA-N	Completed	Organic compounds	Hydrocarbons	Unsaturated hydrocarbons	Acetylenes	Acyclic acetylenes	Alkynes	Terminal alkynes		RAYTXPDVKZFUEI-UHFFFAOYSA-N	RAYTXPDVKZFUEI	RAYTXPDVKZFUEI	124.25	708.129	0.371484	NA	NA
SRRDSRCWRHKEKU-UHFFFAOYSA-N	Completed	Organic compounds	Hydrocarbons	Unsaturated hydrocarbons	Acetylenes	Acyclic acetylenes	Alkynes	Terminal alkynes		SRRDSRCWRHKEKU-UHFFFAOYSA-N	SRRDSRCWRHKEKU	SRRDSRCWRHKEKU	124.25	509.72	0.668086	NA	NA
LXKRETAGISZJAD-UHFFFAOYSA-N	Completed	Organic compounds	Hydrocarbons	Unsaturated hydrocarbons	Acetylenes	Acyclic acetylenes	Alkynes	Terminal alkynes		LXKRETAGISZJAD-UHFFFAOYSA-N	LXKRETAGISZJAD	LXKRETAGISZJAD	124.25	241.085	0.444675	NA	NA
VJHGSLHHMIELQD-UHFFFAOYSA-N	Completed	Organic compounds	Hydrocarbons	Unsaturated hydrocarbons	Olefins	Acyclic olefins	Alkadienes			VJHGSLHHMIELQD-UHFFFAOYSA-N	VJHGSLHHMIELQD	VJHGSLHHMIELQD	124.25	162.72	0.712989	NA	NA
CLNYHERYALISIR-FNORWQNLSA-N	Completed	Organic compounds	Hydrocarbons	Unsaturated hydrocarbons	Olefins	Acyclic olefins	Alkadienes			CLNYHERYALISIR-FNORWQNLSA-N	CLNYHERYALISIR	CLNYHERYALISIR	124.25	782.741	0.552915	NA	NA
MAMCJGWPGQJKLS-GLIMQPGKSA-N	Completed	Organic compounds	Hydrocarbons	Unsaturated hydrocarbons	Olefins	Acyclic olefins	Alkadienes			MAMCJGWPGQJKLS-GLIMQPGKSA-N	MAMCJGWPGQJKLS	MAMCJGWPGQJKLS	124.25	367.608	0.468765	NA	NA
HKEBYUNPANBGPL-WJDMQLPWSA-N	Completed	Organic compounds	Hydrocarbons	Unsaturated hydrocarbons	Olefins	Acyclic olefins	Alkadienes			HKEBYUNPANBGPL-WJDMQLPWSA-N	HKEBYUNPANBGPL	HKEBYUNPANBGPL	124.25	723.471	0.434961	NA	NA
TVMXDCGIABBOFY-UHFFFAOYSA-N	Completed	Organic compounds	Hydrocarbons	Saturated hydrocarbons	Alkanes	Alkanes				TVMXDCGIABBOFY-UHFFFAOYSA-N	TVMXDCGIABBOFY	TVMXDCGIABBOFY	114.26	698.633	0.75999	25.6	1
VSLJPTWFNWRVBG-HYXAFXHYSA-N	Completed	Organic compounds	Hydrocarbons	Unsaturated hydrocarbons	Enynes	Enynes				VSLJPTWFNWRVBG-HYXAFXHYSA-N	VSLJPTWFNWRVBG	VSLJPTWFNWRVBG	122.23	744.765	0.629356	NA	NA
VSLJPTWFNWRVBG-HWKANZROSA-N	Completed	Organic compounds	Hydrocarbons	Unsaturated hydrocarbons	Enynes	Enynes				VSLJPTWFNWRVBG-HWKANZROSA-N	VSLJPTWFNWRVBG	VSLJPTWFNWRVBG	122.23	750.198	0.702755	NA	NA
YCTDZYMMFQCTEO-FNORWQNLSA-N	Completed	Organic compounds	Hydrocarbons	Unsaturated hydrocarbons	Unsaturated aliphatic hydrocarbons	Unsaturated aliphatic hydrocarbons				YCTDZYMMFQCTEO-FNORWQNLSA-N	YCTDZYMMFQCTEO	YCTDZYMMFQCTEO	112.24	770.401	0.461031	NA	NA
YCTDZYMMFQCTEO-ALCCZGGFSA-N	Completed	Organic compounds	Hydrocarbons	Unsaturated hydrocarbons	Unsaturated aliphatic hydrocarbons	Unsaturated aliphatic hydrocarbons				YCTDZYMMFQCTEO-ALCCZGGFSA-N	YCTDZYMMFQCTEO	YCTDZYMMFQCTEO	112.24	741.199	0.48664	NA	NA
KWKAKUADMBZCLK-UHFFFAOYSA-N	Completed	Organic compounds	Hydrocarbons	Unsaturated hydrocarbons	Unsaturated aliphatic hydrocarbons	Unsaturated aliphatic hydrocarbons				KWKAKUADMBZCLK-UHFFFAOYSA-N	KWKAKUADMBZCLK	KWKAKUADMBZCLK	112.24	746.734	0.668378	0.61	25
IRUCBBFNLDIMIK-FPLPWBNLSA-N	Completed	Organic compounds	Hydrocarbons	Unsaturated hydrocarbons	Unsaturated aliphatic hydrocarbons	Unsaturated aliphatic hydrocarbons				IRUCBBFNLDIMIK-FPLPWBNLSA-N	IRUCBBFNLDIMIK	IRUCBBFNLDIMIK	112.24	856.952	0.413355	3.37	67
ILPBINAXDRFYPL-HWKANZROSA-N	Completed	Organic compounds	Hydrocarbons	Unsaturated hydrocarbons	Unsaturated aliphatic hydrocarbons	Unsaturated aliphatic hydrocarbons				ILPBINAXDRFYPL-HWKANZROSA-N	ILPBINAXDRFYPL	ILPBINAXDRFYPL	112.24	766.51	0.769794	2.39	8
IRUCBBFNLDIMIK-BQYQJAHWSA-N	Completed	Organic compounds	Hydrocarbons	Unsaturated hydrocarbons	Unsaturated aliphatic hydrocarbons	Unsaturated aliphatic hydrocarbons				IRUCBBFNLDIMIK-BQYQJAHWSA-N	IRUCBBFNLDIMIK	IRUCBBFNLDIMIK	112.24	867.137	0.408988	NA	NA
OOXWYYGXTJLWHA-UHFFFAOYSA-N	Completed	Organic compounds	Hydrocarbons	Unsaturated hydrocarbons	Olefins	Cyclic olefins	Cycloalkenes			OOXWYYGXTJLWHA-UHFFFAOYSA-N	OOXWYYGXTJLWHA	OOXWYYGXTJLWHA	40.07	689.722	0.572621	0	63
LASLVGACQUUOEB-UHFFFAOYSA-N	Completed	Organic compounds	Hydrocarbons	Polycyclic hydrocarbons		Polycyclic hydrocarbons				LASLVGACQUUOEB-UHFFFAOYSA-N	LASLVGACQUUOEB	LASLVGACQUUOEB	54.1	896.51	0.731101	1.18	21
LVZWSLJZHVFIQJ-UHFFFAOYSA-N	Completed	Organic compounds	Hydrocarbons	Saturated hydrocarbons	Cycloalkanes	Cycloalkanes				LVZWSLJZHVFIQJ-UHFFFAOYSA-N	LVZWSLJZHVFIQJ	LVZWSLJZHVFIQJ	42.09	892.877	0.825418	49.1	1
OGNAOIGAPPSUMG-UHFFFAOYSA-N	Completed	Organic compounds	Hydrocarbons	Polycyclic hydrocarbons		Polycyclic hydrocarbons				OGNAOIGAPPSUMG-UHFFFAOYSA-N	OGNAOIGAPPSUMG	OGNAOIGAPPSUMG	68.13	433.739	0.482378	0	98
SHDPRTQPPWIEJG-UHFFFAOYSA-N	Completed	Organic compounds	Hydrocarbons	Unsaturated hydrocarbons	Branched unsaturated hydrocarbons	Branched unsaturated hydrocarbons				SHDPRTQPPWIEJG-UHFFFAOYSA-N	SHDPRTQPPWIEJG	SHDPRTQPPWIEJG	54.1	836.838	0.618798	0.07	26
MHLPKAGDPWUOOT-UHFFFAOYNA-N	Completed	Organic compounds	Hydrocarbons	Polycyclic hydrocarbons		Polycyclic hydrocarbons				MHLPKAGDPWUOOT-UHFFFAOYNA-N	MHLPKAGDPWUOOT	MHLPKAGDPWUOOT	68.13	785.826	0.590272	NA	NA
QWKHRBFLFYXNDY-UHFFFAOYSA-N	Completed	Organic compounds	Hydrocarbons	Unsaturated hydrocarbons	Branched unsaturated hydrocarbons	Branched unsaturated hydrocarbons				QWKHRBFLFYXNDY-UHFFFAOYSA-N	QWKHRBFLFYXNDY	QWKHRBFLFYXNDY	68.13	908.473	0.700253	0.13	44
PKCSMQZDZICOIA-UHFFFAOYNA-N	Completed	Organic compounds	Hydrocarbons	Unsaturated hydrocarbons	Branched unsaturated hydrocarbons	Branched unsaturated hydrocarbons				PKCSMQZDZICOIA-UHFFFAOYNA-N	PKCSMQZDZICOIA	PKCSMQZDZICOIA	68.13	702.61	0.48072	0.15	42
GPBOEIMNJNTXIT-UHFFFAOYNA-N	Completed	Organic compounds	Hydrocarbons	Polycyclic hydrocarbons		Polycyclic hydrocarbons				GPBOEIMNJNTXIT-UHFFFAOYNA-N	GPBOEIMNJNTXIT	GPBOEIMNJNTXIT	96.19	268.779	0.262353	NA	NA
CGEYHDBRZXGTLN-UHFFFAOYSA-N	Completed	Organic compounds	Hydrocarbons	Polycyclic hydrocarbons		Polycyclic hydrocarbons				CGEYHDBRZXGTLN-UHFFFAOYSA-N	CGEYHDBRZXGTLN	CGEYHDBRZXGTLN	108.2	392.598	0.395096	NA	NA
KHCZAHBPHDGNJP-UHFFFAOYSA-N	Completed	Organic compounds	Hydrocarbons	Polycyclic hydrocarbons		Polycyclic hydrocarbons				KHCZAHBPHDGNJP-UHFFFAOYSA-N	KHCZAHBPHDGNJP	KHCZAHBPHDGNJP	108.2	508.615	0.624944	NA	NA
FYWVNXHGOQXBTP-UHFFFAOYNA-N	Completed	Organic compounds	Hydrocarbons	Polycyclic hydrocarbons		Polycyclic hydrocarbons				FYWVNXHGOQXBTP-UHFFFAOYNA-N	FYWVNXHGOQXBTP	FYWVNXHGOQXBTP	108.2	601.538	0.338598	NA	NA
GPMHXZWOEIWUPW-UHFFFAOYSA-N	Completed	Organic compounds	Hydrocarbons	Polycyclic hydrocarbons		Polycyclic hydrocarbons				GPMHXZWOEIWUPW-UHFFFAOYSA-N	GPMHXZWOEIWUPW	GPMHXZWOEIWUPW	108.2	762.733	0.446763	NA	NA
YTFCTXSQQPWYFH-UHFFFAOYSA-N	Completed	Organic compounds	Hydrocarbons	Polycyclic hydrocarbons		Polycyclic hydrocarbons				YTFCTXSQQPWYFH-UHFFFAOYSA-N	YTFCTXSQQPWYFH	YTFCTXSQQPWYFH	120.21	753.998	0.615144	0.21	99
NODMEAHDWHZSNR-UHFFFAOYSA-N	Completed	Organic compounds	Hydrocarbons	Polycyclic hydrocarbons		Polycyclic hydrocarbons				NODMEAHDWHZSNR-UHFFFAOYSA-N	NODMEAHDWHZSNR	NODMEAHDWHZSNR	92.15	782.933	0.544545	0.04	79
KPDOKSJMJMDRQA-UHFFFAOYSA-N	Completed	Organic compounds	Hydrocarbons	Polycyclic hydrocarbons		Polycyclic hydrocarbons				KPDOKSJMJMDRQA-UHFFFAOYSA-N	KPDOKSJMJMDRQA	KPDOKSJMJMDRQA	92.15	784.211	0.54718	1.04	31
PMPVIKIVABFJJI-UHFFFAOYSA-N	Completed	Organic compounds	Hydrocarbons	Saturated hydrocarbons	Cycloalkanes	Cycloalkanes				PMPVIKIVABFJJI-UHFFFAOYSA-N	PMPVIKIVABFJJI	PMPVIKIVABFJJI	56.12	860.167	0.688839	0	26
AZGBUFPIKVKSCD-UHFFFAOYSA-N	Completed	Organic compounds	Hydrocarbons	Unsaturated hydrocarbons	Olefins	Cyclic olefins	Cycloalkenes			AZGBUFPIKVKSCD-UHFFFAOYSA-N	AZGBUFPIKVKSCD	AZGBUFPIKVKSCD	80.14	624.856	0.41351	NA	NA
OTJYGFDMTQLPSU-UHFFFAOYNA-N	Completed	Organic compounds	Hydrocarbons	Polycyclic hydrocarbons		Polycyclic hydrocarbons				OTJYGFDMTQLPSU-UHFFFAOYNA-N	OTJYGFDMTQLPSU	OTJYGFDMTQLPSU	108.2	454.554	0.636238	NA	NA
PZWQRDVVVKIYLX-UHFFFAOYNA-N	Completed	Organic compounds	Hydrocarbons	Polycyclic hydrocarbons		Polycyclic hydrocarbons				PZWQRDVVVKIYLX-UHFFFAOYNA-N	PZWQRDVVVKIYLX	PZWQRDVVVKIYLX	92.15	787.408	0.630566	0.04	81
SJYNFBVQFBRSIB-UHFFFAOYSA-N	Completed	Organic compounds	Hydrocarbons	Polycyclic hydrocarbons		Polycyclic hydrocarbons				SJYNFBVQFBRSIB-UHFFFAOYSA-N	SJYNFBVQFBRSIB	SJYNFBVQFBRSIB	92.15	797.928	0.665411	47.5	1
ZIFNDRXSSPCNID-UHFFFAOYSA-N	Completed	Organic compounds	Hydrocarbons	Unsaturated hydrocarbons	Branched unsaturated hydrocarbons	Branched unsaturated hydrocarbons				ZIFNDRXSSPCNID-UHFFFAOYSA-N	ZIFNDRXSSPCNID	ZIFNDRXSSPCNID	68.13	830.829	0.64075	0.04	100
BXIIJPAVISPOGI-UHFFFAOYNA-N	Completed	Organic compounds	Hydrocarbons	Saturated hydrocarbons	Cycloalkanes	Cycloalkanes				BXIIJPAVISPOGI-UHFFFAOYNA-N	BXIIJPAVISPOGI	BXIIJPAVISPOGI	84.18	725.346	0.65526	NA	NA
TYFPMPJIRDNPJL-UHFFFAOYNA-N	Completed	Organic compounds	Hydrocarbons	Polycyclic hydrocarbons		Polycyclic hydrocarbons				TYFPMPJIRDNPJL-UHFFFAOYNA-N	TYFPMPJIRDNPJL	TYFPMPJIRDNPJL	120.21	648.038	0.430595	NA	NA
ZSWFCLXCOIISFI-UHFFFAOYSA-N	Completed	Organic compounds	Hydrocarbons	Unsaturated hydrocarbons	Olefins	Cyclic olefins	Cycloalkenes			ZSWFCLXCOIISFI-UHFFFAOYSA-N	ZSWFCLXCOIISFI	ZSWFCLXCOIISFI	66.11	895.879	0.886467	0.04	27
HEMCGZPSGYRIOL-UHFFFAOYSA-N	Completed	Organic compounds	Hydrocarbons	Polycyclic hydrocarbons		Polycyclic hydrocarbons				HEMCGZPSGYRIOL-UHFFFAOYSA-N	HEMCGZPSGYRIOL	HEMCGZPSGYRIOL	96.19	474.578	0.469111	NA	NA
MTFFBUSJVZMBOK-UHFFFAOYNA-N	Completed	Organic compounds	Hydrocarbons	Unsaturated hydrocarbons	Branched unsaturated hydrocarbons	Branched unsaturated hydrocarbons				MTFFBUSJVZMBOK-UHFFFAOYNA-N	MTFFBUSJVZMBOK	MTFFBUSJVZMBOK	80.14	677.268	0.488271	NA	NA
QOFLWDYWJZBWHM-UHFFFAOYSA-N	Completed	Organic compounds	Hydrocarbons	Unsaturated hydrocarbons	Branched unsaturated hydrocarbons	Branched unsaturated hydrocarbons				QOFLWDYWJZBWHM-UHFFFAOYSA-N	QOFLWDYWJZBWHM	QOFLWDYWJZBWHM	80.14	657.429	0.516197	0.39	22
UEKMEJJABUQZMZ-UHFFFAOYSA-N	Completed	Organic compounds	Hydrocarbons	Saturated hydrocarbons		Saturated hydrocarbons				UEKMEJJABUQZMZ-UHFFFAOYSA-N	UEKMEJJABUQZMZ	UEKMEJJABUQZMZ	110.22	347.186	0.430874	NA	NA
ZBLUGCVTVHUUCH-UHFFFAOYNA-N	Completed	Organic compounds	Hydrocarbons	Polycyclic hydrocarbons		Polycyclic hydrocarbons				ZBLUGCVTVHUUCH-UHFFFAOYNA-N	ZBLUGCVTVHUUCH	ZBLUGCVTVHUUCH	110.22	577.36	0.407968	NA	NA
XSKXEKKIOLQKBQ-UHFFFAOYNA-N	Completed	Organic compounds	Hydrocarbons	Polycyclic hydrocarbons		Polycyclic hydrocarbons				XSKXEKKIOLQKBQ-UHFFFAOYNA-N	XSKXEKKIOLQKBQ	XSKXEKKIOLQKBQ	120.21	777.02	0.68036	0.14	71
VGGSQFUCUMXWEO-UHFFFAOYSA-N	Completed	Organic compounds	Hydrocarbons	Unsaturated hydrocarbons	Unsaturated aliphatic hydrocarbons	Unsaturated aliphatic hydrocarbons				VGGSQFUCUMXWEO-UHFFFAOYSA-N	VGGSQFUCUMXWEO	VGGSQFUCUMXWEO	28.06	869.459	0.82827	0.07	10
JCHUCGKEGUAHEH-UHFFFAOYSA-N	Completed	Organic compounds	Hydrocarbons	Saturated hydrocarbons	Cycloalkanes	Cycloalkanes				JCHUCGKEGUAHEH-UHFFFAOYSA-N	JCHUCGKEGUAHEH	JCHUCGKEGUAHEH	98.21	585.756	0.404521	NA	NA
SRGUIJLJERBBCM-UHFFFAOYSA-N	Completed	Organic compounds	Benzenoids	Benzene and substituted derivatives		Benzene and substituted derivatives				SRGUIJLJERBBCM-UHFFFAOYSA-N	SRGUIJLJERBBCM	SRGUIJLJERBBCM	190.099	883.01	0.686006	2.18	5
UBUUYJMRKQFFLA-UHFFFAOYSA-N	Completed	Organic compounds	Benzenoids	Benzene and substituted derivatives		Benzene and substituted derivatives				UBUUYJMRKQFFLA-UHFFFAOYSA-N	UBUUYJMRKQFFLA	UBUUYJMRKQFFLA	200.12	510.874	0.501114	57.3	1
XXTKORQHKOYXIH-UHFFFAOYSA-N	Completed	Organic compounds	Benzenoids	Benzene and substituted derivatives	Benzoyl derivatives	Benzoyl derivatives				XXTKORQHKOYXIH-UHFFFAOYSA-N	XXTKORQHKOYXIH	XXTKORQHKOYXIH	178.063	646.103	0.597277	15.7	1
AIQRJSXKXVZCJO-UHFFFAOYSA-N	Completed	Organic compounds	Benzenoids	Phenol ethers		Phenol ethers				AIQRJSXKXVZCJO-UHFFFAOYSA-N	AIQRJSXKXVZCJO	AIQRJSXKXVZCJO	132.058	379.247	0.425945	NA	NA
TYNJQOJWNMZQFZ-UHFFFAOYSA-N	Completed	Organic compounds	Benzenoids	Phenol ethers		Phenol ethers				TYNJQOJWNMZQFZ-UHFFFAOYSA-N	TYNJQOJWNMZQFZ	TYNJQOJWNMZQFZ	162.068	834.021	0.895141	75.4	1
SKSOGVQDJXWULT-UDWIEESQSA-N	Completed	Organic compounds	Benzenoids	Benzene and substituted derivatives	Methoxybenzenes	Dimethoxybenzenes				SKSOGVQDJXWULT-UDWIEESQSA-N	SKSOGVQDJXWULT	SKSOGVQDJXWULT	299.189	742.488	0.787179
CIJYMDAJQWMQSG-XDHOZWIPSA-N	Completed	Organic compounds	Benzenoids	Phenol ethers	Anisoles	Anisoles				CIJYMDAJQWMQSG-XDHOZWIPSA-N	CIJYMDAJQWMQSG	CIJYMDAJQWMQSG	269.178	827.501	0.929152	3.76	28
FSVUOZUVEZBKGB-UHFFFAOYSA-N	Completed	Organic compounds	Benzenoids	Benzene and substituted derivatives		Benzene and substituted derivatives				FSVUOZUVEZBKGB-UHFFFAOYSA-N	FSVUOZUVEZBKGB	FSVUOZUVEZBKGB	228.151	807.477	0.511204	3.96	6
XPMPUGVKPUCKNN-UHFFFAOYSA-N	Completed	Organic compounds	Benzenoids	Benzene and substituted derivatives	Toluenes	Aminotoluenes				XPMPUGVKPUCKNN-UHFFFAOYSA-N	XPMPUGVKPUCKNN	XPMPUGVKPUCKNN	241.183	780.743	0.537386	0.52	46
AMSMVCOBCOZLEE-UHFFFAOYSA-N	Completed	Organic compounds	Benzenoids			Benzenoids				AMSMVCOBCOZLEE-UHFFFAOYSA-N	AMSMVCOBCOZLEE	AMSMVCOBCOZLEE	90.13	932.373	0.935095	74.2	1
BBECVROIQDCRKP-UHFFFAOYNA-N	Completed	Organic compounds	Allenes	Acyclic allenes		Acyclic allenes				BBECVROIQDCRKP-UHFFFAOYNA-N	BBECVROIQDCRKP	BBECVROIQDCRKP	124.25	185.898	0.374576	NA	NA
NYLHDUHTALIPLY-UHFFFAOYNA-N	Completed	Organic compounds	Allenes	Acyclic allenes		Acyclic allenes				NYLHDUHTALIPLY-UHFFFAOYNA-N	NYLHDUHTALIPLY	NYLHDUHTALIPLY	124.25	432.44	0.284385	NA	NA
CHGXUMHYPKPHMB-UHFFFAOYNA-N	Completed	Organic compounds	Allenes	Acyclic allenes		Acyclic allenes				CHGXUMHYPKPHMB-UHFFFAOYNA-N	CHGXUMHYPKPHMB	CHGXUMHYPKPHMB	124.25	255.084	0.361272	NA	NA
QPYQHAPIBCQICN-UHFFFAOYNA-N	Completed	Organic compounds	Allenes	Acyclic allenes		Acyclic allenes				QPYQHAPIBCQICN-UHFFFAOYNA-N	QPYQHAPIBCQICN	QPYQHAPIBCQICN	124.25	233.481	0.399195	NA	NA
VTWTUVLDYHBQTC-SNAWJCMRSA-N	Completed	Organic compounds	Acetylides			Acetylides				VTWTUVLDYHBQTC-SNAWJCMRSA-N	VTWTUVLDYHBQTC	VTWTUVLDYHBQTC	82.0419	792.424	0.46163	NA	NA
OSSQSXOTMIGBCF-UHFFFAOYSA-N	Completed	Organic compounds	Acetylides			Acetylides				OSSQSXOTMIGBCF-UHFFFAOYSA-N	OSSQSXOTMIGBCF	OSSQSXOTMIGBCF	124.25	317.297	0.563572	NA	NA
NPTDXPDGUHAFKC-UHFFFAOYSA-N	Completed	Organic compounds	Acetylides			Acetylides				NPTDXPDGUHAFKC-UHFFFAOYSA-N	NPTDXPDGUHAFKC	NPTDXPDGUHAFKC	66.11	863.836	0.778812	0	49
HSFWRNGVRCDJHI-UHFFFAOYSA-N	Completed	Organic compounds	Acetylides			Acetylides				HSFWRNGVRCDJHI-UHFFFAOYSA-N	HSFWRNGVRCDJHI	HSFWRNGVRCDJHI	26.04	942.952	0.980522	98.8	1
AFXXJCGHWSTDDE-UHFFFAOYSA-N	Failed									AFXXJCGHWSTDDE-UHFFFAOYSA-N	AFXXJCGHWSTDDE	AFXXJCGHWSTDDE	139.27	236.935	0.520851	NA	NA
OXOUJUXDEZZIEF-UHFFFAOYSA-N	Failed									OXOUJUXDEZZIEF-UHFFFAOYSA-N	OXOUJUXDEZZIEF	OXOUJUXDEZZIEF	125.24	357.97	0.567161	NA	NA
OMHSYLNUQGUJLG-UHFFFAOYNA-N	Not Found									OMHSYLNUQGUJLG-UHFFFAOYNA-N	OMHSYLNUQGUJLG	OMHSYLNUQGUJLG	108.2	381.746	0.387016	NA	NA
MYKZRKOXOASWGJ-UHFFFAOYNA-N	Not Found									MYKZRKOXOASWGJ-UHFFFAOYNA-N	MYKZRKOXOASWGJ	MYKZRKOXOASWGJ	120.21	540.925	0.396209	NA	NA
SMJROXSMWHJZJX-UHFFFAOYNA-N	Not Found									SMJROXSMWHJZJX-UHFFFAOYNA-N	SMJROXSMWHJZJX	SMJROXSMWHJZJX	122.23	331.254	0.389427	NA	NA

## Sheet: 2-nonene conformers
Index	Dot	Cos	Match	om2 energy (kcal/mol)	rmsd_h	rmsd
1	791.63	800.65	583.71	-41.15	0	0
2	774.95	801.61	594.72	-41.15	0.49	1.26
3	758.82	796.71	575.69	-40.8	1.31	1.63
4	793.56	808.09	600.92	-40.8	1.5	1.99
5	787.74	791.85	618.35	-39.7	0.42	1.39
6	785.33	777.19	610.5	-39.7	0.42	1.22
7	790.03	799.98	601.65	-40.34	0.91	1.5
8	777.67	790.44	572.49	-40.34	1.26	1.6
9	778.57	801.4	613.62	-40.18	2.06	2.16
10	737.29	760.26	569.63	-40.18	1.62	2.23
11	776.92	792.73	571.39	-40.49	0.85	1.67
12	767.54	781.5	567.63	-40.49	0.88	1.37
13	768.25	813.61	582.93	-40.49	0.77	1.41
14	783.97	807.29	590.82	-40.49	0.93	1.49
15	784.91	788.15	621.23	-40.6	0.62	1.42
16	720.88	753.51	577.08	-40.6	0.76	1.47
17	735.93	797.78	569.38	-40.59	1.06	1.64
18	823.76	823.08	619.59	-40.59	0.69	1.42
19	808.5	795.22	602.02	-40.57	0.7	1.5
20	802.99	791.47	610.65	-40.58	1.23	1.37
21	775.76	794.1	592.64	-40.6	0.83	1.54
22	763.86	779.62	575.16	-40.6	0.75	1.59
23	790.1	760.29	616.59	-40.18	2.57	1.97
24	810.23	809.78	611.24	-40.18	2.59	2.19
25	781.11	793.6	591.05	-40.14	2.12	2.17
26	761.19	787.4	582.14	-40.13	2.13	1.91
27	766.98	822.02	590.22	-40.23	1.4	1.73
28	751.8	799.74	559.22	-40.24	1.14	1.81
29	786	801.16	633.01	-40.15	0.71	1.47
30	718.61	793.62	537.2	-40.15	0.84	1.63
31	735.55	792.39	602.36	-39.66	1.06	1.88
32	787.37	798.29	584.56	-39.65	1.68	1.97
33	790.69	787.21	587.52	-39.03	0.62	1.43
34	748.66	803.86	588.55	-39.03	0.7	1.56
35	760.35	779.14	592.13	-38.99	1.5	1.85
36	821.2	814.85	634.99	-38.99	1.19	1.84
37	722.46	778.04	554.87	-39.14	0.86	1.5
38	782.84	809.76	614.05	-39.15	1.43	1.54
39	793.78	822.41	583.56	-39.54	1.46	1.89
40	749.98	785.31	573.24	-39.54	1.39	2.16
41	776.87	797.6	556.27	-39.81	1.46	1.94
42	806.28	811.48	612.48	-39.81	1.17	1.69
43	799.09	808.26	581.97	-39.68	1.72	1.86
44	748.66	790.87	573.7	-39.68	1.15	1.79
45	776.96	788.79	573.57	-39.69	1.31	1.87
46	771.24	784.63	599.58	-39.69	2.43	1.9
47	814.08	782.8	629.05	-39.08	0.82	1.56
48	796.04	794.5	608.84	-39.08	0.63	1.37
49	803.15	795.7	616.26	-39.69	2.41	2.27
50	775.47	796.23	612.18	-39.69	2.42	2.45
51	791.76	814.77	628.08	-39.82	3.49	1.67
52	759.04	792.46	557.4	-39.82	2.26	1.96
53	791.56	808.9	573.65	-39.95	0.99	1.85
54	738.34	782.01	556.18	-39.95	1.96	1.8
55	788.81	821.01	596.35	-39.97	2.71	1.83
56	768.32	801.92	569.44	-39.97	2.01	1.93
57	769.96	799.99	559.11	-39.81	1.26	1.62
58	773.07	788	595.86	-39.81	2.39	1.87
59	799.61	791.41	588.8	-39.56	3.22	2.24
60	795.78	793.07	603.09	-39.56	2.89	2.05
61	818.24	790.56	597.37	-39.65	0.83	1.57
62	791.53	794.54	595.43	-39.65	0.64	1.29
63	778.37	795.1	590.97	-39.98	0.95	1.73
64	763.21	782.23	563.37	-39.98	0.87	1.7
65	788.62	805.27	601.93	-39.97	1.12	1.64
66	720.65	780.77	564.17	-39.97	0.92	1.72
67	778.1	800.88	608.85	-39.37	1.81	2.21
68	749.28	783.25	589.53	-39.37	1.03	1.98
69	781.51	801.38	578.12	-39.37	0.97	1.57
70	802.24	817.54	613.3	-39.06	1.05	1.82
71	798.08	821.18	613.59	-39.06	1.21	1.79
72	805.76	805.17	611.61	-39.83	0.77	1.52
73	778.08	805.8	592.98	-39.83	0.64	1.42
74	809.94	811.39	608.04	-39.15	2.81	2.25
75	776.56	794	631.2	-39.15	3.12	1.9
76	794.45	807.13	582.8	-38.38	3.37	1.88
77	718.79	755.28	534.63	-39.82	0.93	1.56
78	800.59	800.34	611.68	-39.82	0.67	1.23
79	758.99	799.06	562.81	-39.12	2.6	1.99
80	790.96	832.19	601.68	-39.12	2.42	2.09
81	819.97	828.16	605.35	-38.83	1.53	2.06
82	816.68	823.42	620.1	-38.83	1.16	1.8
83	800.44	824.68	628.85	-38.43	2.1	1.92
84	794.86	805.24	608.82	-38.43	1.04	1.71
85	747.77	778.65	565.75	-39.26	1.04	1.72
86	790.98	789.92	596.24	-39.26	2.47	1.75
87	764.99	796.19	559.25	-39.28	1.54	1.71
88	801.38	805.46	575.64	-39.28	2.84	2.06
89	762.93	783.66	599.71	-38.41	2.51	2.16
90	742.95	804.37	576.77	-38.41	2.43	2.06
91	760.68	797.14	576.07	-38.55	1.49	1.97
92	765.32	795.61	569.47	-38.56	2.29	1.89
93	801.27	822.1	594.24	-38.86	1.59	1.63
94	803.62	821.64	609.87	-38.86	1.02	1.79
95	796.28	818.48	624.35	-38.32	1.47	2
96	776.62	773.15	570.89	-38.32	1.68	1.99
97	780.81	809.46	565.26	-38.46	0.95	1.67
98	755.3	774.1	557.87	-38.46	0.95	1.6
99	790.11	830.46	595.27	-38.85	1.47	1.83

## Sheet: adamantane conformers
Index	Dot	Cos	Match
1	938.735	675.211	689.06
2	929.796	625.762	663.32
3	920.999	697.974	709.578
4	937.862	677.943	702.15
5	907.803	632.352	618.592
6	919.459	636.441	650.875
7	907.492	682.174	686.341
8	930.469	675.6	718.294
9	946.352	656.712	696.417
10	912.026	667.359	707.947
11	934.778	700.582	733.458
12	940.672	709.818	695.328
13	849.464	667.457	687.342
14	898.537	693.306	716.046
15	919.071	632.993	686.815
16	935.361	654.522	681.436
17	887.555	712.519	700.977
18	908.643	706.378	663.569
19	931.774	638.542	664.66
20	940.791	703.613	735.83
21	940.702	654.6	703.344
22	942.322	720.601	733.185
23	934.61	710.09	672.793
24	927.243	696.366	718.661
25	886.063	683.954	676.229
26	904.766	688.891	659.441
27	922.233	663.304	680.776
28	897.04	690.291	699.995
29	921.277	658.098	702.848
30	911.975	661.523	690.488
31	930.102	628.547	670.889
32	936.073	642.492	667.341
33	890.806	708.886	696.126
34	932.813	690.061	683.394
35	940.72	668.846	710.272
36	905.408	746.967	740.727
37	921.035	638.703	657.32
38	922.926	726.494	717.324
39	926.592	707.157	682.525
40	927.186	689.012	707.603
41	915.849	645.225	672.763
42	935.362	681.23	695.022
43	915.471	639.052	641.365
44	940.172	694.074	688.352
45	916.883	628.864	661.073
46	947.69	667.707	670.911
47	921.206	677.317	702.311
48	931.362	651.459	651.679
49	911.374	686.26	685.082
50	903.158	733.81	702.089

## Sheet: Parameter settings
	ieeatm(eV)	Index	Dot	Cos	Match		ntraj	Index	Dot	Cos	Match		tinit(K)	Index	Dot	Cos	Match
	2-Nonene	0.2	850.072	373.481	617.643		2-Nonene	200	841.916	798.943	601.911		2-Nonene	300	807.221	693.277	597.88
		0.3	834.898	482.527	629.885			600	801.188	772.474	595.895			400	802.398	771.451	596.363
		0.4	816.071	609.5	600.728			675	789.253	762.178	597			500	789.253	762.178	597
		0.6	789.253	762.178	597			10000	776.154	795.289	593.568			600	775.88	789.013	586.972
		0.7	739.103	802.043	591.157			15000	774.652	791.799	598.203			800	803.849	856.346	595.787
		0.8	715.475	823.186	536.3		Adamantane	300	922.51	740.67	742.63			1000	589.28	671.041	486.76
	Adamantane	0.3	921.79	696.99	702.71			400	855.39	673.7	675.67			2000	63.9251	182.438	179.363
		0.4	914.33	711.78	671.85			650	883.052	678.44	729		Adamantane	300	927.02	712.55	688.88
		0.5	898.02	704.66	700.13			1000	893.86	667.83	697.3			400	896.19	676.57	683.63
		0.6	883.052	678.44	729			3000	875.02	692	716.32			500	883.052	678.44	729
		0.7	898	682.23	718.75			5000	875.35	682.77	710.76			600	866.74	685.15	709.85
		0.8	899.71	677.56	735.55			10000	877.12	695.96	725.91			800	847.03	666.97	700.55
		1	818.94	571.27	685.38		2,4-Dimethyl-oxetane	400	413.49	729.012	236.346			1000	813.49	672.73	665.84
	2,4-Dimethyl-oxetane	0.1	410.809	726.27	222.467			500	421.069	729.357	236.575		2,4-Dimethyl-oxetane	300	623.953	736.614	357.373
		0.2	414.438	729.492	237.56			800	430.349	736.641	236.354			400	589.13	744.83	340.241
		0.3	430.963	736.169	247.598			1000	430.429	736.418	239.13			500	413.562	729.019	276
		0.4	445.674	737.741	274.867			5000	437.783	742.284	249.219			600	431.092	736.538	240.807
		0.5	417.694	732.194	241.946			10000	429.393	736.192	235.492			800	579.558	759.414	326.14
		0.6	413.49	729.012	236.346			15000	433.028	739.292	240.031			1000	467.494	755.889	260.403
		0.7	430.245	736.253	238.916									2000	209.837	728.831	172.285
		0.8	417.694	732.194	241.946
		0.9	417.694	732.194	241.946
		1	417.067	732.598	272.371
		1.5	413.663	729.474	252.042

## Sheet: SuperClass
SuperClass	Average of Dot	Count	StdDev of Dot			p-valued
Acetylides	729.127	4	281.353		organoheterocyclic vs organic oxyten	0.0014071
Allenes	276.726	4	107.757		organic nitrogen vs organig oxygen	0.000966972
Benzenoids	734.384	10	173.627		aliphatics vs organig oxygen	0.000141187
Hydrocarbons	691.592	62	172.691
Lipids and lipid-like molecules	506.632	26	242.439
Organic 1,3-dipolar compounds	599.2	3	209.048
Organic acids and derivatives	469.87	39	287.844
Organic nitrogen compounds	657.458	100	234.052
Organic oxygen compounds	520.44	75	305.896
Organoheterocyclic compounds	648.477	128	249.975
(blank)	369.766	5	110.346
Grand Total	607.837	456	260.243

## Sheet: Class
Class	Average of Dot	Count	StdDevp
Organonitrogen compounds	657.458	100	232.878
Organooxygen compounds	531.782	71	307.05
Unsaturated hydrocarbons	717.237	36	162.162
Carboxylic acids and derivatives	504.563	32	259.296
Epoxides	501.881	24	211.279
Polycyclic hydrocarbons	647.409	20	174.615
Prenol lipids	594.061	16	158.977
Lactones	676.025	13	170.702
Azoles	830.883	10	201.425
Dioxanes	405.053	10	291.977
Fatty Acyls	366.746	10	273.323
(blank)	569.771	10	268.189
Aziridines	724.733	9	152.916
Dihydrofurans	773.098	9	231.748
Diazinanes	724.564	7	121.61
Organic carbonic acids and derivatives	311.27	7	334.316
Oxepanes	638.96	7	223.196
Benzene and substituted derivatives	728.449	6	120.545
Oxanes	715.724	6	225.739
Saturated hydrocarbons	684.994	6	182.427
Pyrans	764.865	5	172.585
Acyclic allenes	276.726	4	93.3205
Azetidines	881.31	4	54.8726
Organic oxides	319.116	4	121.662
Oxetanes	334.539	4	184.923
Phenol ethers	680.257	3	212.862
Trioxolanes	664.681	3	148.139
Allyl-type 1,3-dipolar organic compounds	647.278	2	191.746
Azacyclic compounds	506.143	2	69.4588
Heteroaromatic compounds	970.258	2	17.5026
Lactams	904.33	2	4.21815
Azepanes	689.03	1	0
Azolines	731.216	1	0
Benzodioxins	923.262	1	0
Benzopyrans	693.428	1	0
Furans	854.794	1	0
Furopyrans	423.326	1	0
Piperidines	869.036	1	0
Propargyl-type 1,3-dipolar organic compounds	503.043	1	0
Pyrrolidines	741.008	1	0
Pyrrolines	305.004	1	0
Tetrahydrofurans	695.961	1	0
Trioxanes	123.397	1	0
